# Supplementary material for: Parity–time-symmetric photonic topological insulator
Source: Nat Mater. 2024 Jan 9;23(3):377–82. doi: 10.1038/s41563-023-01773-0 (PMC11349580; doi:10.1038/s41563-023-01773-0)
Supplement: Supplementary file 3 — Source data for the intensity plots. [file 41563_2023_1773_MOESM3_ESM.xlsx]

## Sheet: WG_21_Fig3b
139	135	121	132	121	114	119	110	123	122	129	122	126	103	130	111	110	122	143	144	133	144	123	130	124	113	107	143	136	144	129	135	160	154	154	129	145	127	153	173	161	142	137	148	145	159	165	140	167	165
135	132	132	120	133	126	109	136	116	119	116	118	103	109	124	113	114	115	125	128	118	124	124	117	100	118	114	138	131	134	121	136	164	154	140	142	151	128	158	132	145	135	155	137	149	140	133	134	151	162
148	130	136	134	159	143	137	115	125	108	106	119	115	111	101	110	117	123	114	116	110	122	129	118	125	110	113	117	118	131	125	139	132	145	135	147	125	131	130	145	148	132	128	132	143	143	139	140	151	155
166	165	147	177	151	163	133	140	144	118	120	103	100	118	110	109	106	111	114	133	108	136	105	125	102	112	113	120	125	125	140	130	142	117	128	116	134	137	127	138	122	134	120	138	132	140	129	139	149	159
200	162	183	179	185	171	160	148	134	121	115	124	132	118	124	114	130	118	121	118	108	123	107	115	114	111	103	112	129	134	124	123	132	130	130	121	124	128	125	118	139	124	128	126	117	127	127	129	122	140
188	184	214	205	211	185	186	169	167	135	126	133	128	140	137	132	129	119	109	99	115	120	110	103	114	102	110	113	116	122	118	130	135	134	124	124	110	118	125	120	114	112	138	118	152	123	138	117	126	146
203	218	217	222	192	194	231	189	168	132	133	136	156	149	160	129	134	134	135	122	103	122	111	107	116	111	107	111	117	111	113	108	124	117	123	135	113	126	98	125	112	139	122	127	125	135	144	129	123	105
222	196	229	242	219	221	211	190	176	137	143	136	152	142	164	150	152	119	134	117	119	116	113	97	114	110	104	123	110	104	113	127	135	128	114	111	121	115	111	125	120	120	112	140	140	144	128	136	115	139
213	219	228	224	207	207	225	181	166	139	139	161	148	163	146	148	139	151	146	136	120	114	110	117	126	109	125	123	123	133	129	119	118	128	120	122	126	120	114	129	139	135	123	125	120	135	133	153	119	131
186	199	208	215	237	217	217	176	182	132	136	140	148	170	162	171	163	167	148	139	114	128	124	114	115	118	144	122	128	111	133	121	124	119	121	137	115	136	128	130	121	129	135	149	134	151	137	125	138	121
193	205	239	197	200	204	197	189	168	133	150	140	179	165	159	165	163	162	151	143	136	132	118	129	118	131	128	117	117	131	138	124	116	120	131	125	127	124	130	130	141	152	122	143	125	134	141	144	144	123
201	175	200	186	198	192	191	167	158	170	140	169	145	168	152	179	184	188	167	129	140	134	136	120	125	121	132	156	136	144	118	125	117	121	129	125	117	120	144	124	148	124	129	121	131	149	135	136	115	126
169	170	184	172	172	173	197	163	171	168	156	147	138	166	177	166	169	185	169	156	149	142	143	134	141	151	135	148	155	138	123	130	121	116	112	120	122	112	114	124	127	130	143	134	131	136	141	119	123	115
156	160	172	201	172	194	177	169	160	164	141	157	140	160	165	169	177	181	163	153	142	148	139	141	140	146	153	159	163	137	135	119	141	117	120	118	131	115	122	128	128	117	124	128	127	138	126	126	115	109
166	154	175	163	164	170	176	184	163	158	133	156	150	155	180	182	171	167	154	147	149	128	142	150	155	156	154	164	145	140	130	138	127	109	112	126	143	134	126	120	136	119	142	140	127	123	113	128	113	117
155	157	165	148	158	158	161	149	155	148	152	146	162	145	152	164	164	149	165	146	141	139	166	158	157	160	178	164	163	145	155	148	133	137	121	147	119	130	111	129	141	120	111	120	134	120	130	110	103	103
134	146	136	147	153	149	147	151	145	142	151	149	149	148	159	166	170	155	146	154	157	158	165	164	162	161	184	175	165	135	166	159	156	129	132	144	115	122	124	139	137	139	125	120	146	132	107	117	118	113
141	140	138	120	125	146	154	149	129	138	146	148	162	157	151	167	189	147	164	148	149	155	149	160	167	164	162	183	155	130	150	165	163	136	139	146	139	122	134	117	119	130	130	130	133	138	125	123	107	111
137	118	143	119	138	119	133	134	126	169	156	157	133	146	147	154	145	153	136	135	163	146	154	149	143	142	174	171	146	142	139	167	145	144	136	138	141	134	149	128	130	119	133	121	135	114	122	106	112	117
120	123	118	111	122	134	141	128	133	132	164	147	139	152	138	151	133	150	120	145	140	147	139	149	151	151	147	160	161	139	160	158	161	152	141	158	155	153	121	140	120	131	126	125	119	123	137	110	119	102
111	108	117	136	126	135	121	136	126	155	156	162	133	141	139	137	127	110	114	124	127	142	140	131	124	156	159	145	151	152	152	158	165	159	158	149	171	139	146	132	131	126	119	141	116	119	114	130	107	119
123	122	113	102	117	121	129	130	133	150	141	145	144	130	125	127	107	121	130	115	119	111	138	123	137	151	176	144	152	164	185	162	158	148	158	154	163	144	142	115	133	118	126	123	105	109	107	109	107	112
118	126	114	115	127	121	138	116	122	131	140	145	123	113	110	128	114	102	105	118	111	126	129	123	136	156	172	149	154	148	165	161	163	170	160	163	158	143	137	133	123	120	117	111	116	106	121	117	118	102
120	128	116	126	99	124	121	124	127	139	129	129	132	120	111	118	111	99	114	120	119	118	119	124	145	156	162	150	138	140	175	157	146	138	156	147	152	135	138	129	123	141	132	130	104	120	111	131	121	126
142	140	120	115	128	127	116	124	120	128	127	126	103	115	112	114	113	114	105	101	107	114	118	113	130	140	150	160	134	145	141	134	133	147	141	147	156	146	152	138	137	131	144	120	116	135	127	117	106	113
123	141	148	128	131	133	138	133	128	122	120	119	111	120	115	112	103	104	100	106	119	99	112	103	125	129	134	123	126	132	134	148	134	148	137	159	148	162	143	158	149	170	157	141	110	130	120	120	114	132
144	170	147	158	146	164	147	124	130	126	133	114	113	102	108	106	111	118	106	111	99	109	104	127	125	127	124	137	139	148	129	127	143	151	148	150	160	161	149	173	159	163	143	133	134	128	113	108	115	103
148	162	153	157	163	164	147	167	136	158	138	121	127	117	127	130	124	115	122	106	135	113	118	109	125	126	118	136	143	164	151	156	140	148	139	156	169	162	165	160	153	161	147	139	125	111	101	111	115	123
180	173	153	160	161	165	171	153	151	142	154	155	136	126	128	131	129	133	138	146	119	130	143	130	139	118	136	135	157	191	169	151	160	141	138	143	138	138	130	161	165	151	137	127	131	112	116	117	108	100
153	187	162	166	174	173	173	167	183	155	162	152	130	136	146	160	134	145	152	159	137	150	139	151	132	137	140	150	166	150	157	153	149	141	136	146	132	147	126	138	141	156	126	136	123	107	107	105	129	113
186	176	165	158	167	185	181	158	164	152	158	156	162	155	152	153	158	182	173	160	139	161	171	169	147	131	135	157	174	169	153	154	139	136	151	133	148	121	132	132	151	151	120	113	114	117	111	109	100	102
162	175	174	163	177	173	157	152	154	171	174	154	155	166	156	168	175	170	191	167	158	159	164	149	148	141	159	152	163	150	152	159	144	134	134	131	122	131	135	135	145	130	127	129	122	104	106	107	95	129
175	163	145	162	158	169	165	167	166	155	146	150	153	167	155	142	162	209	168	174	151	172	166	174	161	151	144	132	173	149	165	144	145	130	133	138	128	113	112	132	147	125	133	114	115	124	135	116	111	108
159	162	153	150	151	156	154	163	136	167	168	167	156	158	137	156	149	145	158	157	148	153	153	145	147	154	152	146	159	152	153	146	149	136	128	128	140	133	124	130	126	142	125	140	113	113	104	116	99	113
165	150	148	129	126	139	139	162	139	159	140	154	151	146	137	144	140	153	161	155	158	145	158	162	162	155	143	137	151	164	144	146	123	137	127	135	133	122	117	117	138	130	133	128	124	117	115	123	113	111
149	148	123	117	137	118	122	130	147	140	155	155	131	134	130	142	141	135	147	136	133	128	148	145	147	153	150	151	153	145	139	130	131	132	143	144	118	139	128	149	134	142	121	121	141	131	121	111	111	96
127	150	135	125	112	132	121	151	153	141	139	143	131	128	146	127	121	129	133	154	133	147	126	133	136	130	138	130	121	138	144	143	135	122	134	134	128	129	117	132	133	150	126	124	109	132	115	105	124	115
129	132	118	117	137	141	134	145	139	162	151	141	115	123	114	122	130	121	126	116	127	105	122	135	121	115	119	132	144	134	115	123	116	139	144	137	127	126	124	131	135	120	120	109	124	133	122	121	104	107
126	142	143	133	134	124	129	144	154	143	142	136	139	149	124	125	112	122	113	125	114	120	114	116	130	120	123	121	122	118	122	128	124	134	131	136	123	120	133	118	124	118	131	126	134	118	116	105	106	123
130	133	122	123	116	142	144	167	144	153	150	140	148	130	130	110	116	134	122	105	103	118	122	113	103	111	113	118	124	118	113	106	125	124	135	126	124	119	127	135	126	125	96	125	105	114	124	110	103	94
125	130	121	146	136	143	162	159	161	167	147	149	129	129	131	118	121	105	111	111	101	121	110	102	112	134	104	123	110	111	103	114	144	131	127	118	133	116	122	95	108	98	118	118	126	117	97	103	96	111
134	131	129	133	136	137	156	156	160	154	147	152	138	115	97	115	116	127	110	110	105	115	106	103	104	112	118	113	109	119	101	109	114	127	117	110	106	118	103	110	119	125	107	104	112	106	120	104	108	99
136	132	127	131	131	141	140	155	165	130	150	126	142	122	112	112	110	107	102	112	103	107	104	111	112	111	124	110	114	96	116	105	122	119	104	112	122	119	108	106	103	114	103	98	101	112	96	99	111	102
137	143	127	120	126	138	134	130	119	116	125	121	130	113	112	102	117	103	111	109	112	107	108	121	120	112	123	125	110	120	121	121	98	114	98	111	103	105	101	101	114	124	97	99	93	107	110	104	115	105
144	128	142	129	133	117	125	117	126	133	118	110	97	106	105	112	120	105	106	109	118	114	111	108	116	122	136	143	121	115	112	125	119	115	105	115	118	130	133	110	110	110	106	99	118	111	107	103	108	122
135	141	136	125	129	123	127	116	120	108	110	105	119	115	116	97	112	123	106	129	94	117	111	138	138	138	129	120	122	134	114	123	119	130	119	129	124	144	123	110	104	112	118	108	102	107	110	107	117	91
141	147	131	133	123	126	105	117	111	108	117	112	95	102	113	110	108	96	112	121	131	126	118	136	128	150	130	140	135	133	119	125	146	116	137	128	147	146	142	124	111	106	96	105	101	102	103	113	98	126
149	133	143	113	122	103	114	120	108	116	96	113	104	111	122	112	111	111	131	136	113	118	123	121	142	149	158	126	132	137	139	138	111	120	125	136	145	137	121	97	123	115	115	114	108	98	103	113	113	107
144	135	126	126	140	116	110	108	102	109	106	111	116	102	122	131	113	126	104	126	129	136	130	137	151	141	155	123	148	127	150	124	149	138	142	138	127	142	125	131	116	107	124	110	120	101	108	95	108	101
143	145	125	124	117	113	110	112	127	108	125	113	124	130	128	125	111	108	121	142	124	142	118	138	149	150	156	150	138	138	151	144	144	136	155	137	149	137	145	121	116	128	112	108	107	103	105	103	119	100
140	120	114	110	123	126	118	117	112	107	125	124	121	117	122	129	140	126	138	125	138	132	133	147	152	148	152	169	161	161	146	150	149	158	176	154	144	132	155	133	118	113	120	97	106	125	110	103	110	104
117	123	138	124	116	104	111	107	112	106	120	110	120	147	137	137	133	142	132	158	149	151	150	155	178	192	167	161	164	162	147	145	143	164	148	159	146	147	143	127	119	117	122	113	113	104	123	113	120	112
118	130	119	130	119	107	133	111	118	108	116	128	126	130	139	145	158	159	168	163	161	172	155	176	173	184	191	176	188	153	166	157	165	165	162	176	163	151	133	129	132	116	112	117	113	115	124	119	116	109
121	118	126	126	119	131	116	131	128	122	128	120	124	144	158	187	173	170	176	167	195	164	185	178	191	201	217	183	180	185	167	170	188	169	168	162	165	157	134	145	124	130	129	145	125	144	118	136	121	144
153	143	145	130	141	128	140	131	130	111	119	150	150	144	146	179	174	191	196	194	179	170	182	184	195	216	215	213	197	224	176	176	164	190	194	182	181	171	148	139	155	147	143	140	145	131	133	134	120	126
162	149	141	150	172	174	151	134	158	143	155	149	146	160	179	213	210	198	204	207	189	187	187	195	199	229	233	219	202	197	185	189	172	192	176	173	170	171	159	140	144	149	149	172	156	152	150	131	146	126
208	176	172	171	185	199	161	168	132	141	149	161	159	172	194	209	229	223	221	193	202	194	196	218	197	209	197	216	196	186	196	191	176	183	185	179	181	145	164	147	134	142	163	149	153	156	138	146	133	119
207	194	191	201	204	199	183	184	168	194	169	188	190	196	225	229	222	231	225	221	236	211	218	193	198	191	194	202	178	161	187	189	184	178	165	159	165	171	174	153	161	147	164	154	151	150	149	131	126	146
236	219	213	239	223	217	214	203	176	179	187	200	221	229	243	233	239	240	256	265	219	211	218	183	184	177	196	177	190	172	178	170	171	175	159	163	158	148	161	171	153	158	173	166	144	138	125	120	133	125
242	227	235	248	248	243	213	222	205	207	229	227	218	219	246	245	232	238	247	231	222	231	215	201	172	186	171	171	164	159	170	155	171	168	175	156	154	126	171	177	142	150	152	162	139	142	108	113	114	125
260	234	266	248	258	228	246	248	227	204	258	256	257	248	274	249	280	256	266	245	243	213	200	181	181	165	158	161	146	149	149	157	141	152	142	129	145	143	141	137	132	135	142	132	125	124	117	119	114	117
301	251	250	243	298	253	295	260	278	262	310	277	284	286	271	247	252	270	243	240	199	224	211	206	173	144	156	140	143	153	138	126	145	155	116	137	110	125	128	124	132	138	131	118	121	113	119	108	106	104
290	277	294	284	279	268	269	290	291	264	304	291	280	274	236	248	247	271	228	259	218	248	201	222	158	161	159	150	141	132	153	129	130	118	111	109	129	116	121	111	107	126	116	120	113	112	105	116	120	113
275	275	278	321	287	301	272	313	298	289	310	294	277	302	256	259	257	233	231	232	235	219	222	194	166	143	144	142	134	124	119	125	132	128	127	117	117	122	129	109	112	123	125	127	114	117	113	124	101	118
268	306	313	289	290	287	310	306	302	315	308	314	292	289	283	266	257	230	220	220	231	212	220	161	161	154	163	137	138	123	130	137	127	124	115	128	131	124	124	112	108	127	129	125	127	117	131	135	125	133
299	297	297	287	265	300	311	303	299	299	335	308	319	289	286	263	269	249	235	206	207	195	186	169	172	151	165	147	165	126	138	114	142	112	113	127	128	120	115	124	116	144	132	127	121	132	142	130	137	162
300	271	304	266	283	253	267	277	299	314	326	291	293	298	298	302	259	264	257	218	235	174	191	167	157	191	176	156	124	114	120	130	145	114	111	106	142	137	132	115	136	128	132	151	127	150	133	144	139	173
294	249	276	247	263	247	275	243	259	305	312	304	284	298	306	293	268	299	248	236	232	206	203	186	164	172	164	140	127	129	120	119	106	132	110	128	137	133	122	120	140	143	132	150	137	158	160	160	163	170
249	257	239	238	229	263	259	238	264	296	283	294	266	316	266	296	250	285	229	243	224	228	191	181	162	154	159	135	130	112	129	112	132	120	127	129	133	139	136	136	135	154	141	153	158	151	150	180	164	196
205	249	228	230	238	247	241	257	253	282	243	310	248	286	253	274	246	245	245	235	212	192	174	178	162	140	133	126	121	116	120	127	116	118	132	118	158	137	140	146	172	174	162	148	143	164	183	163	160	169
213	208	222	225	221	226	202	222	240	281	202	266	225	249	225	266	227	250	225	225	198	178	166	152	156	134	156	130	139	128	128	133	130	139	141	133	150	142	159	152	165	140	157	138	149	174	161	156	165	178
184	204	187	189	199	203	195	215	259	237	217	208	214	224	225	222	185	199	220	193	187	156	170	151	164	148	135	120	139	132	150	135	132	131	144	152	153	151	141	141	139	158	154	142	132	142	135	150	147	170
140	164	160	181	193	194	190	199	217	211	209	199	182	186	202	182	181	167	188	165	186	157	150	132	144	151	141	139	158	137	144	140	161	139	141	120	131	135	141	167	144	135	126	146	113	145	131	136	123	167
147	138	148	140	169	156	185	186	182	184	179	160	170	184	153	152	149	149	175	161	155	122	140	125	158	166	138	130	138	149	140	148	145	134	128	145	131	130	117	134	127	130	125	122	117	129	116	140	121	138
128	134	123	144	139	153	144	148	181	172	141	150	141	143	126	133	119	128	128	118	115	131	140	134	144	136	143	128	145	136	144	128	135	144	128	124	116	145	117	134	132	135	104	120	116	123	117	96	111	111
104	125	119	132	121	136	118	137	155	138	129	115	135	119	121	115	123	126	130	141	134	128	122	131	140	136	130	125	111	126	145	133	120	115	112	125	115	125	115	118	102	114	107	116	99	101	104	111	127	109
120	108	124	126	114	145	134	126	129	129	115	125	114	114	117	107	111	114	116	101	118	112	112	134	131	123	129	138	135	127	112	127	107	132	130	114	102	102	113	106	93	105	104	100	103	111	109	113	92	125
118	125	138	129	147	129	137	140	129	140	119	126	113	138	119	119	101	104	108	111	122	117	118	117	133	112	131	106	126	114	113	132	118	102	99	107	102	101	118	101	103	96	123	115	115	115	123	117	121	127
124	140	139	164	161	158	173	163	152	153	134	123	138	123	124	108	113	122	102	115	101	121	119	117	120	119	109	112	114	114	116	108	105	109	122	118	111	119	105	121	107	111	117	112	115	125	136	135	140	129
147	151	173	181	172	173	168	178	161	142	157	139	139	132	126	111	111	109	93	100	101	114	111	111	105	119	126	119	101	103	108	120	116	114	129	116	143	127	137	110	123	120	105	125	130	145	145	143	138	134
167	181	202	195	182	169	191	182	201	161	155	171	169	149	136	127	105	115	120	122	102	97	118	109	123	104	105	104	111	118	110	103	105	113	119	129	122	126	132	129	152	123	143	122	135	150	186	160	167	166
154	174	193	230	224	197	219	201	206	190	179	168	154	142	143	145	114	114	95	120	113	113	110	96	116	115	121	116	108	101	106	97	117	129	133	137	136	153	166	156	135	128	137	143	160	186	173	172	181	195
184	223	220	231	216	240	222	236	225	206	185	201	197	174	160	132	119	109	112	115	115	114	102	130	109	114	104	108	98	108	124	111	95	105	150	152	162	147	168	163	157	141	155	150	151	200	186	229	209	237
184	182	203	234	232	240	235	249	234	225	192	185	181	169	147	140	124	125	120	118	131	121	105	112	116	103	107	113	121	104	99	121	102	121	135	143	151	159	188	152	147	137	138	146	184	197	204	221	236	268
180	205	235	226	217	229	251	239	231	207	180	163	175	178	149	139	124	139	123	134	113	113	108	120	133	116	103	103	112	116	116	106	123	124	147	155	162	147	167	157	133	144	157	152	157	198	235	226	229	242
178	201	185	229	240	245	254	255	224	212	196	188	190	160	149	142	137	143	127	117	112	136	117	126	121	112	96	117	115	109	108	105	119	104	130	127	137	145	153	174	166	159	141	155	166	203	223	233	219	262
191	195	211	207	232	234	238	264	216	206	175	183	175	167	143	151	136	135	139	139	135	128	136	122	120	124	112	105	104	117	108	113	101	106	130	129	167	157	166	144	167	155	178	152	165	186	191	222	227	235
172	180	204	193	192	183	224	212	203	169	166	190	175	145	125	141	124	147	142	151	139	143	145	135	135	119	122	105	120	110	110	104	109	128	121	135	135	126	152	150	159	157	140	140	166	171	161	184	204	206
176	174	192	192	186	200	203	203	194	171	156	155	169	120	131	126	132	121	144	146	147	146	139	136	134	112	125	105	103	105	120	111	112	119	134	141	139	154	143	158	148	162	138	146	146	144	158	199	208	207
170	165	196	159	176	175	169	159	152	163	146	159	128	127	115	126	124	123	116	99	129	112	138	142	133	108	108	124	103	112	113	118	114	121	139	131	147	145	156	156	175	147	157	129	138	148	160	157	150	171
147	137	169	148	150	139	156	132	134	148	148	119	111	133	107	121	113	122	128	124	128	126	128	110	123	111	106	105	115	111	120	125	124	109	121	123	132	144	157	155	155	140	185	132	127	122	132	154	139	165
122	140	148	138	146	135	152	143	137	120	138	117	116	105	109	105	112	118	113	114	115	116	111	122	115	120	99	110	126	115	121	119	128	124	136	138	144	131	132	148	167	164	153	121	107	131	139	141	134	124
128	113	130	145	135	146	140	135	138	129	124	112	108	98	111	116	116	108	112	95	112	116	102	110	99	113	110	113	110	128	114	131	157	129	141	111	145	128	146	143	165	137	129	129	119	135	116	131	117	129
135	124	140	117	143	149	143	142	152	138	114	123	120	144	116	126	108	119	121	108	105	100	111	104	109	112	116	112	121	140	146	135	143	151	150	138	150	130	135	135	168	153	127	114	114	118	119	139	123	121
121	133	143	140	178	161	160	162	163	138	162	132	139	150	133	146	119	136	100	107	110	111	119	127	126	122	141	137	135	129	152	147	157	161	161	157	157	155	152	155	158	148	120	140	126	134	113	104	115	112
147	160	157	163	175	194	207	191	186	174	171	165	160	168	157	136	127	139	150	136	132	129	137	153	157	141	133	147	147	176	176	168	181	150	169	154	167	134	134	141	153	153	131	137	115	114	107	116	116	106
183	154	180	170	221	222	229	212	220	219	189	179	138	184	175	184	165	169	163	161	167	158	154	148	150	140	159	162	173	159	166	168	171	165	158	135	151	145	155	141	148	129	140	119	133	120	111	104	104	122
165	172	198	184	243	266	266	236	262	217	230	190	185	212	186	177	177	187	184	206	184	173	171	182	194	167	157	146	169	158	181	163	153	141	173	138	148	122	123	133	121	136	128	127	116	112	114	103	114	109
194	199	197	213	283	267	301	277	286	264	267	209	232	223	223	209	168	197	215	210	192	191	206	201	197	166	149	161	146	147	157	148	155	148	149	148	134	124	122	144	124	127	108	120	105	120	105	97	101	94
222	210	223	229	276	299	342	274	286	259	259	224	223	229	211	206	182	198	227	217	230	213	198	211	213	183	160	151	146	167	169	161	143	135	140	125	128	111	116	112	119	109	109	113	107	101	102	116	93	109
271	255	245	250	283	295	337	295	312	273	266	253	225	236	235	233	181	202	214	218	208	208	209	225	195	152	152	130	134	151	150	141	135	139	127	128	109	113	127	135	125	117	104	98	106	111	112	105	94	97
272	289	295	269	302	309	303	295	320	304	246	242	239	214	238	218	199	230	219	239	232	218	207	213	199	167	150	138	125	130	145	122	120	113	117	113	120	122	114	111	96	106	96	113	102	95	97	106	109	113
305	336	303	285	349	313	328	301	298	290	255	238	271	252	235	191	205	195	203	221	220	215	209	231	195	159	142	143	126	133	124	122	108	127	138	122	119	105	117	98	103	112	102	102	99	110	112	112	98	108
356	326	341	300	328	281	331	301	326	280	259	236	260	285	230	199	198	194	203	225	237	206	185	164	172	146	133	131	135	124	134	111	108	119	110	114	111	118	123	102	102	97	128	107	117	108	117	112	127	121
372	341	315	302	334	311	312	324	299	255	258	249	247	246	225	193	185	192	199	213	184	164	179	186	164	144	117	124	147	127	116	98	106	120	129	128	120	132	120	142	139	126	106	124	116	114	127	100	116	100
357	344	297	323	291	340	298	318	276	284	242	252	248	241	223	185	188	183	168	185	156	188	159	164	147	144	123	125	111	110	105	116	131	130	128	125	149	144	144	152	139	153	138	141	135	122	119	111	100	117
359	312	279	272	253	267	279	274	290	245	249	249	233	243	181	166	164	173	175	176	156	164	163	162	161	138	132	130	117	128	113	123	124	137	135	120	150	178	167	179	164	155	155	151	163	129	137	132	120	115
284	297	273	246	252	250	240	243	266	239	233	214	239	194	183	174	167	159	169	156	141	153	167	154	145	159	152	141	141	115	142	137	140	165	161	155	169	205	195	192	161	179	179	180	150	151	127	105	113	108
282	265	261	252	218	212	221	222	265	211	241	206	257	199	183	145	155	164	176	147	146	159	163	166	150	149	154	136	140	142	156	159	166	175	190	183	208	226	235	210	208	213	214	204	158	150	137	126	115	123
250	216	239	227	225	201	193	192	209	201	206	228	195	199	179	183	180	184	142	138	161	156	148	173	170	162	161	170	175	166	141	178	180	192	220	190	232	269	306	245	255	227	232	216	205	172	156	135	119	133
208	192	204	200	187	196	192	173	187	173	185	196	190	204	173	161	147	172	147	148	151	167	171	189	183	199	184	185	179	181	201	199	235	231	262	252	270	290	285	268	262	271	263	239	213	195	176	162	139	129
172	168	180	177	155	162	155	192	158	167	175	179	193	185	155	163	158	176	164	159	176	199	202	192	202	181	199	214	240	225	244	237	252	259	280	258	282	319	300	292	263	292	286	256	207	193	177	162	135	139
159	142	165	159	159	156	140	159	153	163	143	205	181	194	173	163	176	176	179	161	193	187	233	192	210	206	218	241	233	238	246	236	240	280	284	295	300	301	307	272	285	284	278	246	221	192	173	163	137	140
141	135	151	161	176	166	157	151	151	145	158	189	196	165	163	183	185	177	172	165	197	206	239	216	231	218	230	250	249	260	262	252	274	304	288	298	264	291	283	301	269	288	256	235	225	197	183	141	129	126
124	144	158	152	174	160	162	157	149	163	153	180	197	147	182	174	196	184	180	190	212	210	224	236	239	245	247	256	281	266	287	282	336	295	286	270	262	290	275	284	248	249	247	230	198	202	159	137	133	133
141	142	146	146	158	184	159	157	132	158	142	177	173	145	173	158	204	186	207	200	219	229	259	266	261	266	245	290	292	301	291	301	298	293	289	247	256	296	268	263	271	249	251	219	194	191	159	147	130	138
158	163	151	164	166	152	145	139	156	158	157	156	139	156	148	182	176	172	201	238	255	289	279	274	277	274	296	315	312	316	311	339	338	284	278	262	242	263	257	254	248	229	239	210	196	162	155	134	128	137
172	157	176	168	177	177	162	149	147	142	144	137	140	152	163	165	169	211	203	225	240	292	276	286	288	280	297	296	347	328	321	330	323	303	274	293	280	242	228	237	235	231	209	208	177	155	151	124	132	112
186	162	176	190	160	157	142	145	137	154	158	134	137	141	161	167	177	183	218	223	262	288	292	290	282	296	311	349	363	357	364	347	341	303	283	281	263	255	230	239	217	235	225	226	185	172	143	128	122	119
211	189	176	185	155	157	156	137	149	124	143	141	130	140	137	142	165	193	233	218	281	289	306	278	298	299	299	336	349	383	362	349	337	341	292	280	265	259	247	267	244	224	209	193	200	158	154	140	135	114
150	178	171	176	164	158	125	109	133	102	121	130	129	132	136	160	183	196	215	241	263	301	301	290	299	298	336	344	367	385	358	362	341	333	306	290	264	270	256	251	218	215	201	165	170	152	128	124	122	113
155	178	164	169	152	139	125	122	116	105	114	129	131	133	156	139	160	187	212	230	230	267	285	309	280	296	306	349	338	405	392	391	327	300	292	274	280	253	249	235	204	188	183	164	135	134	122	127	123	108
144	129	140	148	157	126	119	119	119	125	103	130	113	135	113	142	161	185	196	208	232	256	264	265	256	262	291	322	333	348	379	361	321	305	284	265	281	247	242	208	202	181	169	149	145	131	129	134	105	111
145	135	151	156	141	117	128	111	122	107	107	111	122	130	124	134	143	168	165	205	226	245	254	238	227	234	306	302	325	298	390	349	316	271	270	289	258	243	230	210	194	172	167	153	134	112	118	108	119	104
141	137	151	139	139	136	121	121	109	104	125	114	133	112	127	122	144	170	185	192	204	234	254	216	232	212	281	299	320	305	354	299	296	270	287	253	251	213	213	210	192	149	150	150	117	122	121	108	104	100
114	123	126	131	132	121	128	134	121	106	106	121	129	120	133	136	147	145	176	204	193	192	222	197	226	237	280	271	280	329	320	292	296	280	239	239	228	210	209	179	173	151	149	142	120	121	104	122	105	116
117	121	115	136	151	130	148	126	135	122	135	134	141	117	124	126	129	152	163	186	176	208	208	213	203	205	250	256	277	317	306	291	260	268	247	232	213	216	183	184	170	161	123	126	130	107	101	102	107	101
117	128	117	117	130	134	130	155	167	129	156	137	139	134	135	129	124	155	180	207	173	196	207	193	201	239	246	281	269	308	311	290	270	245	214	213	213	196	179	172	135	132	123	108	121	99	115	110	126	107
121	131	122	126	118	156	157	156	147	134	151	155	146	134	134	127	144	165	173	170	174	198	191	214	212	235	230	262	268	315	283	273	245	214	212	222	204	172	183	151	159	131	125	109	102	113	102	115	107	123
125	123	131	123	144	140	167	165	147	151	156	141	136	146	124	154	139	171	184	186	199	207	213	196	206	209	233	259	258	276	306	251	216	203	202	178	185	144	180	156	139	115	108	105	105	92	108	108	108	125
135	132	112	133	124	135	165	159	160	146	150	144	144	136	121	133	153	194	201	196	186	205	214	213	205	227	232	238	260	265	275	216	198	190	198	161	167	155	140	151	128	112	111	107	97	108	121	115	121	102
150	135	118	117	135	144	150	166	152	167	141	150	149	129	121	135	146	164	175	203	187	199	192	202	177	227	211	240	221	230	226	183	195	159	140	138	169	123	137	124	114	111	103	115	106	105	113	115	121	132
169	142	132	119	140	139	152	155	145	162	143	156	143	149	121	120	132	151	186	170	175	182	174	174	191	171	195	198	212	219	213	186	164	136	133	140	130	120	128	112	117	105	114	95	117	107	117	141	147	156
154	141	129	122	129	119	138	135	149	145	145	136	134	124	121	128	138	140	135	160	147	170	166	157	158	164	174	161	169	176	166	139	140	131	128	111	100	108	108	98	115	106	105	103	131	135	127	138	160	160
145	146	128	130	125	137	132	143	140	132	133	121	144	121	121	108	117	109	143	148	144	127	127	146	142	131	135	143	154	157	155	131	138	111	114	105	112	107	101	92	110	125	112	138	126	139	146	155	178	203
140	112	128	117	126	148	141	134	134	136	119	113	109	116	109	118	118	113	118	99	112	118	118	131	128	130	120	136	127	146	108	127	114	121	125	110	122	103	119	119	124	110	117	131	155	160	146	165	180	194
123	128	141	122	122	132	131	117	121	125	116	107	121	124	112	106	94	106	108	116	112	105	116	129	133	118	125	117	129	110	112	119	113	105	105	118	114	124	106	116	107	131	149	155	135	159	185	190	209	218
135	145	111	127	130	147	139	135	146	128	128	119	119	133	116	115	114	121	119	113	109	118	105	121	116	121	101	116	123	116	116	104	121	112	116	122	118	111	122	142	128	151	158	170	157	196	201	221	209	227
140	131	143	145	144	130	147	161	146	144	118	120	127	138	125	126	117	113	116	110	114	103	106	107	106	123	110	110	98	101	105	107	112	113	111	111	125	130	123	140	145	167	197	193	170	199	196	240	245	240
159	165	132	152	169	154	151	152	142	135	133	156	131	159	128	140	121	134	104	113	97	110	121	113	116	104	107	109	115	108	121	112	110	129	108	130	112	140	142	151	173	182	202	185	220	214	262	238	251	261
148	181	163	184	166	155	153	157	175	167	162	143	149	147	149	144	136	122	122	118	115	114	105	118	97	102	118	106	122	97	102	102	106	107	105	117	128	138	156	166	157	195	201	210	237	238	239	236	281	278
177	170	163	166	154	198	158	168	149	146	137	137	155	143	142	132	138	121	138	131	121	112	102	126	106	114	95	112	109	115	110	91	101	102	122	122	134	136	164	148	181	180	216	234	242	236	235	247	257	268
185	196	168	187	173	157	156	158	153	156	148	152	142	152	155	153	163	134	153	135	136	114	121	116	108	105	119	126	111	115	106	109	95	102	107	116	124	135	177	171	183	161	197	216	222	217	207	219	254	275
174	194	174	162	154	167	179	165	164	135	155	136	161	140	169	139	160	162	168	145	120	120	117	123	112	119	115	118	122	123	107	100	102	99	111	126	112	133	153	152	180	191	179	198	208	209	222	220	229	197
180	178	188	167	162	144	154	149	142	132	164	132	142	126	169	149	166	145	159	132	148	134	123	126	116	127	120	123	130	117	99	107	109	116	113	105	131	136	147	160	161	162	159	205	200	208	202	202	182	202
183	167	182	174	160	153	159	160	141	143	157	138	142	134	131	153	153	159	155	147	139	119	125	123	125	137	125	120	108	123	104	113	108	118	107	134	134	138	143	141	159	170	162	174	176	202	201	192	172	179
172	167	176	162	173	145	153	150	139	128	148	148	135	119	145	155	154	144	121	132	127	137	142	138	122	126	126	123	115	111	107	112	113	112	123	114	116	129	139	159	149	150	162	159	186	164	178	147	163	143
180	183	188	181	161	151	156	152	139	144	134	139	141	136	147	147	147	130	130	148	144	121	126	140	126	128	106	126	102	103	113	105	108	107	123	120	124	132	136	141	138	151	150	163	131	145	147	164	154	133
186	172	180	146	165	188	170	145	137	153	151	146	117	125	136	132	154	128	125	130	129	126	132	122	125	122	131	120	120	118	97	115	104	131	131	124	112	123	138	128	141	129	142	130	140	154	146	136	113	119
162	192	182	166	142	149	171	144	158	137	157	139	139	144	148	142	136	128	137	144	146	128	143	126	144	136	129	118	113	104	98	117	107	117	113	127	112	122	116	122	124	124	130	119	116	129	128	128	111	108
160	179	160	190	155	170	155	157	144	149	157	157	155	134	172	138	138	146	147	145	138	151	143	117	118	118	125	110	128	111	102	103	118	112	114	111	105	96	111	131	119	123	116	119	111	128	131	110	114	110
174	169	168	169	145	169	155	162	139	164	165	154	153	156	181	166	145	152	148	152	145	140	135	127	128	150	124	118	112	105	97	104	117	118	116	105	125	117	129	108	121	112	125	124	118	112	115	126	105	120
140	173	167	147	161	158	162	139	166	152	176	169	166	158	167	151	169	173	161	144	143	148	146	146	144	128	121	117	111	110	103	101	110	112	101	112	102	118	107	114	114	122	104	111	110	110	115	125	113	109
144	143	135	143	156	145	157	145	181	185	193	143	169	163	194	195	186	170	163	173	151	163	135	138	127	140	134	119	101	99	105	107	101	107	109	88	120	125	121	125	118	123	117	116	106	121	112	114	116	115
141	127	135	152	146	171	157	158	162	171	195	164	202	185	205	180	202	189	178	145	163	137	128	142	132	141	111	114	101	116	102	111	107	104	134	107	119	111	101	111	114	114	115	103	114	129	118	114	105	116
126	128	145	148	160	149	158	151	190	190	179	179	167	202	186	196	204	198	175	142	159	135	136	113	124	118	125	119	118	116	100	115	109	106	107	100	102	114	116	119	122	119	117	114	119	112	116	112	115	122
115	132	138	162	146	152	177	168	188	181	155	181	179	203	179	195	184	216	165	180	143	144	132	127	142	129	110	98	132	101	118	111	113	109	108	123	115	109	116	105	121	105	113	103	115	109	146	114	123	103
124	124	138	153	151	153	155	176	170	172	175	168	165	200	179	196	198	180	160	155	151	136	136	118	112	120	115	95	99	112	106	114	127	123	120	101	115	106	120	107	115	115	122	123	127	131	105	112	115	121
143	132	141	121	142	152	156	183	183	187	163	188	167	202	182	199	169	166	165	150	134	121	120	110	117	120	114	107	108	120	128	131	105	113	107	124	129	104	132	118	133	120	122	114	124	121	109	132	126	124
143	136	135	146	172	160	154	172	176	186	178	160	152	176	169	200	153	168	132	125	129	130	119	114	121	99	111	105	128	119	124	121	124	123	120	113	121	125	134	134	154	134	131	152	147	122	135	138	132	119
131	147	157	149	144	169	161	159	168	157	147	142	157	146	167	149	139	133	134	138	130	119	112	112	104	117	104	98	121	132	163	130	134	122	129	129	129	132	146	153	156	169	157	149	138	147	143	148	155	141
141	139	144	125	142	154	153	156	149	160	138	145	134	143	135	153	132	119	121	117	123	115	123	120	119	110	117	132	130	139	152	154	145	145	161	137	133	159	179	174	166	164	173	170	143	169	144	170	153	173
121	124	163	141	142	127	156	136	136	123	128	134	121	141	122	140	112	114	116	125	126	116	123	114	131	138	124	141	157	155	164	190	162	173	172	168	158	164	184	188	196	171	186	188	152	154	172	157	160	164
120	134	120	127	133	143	142	126	135	129	131	111	121	108	120	118	112	121	118	120	115	128	128	147	121	135	131	157	179	194	185	203	195	200	213	212	190	192	212	224	214	199	176	199	168	187	177	172	165	158
131	130	126	144	135	135	115	121	119	116	115	114	114	123	119	121	124	123	129	118	136	131	134	147	142	155	150	175	177	189	181	224	215	216	219	230	195	222	226	204	203	213	213	211	193	195	188	181	172	178
132	116	130	128	143	130	133	111	121	114	113	130	118	115	91	110	105	121	123	130	111	143	145	155	152	144	157	174	204	228	226	260	220	255	243	230	208	225	216	216	225	196	203	154	212	164	190	171	173	157
116	122	119	130	126	128	120	117	138	116	129	103	118	104	114	113	108	112	112	128	116	159	134	150	133	151	167	200	199	205	223	254	223	261	249	221	213	215	232	193	195	185	176	163	170	146	174	154	197	170
119	130	120	119	118	130	108	121	118	101	125	112	131	106	118	112	109	108	120	124	126	130	141	142	139	165	148	177	199	242	238	244	248	256	262	231	223	202	202	191	196	177	169	158	159	151	138	165	164	147
111	112	143	125	144	120	128	122	124	117	108	103	108	121	111	119	103	111	112	104	136	121	138	124	131	142	158	188	209	213	237	250	243	247	240	212	194	200	203	160	198	186	162	143	153	128	138	122	139	139
122	110	112	113	121	114	135	123	130	103	116	108	128	123	112	109	105	123	107	121	100	114	105	132	138	139	141	161	188	197	225	242	222	233	210	204	181	195	169	158	152	158	140	123	130	115	131	118	128	126
108	120	129	132	124	135	97	121	126	126	114	115	118	112	124	111	119	103	99	109	114	132	112	124	117	131	136	163	178	194	211	222	220	206	202	179	163	164	164	159	138	123	119	130	111	113	122	118	107	110
128	118	130	120	122	120	125	137	146	142	128	132	124	133	118	117	108	114	106	109	112	108	111	103	121	133	139	160	157	208	189	199	188	179	172	171	167	165	163	135	146	125	114	100	106	104	102	115	103	114
130	114	131	133	144	148	132	133	156	134	146	141	137	128	122	133	125	117	100	103	107	106	112	111	108	121	141	143	164	205	184	165	163	178	150	155	145	141	155	135	141	106	115	99	103	105	102	102	111	102
151	146	147	138	134	144	140	160	173	165	152	133	147	144	138	135	125	110	101	115	114	101	94	106	110	142	134	147	136	169	182	155	145	133	144	148	139	138	140	131	125	118	107	112	103	105	106	115	124	120
164	147	138	151	152	168	169	173	174	168	152	163	137	133	124	129	147	121	124	109	110	107	127	124	121	119	123	154	151	172	149	159	148	151	134	158	130	124	131	113	113	101	110	104	95	127	109	131	110	116
180	170	163	157	160	158	158	177	174	186	152	148	141	140	135	127	110	120	113	123	125	135	121	124	120	139	153	136	146	164	155	143	142	139	132	134	120	130	140	115	112	117	122	110	110	93	107	124	115	134
187	168	155	171	156	176	159	171	178	168	172	150	144	131	128	129	120	117	116	116	114	130	117	123	118	136	145	133	159	155	137	123	131	125	151	128	150	134	136	136	123	114	106	109	100	112	117	129	134	142
181	156	161	178	146	149	158	165	170	173	155	145	142	149	143	131	121	105	120	104	122	117	114	118	133	162	139	145	145	143	142	131	140	127	128	123	150	123	144	120	121	103	126	122	112	115	115	114	133	142
192	174	153	144	162	161	144	152	153	138	151	152	137	147	129	132	115	116	124	131	115	118	143	125	151	139	134	134	152	148	144	122	125	133	125	132	114	116	122	136	129	124	120	107	112	114	113	135	120	132
168	139	135	146	136	135	145	133	155	150	148	134	129	125	130	143	122	125	104	111	123	136	126	127	129	143	138	129	135	129	135	122	125	123	139	127	114	131	133	126	102	106	104	111	119	119	114	118	132	142
149	156	135	129	112	149	128	137	126	137	129	147	144	151	122	123	120	116	117	107	120	124	131	137	131	127	102	122	115	124	121	111	110	133	131	118	117	115	128	124	117	122	114	108	98	113	113	123	122	122
138	127	132	126	124	118	114	119	125	135	117	138	126	134	119	125	134	114	111	111	121	122	130	108	121	122	128	111	106	114	114	125	113	117	112	102	103	120	109	111	112	99	101	105	101	106	103	107	108	128
133	135	119	126	109	108	108	107	119	112	129	115	118	120	128	121	118	119	107	134	108	114	113	115	115	120	105	103	120	100	113	116	119	120	104	116	109	119	105	106	100	114	102	110	100	104	103	107	106	98
129	115	114	119	118	106	109	116	109	116	114	121	110	111	114	117	108	113	107	108	105	127	115	116	110	116	106	115	114	109	89	105	121	114	107	109	114	114	110	111	105	106	101	120	107	115	108	104	119	112
138	122	119	113	123	99	112	117	111	102	97	114	105	117	114	115	108	125	128	119	109	96	106	113	107	117	95	120	103	126	110	125	104	117	108	123	134	126	115	100	120	114	117	111	133	118	126	136	129	116
110	130	120	120	133	121	112	94	111	96	113	107	111	111	113	127	109	124	123	116	105	124	124	108	124	105	119	113	107	103	105	107	127	125	111	122	128	134	110	126	123	114	117	123	138	133	142	117	132	131
106	139	120	125	102	117	96	109	125	104	109	100	112	110	118	109	102	124	128	135	118	125	97	124	104	113	129	109	108	112	121	113	125	111	111	120	148	148	117	126	135	141	129	133	136	137	121	128	151	146
124	126	115	118	116	123	103	112	111	109	103	111	108	105	102	102	123	132	126	114	111	113	123	117	119	103	120	131	132	110	109	101	119	106	127	140	145	133	139	149	145	133	133	144	142	147	147	139	142	141
128	137	129	130	113	108	118	120	124	116	110	98	117	109	108	104	106	126	118	111	122	120	117	106	122	116	132	122	114	118	123	124	115	126	112	162	152	155	148	173	152	137	144	138	137	134	141	153	141	149
150	150	139	152	126	141	123	129	131	126	134	113	119	123	105	110	115	133	126	121	102	129	104	114	97	110	115	121	114	110	117	112	122	120	121	154	160	157	160	174	165	144	139	158	137	146	144	141	145	137
189	158	158	167	151	132	125	143	121	120	129	136	121	122	130	125	132	115	143	113	135	126	105	96	102	124	124	124	118	114	118	115	115	132	118	157	152	168	152	162	175	149	129	147	141	145	128	149	128	149
207	168	177	169	165	140	154	161	150	129	124	174	134	127	119	130	121	137	145	126	121	114	117	110	103	104	102	115	111	119	108	118	100	143	137	165	173	183	171	176	174	157	149	144	151	148	156	150	143	133
187	205	185	187	161	155	158	168	168	148	163	143	150	129	124	129	137	126	116	136	130	119	125	119	101	104	119	112	112	101	99	118	113	121	166	155	164	180	167	167	158	171	149	144	149	138	139	128	126	127
201	210	178	199	159	180	188	168	174	158	167	150	166	129	139	118	121	124	133	131	135	112	119	129	105	107	96	107	109	118	111	113	113	137	143	153	157	150	162	143	141	157	155	128	134	133	131	134	122	123
195	193	189	178	196	161	182	166	159	172	180	164	151	145	120	141	127	127	121	122	133	122	117	109	112	112	110	114	108	118	114	106	107	139	136	146	148	161	169	137	168	126	146	120	142	131	136	115	121	133
161	168	166	157	164	153	188	151	160	156	152	152	149	138	130	112	110	119	104	129	114	114	119	110	127	115	101	99	112	101	115	110	111	121	132	150	135	160	142	137	127	145	134	122	125	115	132	119	115	120
142	143	128	138	141	149	138	150	131	136	155	135	133	123	131	113	122	105	107	100	122	128	115	118	100	118	108	108	116	116	113	114	131	129	132	113	129	130	132	138	136	120	115	120	113	117	101	108	95	119
137	130	126	128	129	128	120	138	138	118	122	127	124	133	116	111	106	108	116	112	104	115	112	110	109	124	111	113	107	133	126	121	119	132	118	120	129	114	122	110	140	124	113	117	113	113	103	110	110	105
113	115	112	111	131	101	127	92	123	100	118	123	132	108	119	129	104	117	109	110	93	94	122	125	110	109	112	111	121	116	116	110	135	135	131	116	109	124	110	120	127	113	110	113	126	109	111	104	100	106
113	136	123	130	98	107	108	121	120	115	110	114	124	124	117	111	102	96	108	123	121	116	103	112	116	111	123	109	109	131	153	134	158	120	126	125	150	122	131	116	116	139	121	131	113	130	109	121	112	129
121	105	116	120	117	125	110	118	100	108	102	114	105	100	106	109	137	108	121	95	114	104	130	135	119	116	111	132	138	135	130	147	136	145	154	128	120	120	136	140	132	124	130	129	134	141	120	118	103	114
128	115	144	126	129	125	110	114	122	116	108	113	102	120	108	115	116	107	113	112	111	128	117	109	120	117	119	123	128	147	137	156	144	160	146	144	119	126	143	147	142	142	145	126	129	130	128	106	114	133
151	146	120	130	131	122	125	116	128	113	122	115	130	98	113	117	117	126	106	118	107	122	104	111	120	121	106	122	156	154	153	131	132	145	145	149	129	128	129	163	142	159	138	147	136	147	150	127	118	113
148	141	131	140	123	128	117	143	122	132	114	138	105	117	110	117	111	111	113	113	119	139	126	125	110	122	118	127	127	131	133	134	167	157	145	124	138	135	136	131	155	159	144	152	146	133	119	112	125	131
154	137	164	123	136	113	117	125	122	115	107	129	118	123	106	109	106	113	122	116	107	128	139	114	103	109	110	119	146	150	130	129	143	147	136	130	114	132	125	137	150	130	145	107	150	113	117	114	114	109
143	134	136	139	123	109	122	112	127	113	131	117	118	110	126	137	130	105	113	125	112	147	113	113	98	112	138	113	133	114	124	125	132	138	126	106	114	124	116	126	112	113	120	121	147	110	121	93	127	117
131	145	131	122	115	120	117	110	112	97	107	110	137	112	123	124	133	107	127	132	144	119	124	128	114	115	113	123	120	120	117	125	135	137	120	105	115	105	110	118	106	123	117	137	120	110	102	102	103	110
135	127	148	123	138	125	112	101	113	117	113	129	116	122	113	138	133	120	125	111	132	116	120	118	103	107	101	113	112	131	118	136	127	130	99	109	109	114	129	113	112	106	118	124	122	113	118	103	109	105
121	151	129	125	131	118	143	114	117	103	99	101	114	126	129	127	124	129	119	141	118	126	120	125	129	118	107	110	129	121	133	106	118	114	106	120	108	96	95	97	101	108	116	115	104	110	120	119	119	110
157	149	146	160	127	135	118	117	110	126	145	128	122	112	133	133	144	118	117	118	122	145	134	135	114	106	110	117	112	117	99	113	129	117	114	103	105	106	117	115	114	112	103	116	112	111	99	98	104	118
166	155	153	151	133	141	136	141	123	114	119	137	130	135	140	149	135	134	142	125	132	119	138	127	119	125	109	131	127	127	105	112	116	108	104	107	118	113	128	107	114	92	119	122	112	102	102	113	106	108
158	162	156	162	161	146	130	120	133	133	146	142	151	130	140	149	124	134	132	129	138	130	152	112	124	120	131	135	147	128	121	108	114	123	113	112	104	118	114	122	118	114	101	97	113	104	110	106	98	105
176	183	178	175	161	163	165	160	160	143	154	155	140	138	163	136	145	133	144	150	157	169	147	140	133	119	140	128	122	123	138	113	125	104	112	106	116	135	114	117	115	105	105	110	101	103	109	112	111	103
181	171	178	174	185	179	172	172	159	156	167	180	172	162	179	186	182	170	168	157	167	163	165	147	144	134	132	134	131	119	126	121	111	112	117	116	117	113	134	118	125	124	112	101	119	119	105	107	102	121
155	177	194	201	209	203	202	186	189	184	178	182	177	212	203	197	201	220	195	203	200	182	182	158	165	128	140	143	122	128	131	125	129	117	106	113	108	109	122	127	121	113	123	113	117	106	115	101	117	119
190	221	185	207	232	247	249	222	218	222	236	226	227	230	235	199	234	275	231	194	227	207	197	154	147	148	139	141	139	145	156	110	113	114	112	128	115	119	125	135	122	123	120	123	108	110	131	114	111	106
196	232	217	232	254	276	258	247	239	252	238	259	239	250	267	247	284	264	275	216	222	244	197	182	153	147	137	161	145	136	142	143	136	122	121	111	119	123	125	118	132	128	113	120	124	113	101	112	118	113
201	247	257	229	276	299	257	283	277	298	277	302	263	270	262	270	285	283	283	230	232	212	192	164	144	155	156	138	154	138	138	120	119	119	104	121	123	119	125	116	147	129	116	109	120	110	117	129	115	107
198	253	232	275	293	307	276	303	309	358	352	305	280	267	258	275	319	294	258	256	242	235	179	155	153	143	170	171	143	123	137	127	127	120	111	105	113	137	125	127	125	112	100	116	125	113	112	109	126	124
211	238	240	252	256	303	295	318	314	344	348	355	284	278	290	287	301	272	254	238	233	197	160	168	143	160	150	151	156	140	140	135	134	119	123	118	125	113	138	127	113	124	105	105	105	112	115	118	117	109
183	208	241	230	269	298	296	311	319	358	317	340	272	282	278	281	282	248	246	230	223	209	172	153	135	155	160	160	149	155	118	142	116	129	112	124	114	120	126	130	124	106	122	102	115	118	117	121	113	127
172	196	218	242	256	269	265	293	291	310	282	266	261	283	262	264	256	215	214	218	180	199	170	148	146	138	143	150	168	121	135	140	113	118	127	125	129	128	133	107	116	109	125	109	115	104	134	116	122	114
177	185	187	233	231	284	250	252	279	321	262	244	222	256	227	213	190	196	181	179	158	170	139	148	115	141	128	140	146	130	132	113	139	116	130	131	122	118	131	144	128	126	104	121	108	117	120	127	117	117
200	184	198	214	230	256	239	238	244	274	257	210	207	218	215	200	159	146	178	150	124	125	137	121	124	135	137	146	146	141	126	134	118	115	112	119	134	133	132	112	117	124	124	127	117	116	117	131	117	125
181	183	182	176	213	234	240	204	247	237	237	206	208	178	162	179	139	132	128	144	119	114	128	120	124	122	130	126	138	130	128	126	113	121	106	141	123	140	113	128	128	135	113	124	118	131	128	118	102	115
163	180	191	205	195	211	191	179	228	234	212	178	187	153	155	146	121	117	122	129	127	121	101	105	107	108	118	116	144	109	133	117	126	108	115	121	117	131	120	126	98	131	124	133	122	122	120	136	124	121
173	156	179	171	219	177	189	168	195	172	167	145	155	139	126	120	125	110	112	104	112	107	111	108	113	110	113	140	120	130	112	120	105	115	116	122	116	115	108	125	123	129	126	127	125	146	128	131	115	110
169	183	187	175	198	141	184	140	183	155	153	144	133	128	110	112	100	108	98	111	109	108	108	114	140	115	119	123	128	121	127	132	113	113	106	128	109	114	120	124	121	128	130	123	126	121	123	115	122	110
175	173	174	167	157	147	167	142	146	136	151	129	145	110	113	113	110	115	110	120	104	122	112	134	121	137	116	130	140	123	122	114	118	104	113	117	117	106	102	142	131	134	120	109	120	112	128	115	115	101
152	151	178	179	184	159	150	152	135	136	132	125	122	127	128	118	115	112	109	127	133	135	122	128	129	137	135	151	128	129	125	112	120	124	106	103	109	122	118	123	120	114	127	119	121	124	114	126	115	120
159	155	186	177	191	145	171	155	129	127	135	139	128	129	124	117	123	120	127	128	126	127	131	122	131	150	140	124	124	142	135	142	103	125	104	126	121	125	114	127	135	111	115	104	111	124	109	140	110	112
140	157	169	171	196	163	156	136	153	137	132	148	143	134	138	152	135	137	108	116	127	145	128	124	120	141	158	146	143	122	128	133	114	126	128	133	110	127	106	114	120	122	102	118	131	129	115	110	108	106
153	182	190	210	180	170	176	162	164	140	149	155	182	145	140	141	145	112	132	127	116	128	109	130	137	143	138	140	147	145	136	141	129	118	123	119	126	126	113	112	106	124	105	116	115	124	125	123	115	111
152	157	182	196	223	189	186	163	165	151	160	177	158	156	150	160	156	124	121	109	125	124	132	118	135	132	140	143	128	141	123	145	126	133	125	138	113	120	118	110	116	103	119	102	109	117	114	110	120	112
151	163	191	189	201	196	228	180	183	152	159	183	183	170	170	169	144	129	112	127	113	116	102	129	131	128	111	120	125	129	150	144	129	127	133	152	125	118	114	116	114	123	125	117	119	121	137	118	133	112
168	177	168	224	211	216	209	232	190	187	188	198	199	146	163	172	161	143	119	120	109	118	124	120	120	124	116	129	142	126	130	132	126	125	134	135	117	112	109	137	111	124	112	111	124	132	143	125	112	116
172	181	180	210	224	218	233	217	195	177	185	187	173	172	186	154	149	128	117	121	113	114	116	95	115	127	131	128	121	144	124	129	132	130	125	119	132	123	122	104	125	114	135	121	115	131	140	141	121	130
187	175	190	214	226	211	225	210	184	158	174	177	173	145	173	161	131	126	117	112	109	115	127	105	121	113	117	114	102	131	123	114	113	128	122	119	117	117	97	114	131	127	130	118	134	132	150	129	127	129
174	197	205	205	214	211	189	188	200	162	167	154	151	166	158	156	134	125	113	135	120	131	103	111	102	119	122	117	109	116	129	116	120	103	109	103	106	118	102	113	109	128	115	129	122	123	136	128	142	136
204	190	193	226	231	242	215	193	176	172	151	171	158	150	148	146	149	125	114	101	108	100	104	114	117	116	111	103	105	117	105	97	107	113	124	111	117	104	120	109	119	124	123	110	124	141	143	144	117	150
191	206	229	205	236	202	207	184	172	161	163	147	145	155	135	126	129	111	102	107	121	105	118	96	112	106	133	114	122	116	117	131	105	114	99	108	110	125	102	116	110	127	132	115	117	127	136	146	134	141
201	222	221	242	224	228	201	182	174	146	152	145	149	147	137	128	118	128	109	116	106	104	107	100	113	120	105	110	122	101	124	117	118	110	122	128	121	116	108	121	127	149	127	124	130	131	158	141	157	120
220	243	235	248	243	207	207	187	176	152	157	138	146	141	141	125	121	109	107	99	109	117	111	101	109	123	108	124	124	120	120	131	138	131	124	124	130	131	120	127	134	126	134	141	137	143	134	141	129	131
253	256	258	267	254	223	209	187	170	151	154	147	131	138	122	118	95	93	117	110	110	108	113	108	122	129	120	121	109	125	133	147	129	148	126	133	120	130	117	120	139	151	140	134	132	129	150	159	150	152
262	282	264	241	286	254	203	158	164	152	151	131	136	112	111	124	105	98	108	126	105	117	107	130	128	145	146	126	122	130	116	137	130	145	129	137	137	138	121	151	119	134	143	153	166	160	151	148	164	145
267	250	253	260	225	223	199	166	170	135	131	130	116	118	108	103	112	98	112	120	118	123	114	139	137	132	154	129	123	135	133	134	135	135	146	137	140	144	134	127	122	145	143	154	161	178	162	167	165	156
252	256	242	228	225	190	180	161	146	136	132	130	108	103	106	115	125	115	113	118	122	122	123	134	147	138	135	142	135	132	123	154	131	151	132	150	148	142	154	136	146	142	143	143	170	173	158	148	150	170
222	220	214	200	208	183	166	134	141	113	110	118	105	112	114	120	120	113	124	129	136	130	124	139	168	168	159	136	146	133	142	151	141	146	152	173	144	156	162	138	143	142	177	163	181	162	173	166	172	155
196	208	182	197	175	174	149	111	119	116	125	115	114	113	129	118	144	120	146	143	146	140	151	151	142	158	136	143	146	134	138	129	153	125	151	158	167	148	167	170	153	169	155	160	171	179	177	164	166	165
182	169	177	180	167	148	116	127	108	113	110	125	114	117	148	134	135	132	156	151	150	136	148	147	168	189	150	158	140	148	134	134	126	132	162	152	175	150	191	146	173	157	174	179	162	156	161	151	156	174
173	171	145	155	145	132	119	94	106	102	123	131	124	131	140	150	141	150	148	156	151	150	167	167	154	155	168	174	158	163	133	127	138	146	168	155	150	147	162	176	169	155	177	163	156	155	149	163	145	163
150	150	140	137	123	109	113	113	126	123	115	117	133	133	117	158	174	182	163	174	184	169	158	149	152	178	172	181	171	163	151	142	157	128	163	161	166	182	186	175	170	142	160	139	144	153	149	159	170	159
147	144	145	123	117	125	115	125	110	114	123	131	128	132	149	173	181	177	209	185	173	187	192	173	160	215	186	196	193	164	176	142	154	146	180	181	173	170	186	174	164	142	169	155	142	158	155	142	144	145
129	119	145	114	127	106	113	99	123	137	129	134	132	148	148	171	176	191	180	202	196	177	176	167	176	181	216	194	224	181	196	169	155	157	141	171	164	182	192	186	168	147	167	159	149	135	142	129	151	144
114	126	111	115	101	106	100	108	117	124	146	113	125	148	166	179	187	198	188	203	198	196	175	179	199	206	242	210	239	225	213	199	162	189	171	196	196	200	194	198	164	180	159	153	140	134	155	166	148	135
123	121	109	117	106	118	100	124	118	137	127	132	123	154	167	182	187	193	196	202	222	219	197	202	211	247	249	264	253	251	210	239	216	206	181	198	213	195	217	197	183	163	174	159	151	126	138	155	168	140
119	116	113	102	121	94	122	128	119	128	131	150	130	134	159	182	202	204	254	229	253	221	205	191	238	281	283	285	260	295	243	233	205	227	181	224	203	212	202	208	182	175	184	152	147	152	156	171	175	146
120	119	114	123	131	118	130	118	146	140	142	146	150	164	161	198	228	219	218	280	242	230	230	226	227	252	297	314	287	299	266	232	232	242	215	226	218	206	209	202	188	170	154	158	172	157	145	147	165	140
124	145	125	151	124	124	137	147	149	158	143	146	167	163	179	205	224	246	230	269	267	237	195	228	247	308	296	316	289	288	314	233	231	221	211	187	199	236	221	187	183	185	160	154	142	143	132	149	169	162
140	129	141	144	130	143	133	173	159	147	153	160	141	174	193	226	242	246	251	260	258	246	220	216	258	284	301	339	314	260	243	242	230	219	223	200	215	217	219	176	146	146	147	130	134	140	128	134	157	159
151	139	157	150	158	146	156	156	188	151	151	172	166	185	189	222	215	238	248	261	245	229	209	229	233	258	258	258	275	257	229	225	213	185	181	194	197	195	178	158	137	124	148	127	138	110	134	132	146	136
171	153	173	157	157	165	163	173	163	159	167	155	149	170	173	198	213	226	256	217	195	210	169	195	208	230	229	250	228	247	214	176	190	174	160	173	172	164	150	153	124	126	112	119	109	117	125	120	125	113
161	169	192	185	173	172	152	188	172	171	156	160	140	145	192	187	198	195	203	194	214	158	168	154	186	199	191	211	199	190	203	193	168	142	138	140	151	132	137	118	113	108	129	119	115	113	106	118	106	127
158	152	165	139	168	158	174	171	163	164	159	153	153	141	156	166	161	179	191	169	166	150	153	143	160	151	155	146	177	193	156	161	126	135	129	130	106	122	96	111	109	103	113	108	134	104	124	121	117	119
155	144	158	155	161	161	165	170	177	155	157	115	138	123	130	130	158	147	155	168	137	131	120	102	135	127	148	131	160	131	140	124	118	119	109	121	115	123	110	118	98	121	125	144	150	133	129	128	122	132
137	143	153	140	130	156	153	135	147	158	143	154	136	125	123	118	146	153	141	142	147	124	133	140	106	117	118	125	121	126	114	120	105	112	113	116	121	103	121	124	129	138	156	143	156	133	151	141	118	134
134	139	156	146	129	140	142	151	161	175	173	136	130	135	129	130	133	142	136	153	137	152	123	123	126	126	122	132	111	117	117	125	128	133	110	126	130	135	150	159	166	157	169	177	172	151	170	152	141	149
153	154	124	140	152	145	188	168	194	177	176	156	168	143	140	132	140	154	134	154	130	157	143	154	140	144	119	127	132	129	137	137	139	133	117	167	146	181	148	177	182	226	211	229	213	207	199	207	158	122
137	154	143	169	159	166	163	193	175	194	200	197	159	152	149	146	145	164	153	154	160	181	146	161	133	146	151	142	153	148	166	167	180	166	187	201	190	173	189	198	220	221	260	258	224	236	212	204	165	162
156	166	171	149	151	181	194	195	207	211	174	222	178	195	148	167	154	178	174	197	159	150	180	167	149	165	164	162	167	188	214	198	178	187	185	216	219	209	213	218	243	257	270	277	241	236	240	202	194	173
142	167	160	179	209	211	231	215	215	247	227	220	194	191	150	188	164	198	164	187	181	180	182	173	155	172	164	162	146	177	215	221	204	239	209	222	231	241	217	265	255	280	275	277	286	242	244	222	188	162
179	168	165	170	218	223	216	263	244	222	230	210	195	190	179	181	174	199	196	218	181	184	186	192	168	169	188	168	154	215	242	248	222	221	243	253	227	239	269	255	304	309	293	290	284	290	268	218	212	167
190	160	192	185	244	248	243	252	241	262	210	213	224	212	192	188	208	215	235	199	214	202	204	186	183	185	184	206	184	203	238	239	225	250	241	245	263	227	271	271	280	308	293	282	294	286	286	227	204	190
164	174	210	204	200	215	233	255	244	260	234	232	247	257	216	223	210	206	231	216	221	225	212	188	219	207	208	185	186	198	236	257	227	217	237	253	243	254	252	287	298	303	328	287	281	279	308	225	217	191
187	156	186	189	210	231	215	247	269	209	214	233	278	233	222	212	248	268	258	235	238	235	231	213	203	206	195	187	230	210	239	199	239	222	229	247	257	231	260	256	311	301	265	236	308	274	267	244	202	204
177	183	187	193	209	202	226	232	226	208	221	215	257	225	236	243	241	247	299	227	240	234	228	221	226	234	217	207	233	221	217	233	213	215	257	243	251	237	271	281	306	303	303	246	297	281	266	227	207	222
162	177	183	201	215	204	199	217	240	208	223	224	233	233	234	220	249	296	295	256	243	237	274	234	252	254	207	221	238	261	238	213	214	213	227	246	239	238	256	259	295	283	252	248	251	239	247	192	193	208
151	177	195	208	196	197	185	193	230	206	189	213	244	216	239	280	262	295	285	260	251	241	242	243	242	247	243	202	241	206	250	207	223	204	215	202	229	232	217	244	261	280	243	226	228	236	196	201	203	210
172	185	193	201	197	218	210	214	196	166	213	240	226	245	216	248	279	284	279	257	252	265	255	248	249	221	223	203	196	197	230	176	193	182	236	197	222	210	207	211	286	275	222	231	198	208	191	186	195	189
148	186	204	176	227	197	227	189	213	195	211	257	218	274	236	289	236	289	238	239	266	239	204	226	223	223	221	205	210	213	208	209	182	188	199	198	193	181	200	225	231	262	220	184	225	181	164	158	169	198
166	191	210	209	208	216	239	218	214	179	217	245	250	259	245	327	234	272	248	233	235	233	191	191	237	190	195	184	181	192	215	176	180	160	166	199	167	166	169	207	216	206	214	202	180	173	167	154	145	156
179	185	172	212	226	211	212	193	198	197	220	246	220	256	256	260	259	255	219	248	228	205	187	196	170	198	165	180	175	179	161	168	153	162	156	147	141	170	170	195	208	212	171	194	171	162	155	169	142	150
187	197	207	190	218	218	193	218	181	182	187	209	199	238	275	262	240	239	233	202	198	181	161	183	146	181	167	177	152	157	155	160	142	144	145	157	146	148	164	176	204	185	163	170	173	170	153	164	135	142
197	179	182	214	206	202	205	186	182	187	182	190	201	205	223	252	215	224	211	196	154	194	159	173	154	187	159	173	150	163	153	137	144	154	137	144	139	124	157	181	176	172	145	156	164	161	156	121	134	129
169	194	184	179	181	188	194	211	191	168	171	180	213	189	221	201	189	179	169	189	163	147	153	178	140	179	172	144	149	155	149	138	134	106	137	146	130	140	136	151	173	170	148	163	152	141	120	127	138	115
166	170	158	167	155	180	194	168	174	182	184	169	177	186	173	178	190	191	167	160	150	158	153	173	160	174	150	169	141	152	155	130	114	127	133	151	125	123	144	130	174	150	132	141	153	129	129	123	131	124
149	175	161	162	156	141	166	157	158	160	156	144	166	192	172	184	170	171	163	179	166	151	172	146	167	175	162	143	159	170	150	157	136	113	136	136	131	129	128	125	133	128	141	118	137	105	114	121	129	125
126	150	142	141	141	153	150	144	141	147	160	169	159	180	171	170	183	171	177	160	150	165	162	182	184	176	157	155	156	161	160	135	142	133	135	147	123	125	101	136	125	108	103	125	126	115	125	117	122	107
137	129	142	152	146	136	144	150	131	159	146	181	180	205	176	198	193	165	178	160	164	154	161	164	183	206	165	178	145	158	140	145	138	142	132	127	127	124	131	134	120	101	126	138	120	104	98	111	119	120
133	130	124	123	126	135	144	162	155	135	168	211	183	207	178	199	179	200	174	159	184	167	188	194	198	197	168	172	147	177	151	157	121	117	131	128	124	137	121	127	124	105	109	103	114	99	120	106	116	112
122	171	142	151	145	141	155	175	166	171	172	194	217	187	201	211	179	176	189	195	184	185	187	187	195	192	173	170	152	141	159	140	137	140	141	130	129	139	123	138	115	130	124	121	112	114	116	110	120	120
165	174	184	149	138	164	168	198	172	183	189	214	220	238	188	206	198	190	190	204	166	212	184	192	184	194	144	155	151	176	161	150	146	133	148	159	139	140	133	146	137	111	115	111	102	123	109	107	109	105
182	179	194	175	187	172	193	202	197	229	193	214	226	222	216	198	196	208	170	185	191	192	184	187	163	164	163	166	144	158	138	163	132	162	145	153	131	143	146	127	141	125	111	110	125	114	109	100	112	123
224	239	223	194	194	211	205	213	208	201	214	205	229	217	194	179	177	179	183	176	166	179	152	142	171	141	151	140	154	145	153	150	141	148	161	166	139	157	128	169	134	152	125	127	113	123	112	116	114	109
240	236	218	221	187	230	234	223	214	211	212	214	221	188	202	192	193	177	173	179	179	165	151	148	131	140	126	133	130	145	130	152	153	168	178	151	154	146	168	149	155	131	120	147	125	120	107	113	102	106
234	262	249	215	228	205	244	267	229	208	215	214	221	196	192	172	170	163	182	163	156	145	133	138	131	127	102	137	116	148	128	156	161	154	154	178	172	165	149	148	161	144	143	131	129	108	117	127	113	119
237	236	213	229	222	233	239	209	257	198	219	191	208	177	185	168	154	151	136	138	129	136	133	120	123	117	113	127	108	99	140	134	156	166	174	151	138	149	167	155	140	131	127	141	141	128	122	101	128	112
201	234	231	187	185	193	202	209	208	202	195	201	214	180	176	150	134	136	148	135	137	133	116	131	116	124	108	99	110	123	128	146	137	127	179	152	134	146	148	142	123	148	128	126	132	112	114	112	111	98
187	181	197	195	162	188	172	173	175	172	191	203	172	179	162	142	149	133	141	134	143	119	123	116	118	109	108	126	118	113	120	120	135	156	154	160	156	130	144	128	142	128	127	103	124	131	114	105	111	124
165	178	167	165	148	155	169	154	167	168	184	175	180	191	145	143	117	141	130	133	151	132	114	118	106	120	99	102	112	114	124	156	132	147	133	135	122	136	130	118	111	112	137	124	123	99	113	106	123	112
135	145	151	132	139	149	142	137	136	127	172	161	156	151	147	138	120	143	137	140	120	132	112	136	111	118	115	113	118	114	116	119	123	134	133	130	123	121	122	120	120	120	110	100	108	110	110	101	112	106
128	122	140	148	123	123	113	141	134	133	135	139	147	130	146	146	128	138	129	135	136	136	118	111	102	114	115	113	109	108	114	132	134	130	123	121	135	120	122	107	105	117	116	113	108	112	107	104	104	103
119	127	121	123	127	122	129	114	112	117	120	124	139	135	112	119	113	132	120	129	136	115	135	113	121	110	117	115	126	124	115	114	108	132	124	122	103	124	112	113	105	110	92	113	110	98	106	107	102	114
108	128	113	129	127	129	127	108	124	110	118	116	122	111	128	112	107	105	108	134	122	135	111	121	112	113	114	111	101	115	110	113	124	117	118	114	114	126	123	114	101	113	113	101	111	106	117	108	125	106
131	126	121	125	134	145	125	124	109	115	100	111	129	126	105	102	116	106	112	102	93	109	110	125	116	112	96	101	106	104	97	111	122	119	138	116	135	118	118	115	111	132	119	104	116	125	105	120	95	102
122	120	121	134	124	134	118	120	109	130	109	110	107	123	114	120	114	109	99	112	109	110	114	100	113	109	119	112	116	104	116	111	111	124	129	127	106	126	117	112	120	113	125	101	126	137	111	123	102	112
125	118	135	152	139	141	131	127	123	132	125	119	123	132	142	113	120	128	108	113	99	108	111	110	112	112	108	108	102	100	112	120	118	126	134	140	133	127	107	121	116	133	153	109	138	118	153	119	118	102
145	117	108	170	143	145	127	134	141	129	154	138	146	119	145	123	136	139	117	114	115	127	117	125	106	113	109	105	118	110	111	120	147	148	147	119	128	145	133	144	140	133	161	131	136	125	131	105	121	113
149	137	137	153	125	138	149	156	149	147	147	158	122	154	152	150	126	125	132	125	118	104	124	119	134	135	117	108	115	115	117	139	122	156	144	161	156	147	160	123	153	135	158	115	143	130	136	141	122	117
151	145	144	166	161	139	129	133	158	133	147	151	140	132	146	153	129	132	107	125	120	128	130	122	131	123	138	126	126	136	137	150	171	169	171	177	157	160	156	147	161	149	165	129	152	152	143	110	116	116
140	155	133	169	142	141	129	129	155	142	175	125	143	130	152	148	123	119	142	138	119	125	119	122	126	129	123	147	118	124	143	142	144	149	153	166	175	171	149	152	159	166	146	147	135	126	135	130	134	121
153	136	130	164	149	159	141	144	138	124	127	126	123	141	148	136	139	122	121	109	125	116	121	129	117	146	117	143	129	156	129	155	143	147	149	164	173	163	137	156	161	142	143	125	131	139	108	138	116	132
138	143	144	149	159	162	151	149	142	132	129	124	117	153	127	139	123	114	111	124	123	111	113	116	124	135	120	132	117	143	133	153	142	141	138	160	173	180	151	140	145	151	139	117	120	112	122	112	115	139
145	146	158	152	127	165	165	167	155	138	155	134	124	124	117	121	122	124	120	117	96	89	102	125	119	136	111	119	139	113	138	124	126	135	174	160	161	137	128	145	137	139	124	106	113	117	129	129	123	117
133	144	158	158	129	150	138	158	140	152	137	121	120	129	127	119	124	88	113	113	107	106	98	114	120	148	113	131	121	117	113	126	129	126	140	151	132	141	132	125	155	117	117	132	110	131	96	122	114	105
150	139	137	130	135	135	130	127	124	117	106	128	120	133	116	117	102	114	121	114	98	105	132	134	126	120	140	136	134	135	125	119	106	114	135	163	155	123	137	146	170	140	126	96	106	111	114	116	99	109
144	152	136	121	120	138	125	128	137	114	127	121	121	113	115	115	108	112	104	124	121	113	134	115	115	128	149	148	134	116	129	123	120	125	129	143	155	134	123	140	138	107	120	118	128	111	115	105	118	101
136	151	146	126	118	134	111	128	123	122	123	121	129	118	117	95	117	106	129	112	107	101	131	126	141	133	131	139	139	135	125	127	113	123	140	134	139	105	139	122	141	149	122	121	104	115	116	119	105	111
165	131	125	114	122	116	119	109	126	118	116	123	99	115	111	114	102	109	106	117	125	111	135	115	121	129	130	157	147	136	120	132	117	141	117	132	130	120	129	140	135	115	118	105	109	115	108	97	110	112
145	139	137	125	116	110	118	104	117	98	108	122	113	125	97	112	117	129	109	118	122	131	136	131	140	146	149	126	154	128	120	121	121	111	132	130	123	104	110	121	126	118	120	117	111	99	124	111	120	107
149	112	125	125	106	118	101	101	108	101	123	114	109	106	111	111	113	100	117	123	113	139	157	133	136	152	138	146	155	125	123	110	135	114	119	112	121	108	103	120	107	115	107	108	114	108	101	105	109	117
156	129	125	116	116	101	108	120	113	102	103	117	97	105	114	124	129	111	125	125	134	128	140	140	155	153	151	131	132	134	117	117	128	116	118	110	130	104	103	103	118	108	120	110	113	114	109	130	115	116
131	112	107	111	131	114	116	103	117	113	117	117	109	103	114	128	117	135	119	146	139	143	152	145	173	144	157	127	134	112	139	103	105	130	123	107	101	107	92	103	110	99	116	119	126	127	130	118	140	133
126	125	114	107	112	108	112	111	131	117	112	103	101	115	119	124	127	141	122	147	147	183	145	145	166	167	150	142	124	121	126	119	119	108	114	108	116	127	125	105	108	120	114	128	118	133	134	152	154	147
133	120	127	110	114	116	122	110	115	101	104	111	109	113	113	143	139	139	140	142	169	177	192	192	164	166	173	152	136	160	131	115	116	109	141	121	119	118	127	118	116	119	124	129	116	165	139	155	133	161
118	119	124	123	127	100	115	104	120	113	111	120	111	153	129	144	129	159	145	155	200	182	185	196	199	192	181	160	140	143	149	125	121	130	109	130	113	125	110	128	120	143	133	153	141	125	128	146	150	168
122	125	102	112	112	132	112	107	105	99	109	129	113	120	125	148	151	179	172	146	177	195	182	192	192	198	169	168	181	159	145	130	114	140	134	135	122	122	114	138	127	145	120	148	136	157	150	155	137	147
115	101	114	123	124	123	94	122	107	125	110	114	119	132	137	141	157	146	165	173	170	198	203	198	196	195	178	173	161	156	150	149	133	144	131	142	129	113	134	123	123	127	126	141	133	128	130	154	126	166
134	115	120	101	119	104	115	109	104	107	107	131	111	131	120	143	145	172	159	175	184	179	181	204	177	212	199	173	187	195	153	148	109	148	123	130	126	125	115	126	122	123	121	126	119	112	126	142	129	155
100	119	113	123	125	117	100	105	121	99	116	111	110	120	113	145	127	148	147	157	165	208	146	173	184	213	207	189	191	191	153	138	147	131	140	130	110	143	119	131	109	124	112	133	122	131	113	125	131	133
121	124	113	111	103	108	108	112	117	110	113	112	129	134	111	113	146	136	129	155	139	174	164	162	174	211	174	183	173	200	169	154	120	128	123	124	132	114	123	108	122	123	110	112	94	130	112	137	139	129
116	114	119	111	135	106	110	99	120	116	114	112	113	117	108	131	118	133	116	132	144	130	145	179	156	164	176	166	159	179	146	150	139	138	118	127	114	101	129	123	119	114	125	113	111	123	116	120	128	147
113	117	111	113	104	107	116	115	127	96	109	99	118	125	123	111	107	129	120	131	124	148	131	140	171	155	150	147	143	147	163	141	127	107	137	130	125	113	112	113	111	109	126	116	112	116	122	132	138	127
116	116	107	120	120	125	109	112	103	105	119	125	120	108	112	108	129	123	116	123	115	130	125	140	115	146	128	130	155	133	124	106	127	115	127	114	110	115	115	140	111	118	113	114	119	123	123	130	117	139
129	111	119	113	110	109	118	112	102	108	99	117	110	124	120	116	114	125	125	115	109	127	130	123	126	137	130	123	128	153	131	120	139	104	113	116	121	113	112	103	118	106	120	118	116	123	118	111	129	131
138	125	111	116	128	119	122	109	111	108	124	124	111	116	107	128	123	128	116	124	108	115	129	111	122	109	106	121	126	117	115	103	125	129	120	110	101	108	110	108	119	101	111	111	126	112	127	116	113	118
119	119	127	114	116	108	97	114	134	113	103	97	119	120	132	123	122	125	129	128	124	128	103	118	107	120	107	121	100	114	110	119	113	110	104	105	116	125	105	113	98	112	105	108	107	109	104	122	130	113
131	112	112	118	113	123	116	115	106	110	107	114	114	125	121	137	156	133	133	110	113	110	121	121	107	103	102	125	115	123	104	111	105	115	118	111	101	102	107	103	104	106	115	101	124	117	116	111	100	121
132	116	118	124	119	110	112	114	124	116	105	109	114	134	144	145	133	138	127	122	136	118	116	125	118	113	108	118	113	106	99	108	108	117	97	102	98	120	116	114	115	117	117	115	121	114	110	106	115	119
132	117	128	117	103	108	113	111	108	108	120	121	124	124	125	138	143	144	140	134	123	143	121	137	119	123	111	116	126	117	105	101	91	104	93	107	104	112	110	125	115	121	97	104	107	95	117	119	124	100
127	136	132	140	120	116	114	127	109	121	109	105	104	114	131	117	131	123	127	131	127	119	132	116	116	119	127	111	114	102	105	110	112	105	108	100	116	116	110	102	127	129	112	137	118	117	107	126	114	119
152	144	136	115	129	119	120	118	127	109	104	108	108	117	98	117	124	116	132	125	111	101	120	113	108	122	120	109	95	115	122	115	103	111	102	125	114	107	99	114	130	131	113	116	123	112	121	116	105	99
146	139	141	144	131	116	110	105	123	115	109	110	113	108	122	128	116	115	111	113	110	104	114	110	109	120	135	120	120	100	109	106	104	113	106	116	117	127	120	124	113	107	107	105	125	109	108	106	116	112
144	145	133	132	120	122	109	113	122	116	114	111	125	118	112	107	112	102	109	107	106	114	110	120	114	121	122	118	112	110	127	123	117	102	119	118	127	116	111	98	131	123	120	109	101	115	113	114	112	113
137	121	158	124	131	112	106	115	123	136	125	135	115	131	122	115	113	102	106	103	129	100	119	109	122	126	118	120	116	117	116	126	111	127	110	103	119	129	119	112	116	111	122	105	116	114	105	102	98	122
137	152	151	135	115	105	123	123	121	115	128	124	133	134	123	125	113	125	114	122	126	134	108	117	133	120	119	115	116	115	135	120	133	101	116	118	123	133	108	111	117	116	111	103	108	96	119	104	123	118
123	146	124	127	126	124	108	131	126	128	145	143	135	122	139	126	138	132	122	123	122	144	142	121	108	126	122	121	120	112	131	104	128	112	122	114	119	116	114	131	118	103	107	114	105	114	108	106	98	111
134	137	143	127	115	98	122	127	130	149	108	130	132	134	134	147	135	136	133	129	137	132	122	115	137	129	121	122	115	119	117	114	108	116	109	118	118	121	108	96	129	111	123	112	102	121	106	124	111	123
137	130	124	105	127	104	122	119	121	112	131	154	126	138	131	133	155	134	124	142	125	139	145	133	136	104	107	106	120	104	108	105	118	118	107	121	107	110	113	113	109	124	117	118	128	121	130	103	116	119
119	145	123	122	109	116	107	123	129	139	113	134	146	141	151	135	143	129	129	129	151	125	108	126	114	125	119	121	95	108	113	108	103	98	101	100	115	116	109	124	122	143	134	138	118	144	125	120	129	134
143	123	127	121	114	130	121	124	105	127	113	129	124	132	123	138	132	119	124	125	109	112	111	117	100	117	99	124	115	104	108	99	109	112	116	106	120	118	126	125	123	147	145	143	129	147	134	129	133	131
111	130	127	127	131	118	108	108	129	135	118	119	116	141	128	132	120	134	115	116	128	125	120	104	122	100	115	106	115	108	115	136	118	133	95	123	115	130	132	127	129	142	138	141	159	137	131	133	143	153
126	124	110	108	104	112	121	111	131	109	105	129	133	128	120	125	107	135	127	118	102	127	110	113	131	128	116	112	125	120	135	121	113	115	123	128	128	133	116	131	127	143	143	145	134	131	156	149	141	151
139	117	130	127	115	121	101	122	112	116	110	126	118	127	127	122	126	122	115	110	116	125	121	123	111	123	130	114	126	145	127	135	140	117	124	119	125	125	143	118	118	137	134	146	143	162	142	156	135	184
138	134	124	116	128	109	110	123	119	119	107	123	122	125	108	119	117	119	140	122	127	137	135	141	145	134	136	147	139	166	154	140	123	122	127	125	152	123	124	126	128	135	156	125	143	143	134	167	142	169
120	130	118	131	138	118	110	121	134	111	132	114	124	116	140	132	144	134	119	141	129	134	116	154	142	160	152	142	170	156	150	145	157	147	140	141	164	145	135	128	124	126	129	160	155	156	139	149	169	147
136	136	124	120	120	115	122	114	131	126	130	124	138	119	126	131	130	138	154	151	131	154	134	192	165	163	158	186	161	189	156	147	148	140	157	154	174	129	139	111	130	144	142	136	147	148	146	173	153	159
129	127	136	127	130	122	113	117	123	133	147	149	141	129	118	134	144	134	143	128	133	140	157	143	169	174	139	179	190	168	147	169	139	153	165	137	168	134	144	132	145	131	152	136	146	146	150	158	140	152
134	146	143	136	121	122	125	121	135	108	134	133	148	135	154	125	106	140	144	129	131	136	153	181	165	157	173	161	165	180	149	166	150	135	146	198	148	164	135	137	136	157	145	142	146	141	158	146	145	128
140	117	121	123	117	108	123	125	133	123	150	129	157	140	126	127	138	144	157	150	141	174	157	168	167	158	143	198	173	181	163	162	150	167	152	160	147	142	120	149	136	131	139	139	140	176	145	171	142	135
130	124	128	115	108	108	114	135	149	129	128	159	148	144	161	151	135	134	169	145	151	153	169	169	143	185	165	158	156	187	149	180	153	151	185	162	160	175	153	130	161	136	150	141	145	145	144	168	132	151
122	128	100	113	122	112	121	108	126	127	128	157	157	148	167	165	164	154	180	176	141	179	175	170	178	158	152	168	156	170	185	171	165	170	174	168	166	134	156	135	150	161	159	141	164	138	146	143	127	134
122	123	118	115	107	117	111	131	158	126	162	140	181	157	174	144	180	199	185	214	178	172	166	185	151	200	154	179	170	176	196	177	170	153	193	149	160	169	140	134	156	176	159	165	152	146	142	132	143	145
138	117	132	113	110	124	132	135	152	138	161	145	167	143	170	172	177	214	210	171	202	163	154	173	172	162	162	164	176	213	193	181	185	152	188	172	168	151	181	147	179	199	182	169	164	155	154	171	137	155
133	132	146	123	133	124	143	136	158	155	165	135	153	171	154	183	194	194	212	245	196	162	192	164	167	153	147	170	176	164	208	217	177	183	150	169	185	183	167	173	180	186	243	191	179	179	163	165	177	194
154	165	164	129	128	148	178	149	176	149	174	149	164	157	175	139	172	232	241	223	210	159	174	171	151	156	146	139	164	192	194	200	160	146	144	186	166	170	169	159	181	194	208	208	184	175	204	210	198	204
180	169	178	154	178	176	177	187	181	177	157	155	183	161	172	164	190	205	261	207	198	193	168	167	157	173	151	191	152	209	180	184	161	162	155	158	174	143	172	165	165	211	250	214	220	214	185	233	223	199
186	206	215	176	186	207	197	209	197	176	172	176	156	182	162	177	177	200	222	217	172	156	168	156	147	179	133	151	164	194	152	173	130	134	158	162	162	182	155	158	194	180	230	207	194	201	226	236	247	208
212	187	220	233	231	221	200	194	226	195	187	172	181	161	180	204	171	197	211	195	170	175	140	161	124	150	152	130	143	178	153	147	137	141	124	146	151	149	156	158	164	223	208	196	250	173	236	239	214	219
260	296	241	225	246	212	223	234	238	205	187	176	193	185	172	174	199	199	221	181	151	173	130	148	154	147	116	146	156	134	166	142	119	113	129	148	157	135	148	149	164	197	228	205	186	214	188	215	256	227
262	293	282	236	250	273	236	225	298	223	210	189	162	174	212	204	190	189	210	174	160	166	160	130	140	131	143	137	141	142	120	129	113	126	140	140	126	157	155	132	171	175	178	203	212	213	224	215	216	244
317	287	293	301	254	242	281	242	247	246	196	173	189	200	205	218	179	209	220	164	170	148	131	125	161	131	131	124	146	139	142	124	139	126	117	147	145	135	143	146	144	185	189	172	217	237	212	244	203	206
272	320	262	251	284	272	233	279	251	228	244	192	176	210	204	186	213	198	187	172	151	159	147	122	142	139	128	130	149	134	138	115	127	132	149	126	147	150	133	156	168	152	150	186	177	233	195	207	203	181
287	273	306	246	233	241	235	260	262	250	232	220	172	214	245	202	183	222	210	166	181	146	147	143	146	160	149	143	165	146	147	139	126	123	138	146	141	155	159	122	151	169	154	180	200	174	183	208	177	207
314	251	246	258	260	237	294	232	252	241	215	209	226	193	176	197	199	178	195	165	163	153	153	144	147	133	132	149	166	181	154	149	132	154	149	154	163	144	138	154	139	158	148	155	194	180	188	206	195	162
244	265	237	238	238	236	218	257	258	234	228	178	192	196	192	171	205	192	167	181	157	160	150	149	161	174	169	173	167	159	170	131	130	144	149	142	150	151	134	137	129	136	127	151	148	150	169	160	189	171
259	244	238	221	214	241	201	214	250	198	173	169	181	169	168	154	170	190	174	127	145	132	164	175	161	171	172	184	173	192	151	146	149	167	153	155	141	126	138	130	142	124	118	128	136	142	155	171	139	152
246	242	200	231	194	183	183	199	187	202	156	149	158	158	134	143	155	159	177	156	159	146	153	138	164	156	186	197	173	177	161	148	134	174	134	122	139	138	136	132	126	111	127	113	126	124	134	143	142	165
234	237	183	196	177	175	176	190	183	158	147	142	133	135	135	118	131	146	140	151	107	117	140	150	151	172	148	162	198	154	163	163	149	149	149	144	140	138	130	129	122	119	125	122	104	122	138	128	126	130
218	219	193	184	154	173	145	162	168	150	124	133	125	112	124	112	129	140	128	108	123	133	123	138	124	159	169	157	148	159	149	147	152	142	130	122	128	122	128	134	135	130	110	132	112	129	114	128	111	133
242	182	178	144	145	130	152	152	140	110	120	128	114	114	107	114	110	123	131	111	123	111	105	110	128	136	132	144	148	150	140	157	126	139	110	149	131	124	144	127	134	138	139	117	126	123	133	121	124	116
193	163	139	143	154	130	119	119	126	117	122	116	98	109	116	124	124	118	102	118	115	117	132	116	110	143	123	130	150	124	132	137	130	146	121	127	117	149	124	149	141	137	134	138	126	116	119	103	127	116
156	169	130	131	119	125	109	117	132	113	104	108	116	121	115	111	118	115	117	115	119	114	114	113	102	118	135	109	123	141	129	124	133	115	120	132	124	139	135	142	131	167	148	165	118	149	110	121	117	118
151	137	125	115	113	125	115	107	109	125	118	111	106	106	106	114	119	112	117	97	126	103	119	107	125	107	121	134	123	126	127	119	117	141	123	130	132	118	162	175	137	160	151	143	146	139	126	116	109	110
133	135	129	118	115	113	129	124	130	120	120	120	116	116	110	101	91	101	103	117	116	107	106	99	127	123	122	109	121	107	118	129	120	136	122	140	124	158	141	163	164	190	190	178	139	139	139	110	127	120
148	132	127	121	113	110	120	124	124	121	135	120	131	111	109	110	116	121	100	107	107	117	113	111	109	120	115	121	137	125	113	117	126	130	138	157	115	132	162	169	173	193	157	174	145	151	139	132	116	127
127	140	122	111	113	118	124	133	124	137	104	125	112	124	123	107	116	96	136	109	116	95	109	107	129	135	128	120	98	112	104	127	118	147	122	155	137	148	170	186	134	196	213	189	155	166	121	179	136	120
143	136	138	118	127	122	142	118	126	116	108	132	132	129	114	129	124	116	124	114	104	107	120	100	107	105	114	105	112	106	100	130	107	156	121	137	135	170	143	181	168	179	193	193	152	195	173	149	145	138
132	138	130	128	118	120	134	126	137	123	141	120	136	108	138	121	119	100	101	115	102	115	109	115	111	112	104	121	108	106	110	116	126	113	147	135	138	167	173	137	146	213	152	195	190	173	184	145	155	136
146	143	145	140	128	154	129	131	124	146	125	150	145	134	137	118	114	113	123	108	101	102	97	126	111	111	103	116	117	120	118	125	113	131	144	119	166	135	153	159	142	202	209	158	191	183	200	151	174	152
156	130	136	152	130	140	133	150	131	164	130	133	130	150	135	138	123	105	107	107	128	116	133	106	116	107	125	111	123	105	116	124	108	112	131	107	132	150	159	144	164	154	190	176	214	168	245	164	181	186
150	158	162	130	157	162	148	177	136	152	138	143	139	145	147	119	113	130	113	115	114	127	114	118	113	111	112	106	111	105	118	111	119	113	108	126	128	120	129	128	143	170	171	166	230	167	230	192	163	180
[truncated: 1,342 more columns]

## Sheet: WG_22_Fig3b
315	322	314	293	271	245	252	267	240	214	212	195	173	186	151	155	139	159	181	151	156	160	188	190	202	217	212	209	188	178	176	187	178	173	155	156	154	143	131	128	122	129	132	145	131	136	114	111	112	125
310	335	324	271	270	270	253	258	225	202	218	218	179	165	146	142	144	161	149	156	152	171	187	199	211	206	214	201	179	175	178	179	172	172	156	179	153	138	135	136	125	125	125	121	134	127	123	111	117	125
325	342	321	274	258	261	244	253	215	198	213	170	183	164	154	142	155	150	159	147	157	166	163	189	201	185	181	202	186	191	191	177	172	178	172	164	154	142	130	122	115	123	124	127	118	110	106	104	99	107
337	328	299	283	272	272	252	246	218	219	207	180	162	171	142	148	150	154	161	151	162	174	156	177	167	167	174	176	179	178	179	185	179	170	165	157	161	149	118	127	117	111	121	106	110	108	110	106	109	108
323	313	296	290	266	262	246	226	232	226	217	171	192	183	178	160	164	166	157	154	174	166	157	156	152	184	182	180	178	171	163	175	147	148	142	148	148	148	147	118	123	111	115	110	107	108	107	114	106	102
331	344	321	299	274	259	262	240	242	227	213	186	216	181	188	159	169	160	156	166	165	164	171	180	161	176	149	174	150	149	152	153	162	143	123	138	145	140	135	133	124	137	123	124	121	120	121	111	107	109
340	371	335	292	299	283	284	246	257	224	212	223	228	186	177	166	173	171	160	150	163	172	171	166	160	178	162	165	188	160	158	142	147	141	131	145	133	146	139	153	139	128	112	110	108	115	99	110	114	117
384	363	360	308	308	292	258	261	233	240	208	254	234	221	171	181	167	181	163	162	172	162	183	156	168	156	165	153	167	149	133	148	137	139	131	142	136	139	138	141	143	146	122	116	126	115	119	106	110	104
342	382	332	328	319	291	272	260	219	237	240	262	233	222	186	198	177	159	174	177	156	172	158	185	163	173	144	166	164	157	157	138	141	124	125	137	134	138	137	157	153	139	126	105	125	119	120	117	107	114
341	349	359	337	281	305	289	286	255	243	236	239	234	206	190	211	187	192	175	193	160	171	166	179	164	167	145	172	160	163	145	149	140	120	131	131	146	140	142	148	149	127	119	115	131	117	122	131	113	119
316	318	308	313	280	275	248	252	232	232	217	222	220	220	195	199	182	170	181	171	161	161	187	197	185	170	150	179	179	154	148	133	137	130	140	136	157	132	147	132	157	139	130	127	110	117	120	121	112	115
298	296	327	276	251	241	261	219	219	184	207	221	205	193	179	195	180	203	189	171	156	159	182	178	164	162	158	176	161	132	144	136	136	121	135	137	153	137	125	129	125	137	119	137	119	121	118	117	115	116
246	265	255	239	214	210	225	221	211	196	192	184	185	184	184	184	163	174	165	175	148	148	160	182	165	140	156	155	152	123	145	126	136	128	149	136	142	133	131	141	113	120	97	116	110	126	110	129	121	113
183	218	216	203	191	191	192	201	181	163	162	177	188	162	153	160	144	171	150	157	134	145	167	148	145	141	147	152	142	131	120	115	119	127	123	119	117	128	121	119	102	115	102	111	98	107	122	113	113	124
174	198	182	160	167	171	201	178	158	146	144	149	158	135	131	142	146	143	143	139	143	130	144	139	120	141	142	141	142	142	135	112	124	129	123	148	115	127	116	120	106	99	96	104	105	118	116	119	113	105
144	152	166	165	141	152	159	158	149	134	131	131	116	136	127	136	112	127	128	122	128	135	139	141	138	157	143	145	149	132	131	145	152	135	127	133	132	128	135	112	95	115	108	111	112	109	110	107	114	101
152	157	154	144	127	149	159	151	131	125	124	128	108	113	116	114	120	117	126	131	130	131	141	155	152	147	136	147	158	160	165	168	172	148	146	141	152	128	132	127	114	112	126	121	113	115	120	125	121	124
129	125	142	133	130	138	144	130	127	114	113	98	114	108	120	118	120	123	122	123	146	156	179	158	173	161	186	184	173	171	190	177	171	161	162	164	153	146	131	127	125	117	127	120	124	130	130	123	116	122
138	135	130	130	131	129	144	138	129	113	113	111	115	130	131	131	132	133	129	151	158	160	197	191	197	199	225	204	210	193	208	171	191	193	181	177	191	151	166	133	126	140	157	139	135	142	148	141	138	131
132	143	142	131	134	137	135	127	113	129	108	116	112	116	129	134	147	155	162	161	186	180	208	220	205	237	229	222	200	196	217	217	218	199	181	192	170	168	164	168	141	150	145	137	153	164	146	171	158	144
158	147	153	135	140	139	131	123	128	116	107	112	121	138	137	151	147	161	166	163	190	201	226	223	213	272	248	234	205	241	223	242	213	217	195	225	213	192	177	174	157	169	161	158	166	163	166	174	167	167
145	153	144	142	142	141	133	113	113	121	123	121	123	137	137	147	158	185	170	194	187	224	227	229	245	294	235	279	232	248	242	239	244	238	202	222	197	217	179	166	182	169	161	152	149	162	181	160	175	162
148	149	148	154	152	147	125	105	110	114	116	122	117	137	139	151	171	196	197	203	220	214	224	218	252	277	286	248	250	281	283	271	264	251	237	237	218	225	195	180	192	181	193	166	163	170	176	200	186	204
149	145	133	138	153	115	119	113	112	118	121	130	149	162	168	161	192	205	237	217	229	223	253	248	274	292	287	266	271	277	299	304	285	233	227	229	237	208	193	184	175	170	162	164	166	159	195	208	203	214
138	125	136	121	132	118	107	114	128	123	118	133	152	168	187	199	221	203	252	244	262	237	241	268	320	337	336	277	280	318	310	306	279	261	257	243	230	250	215	190	197	196	180	156	143	177	186	197	201	225
131	121	121	135	131	110	109	116	120	118	135	162	189	191	202	194	230	255	254	251	273	253	251	282	322	330	345	308	322	324	347	275	254	266	270	266	258	273	217	231	176	203	173	152	139	169	177	177	194	200
114	114	115	113	109	123	118	120	133	135	139	157	187	198	209	237	242	270	295	282	289	283	261	285	315	368	374	340	330	353	328	318	260	272	290	294	272	291	262	224	176	200	171	160	156	174	163	180	158	201
102	123	115	122	116	114	134	133	150	142	141	166	182	216	217	255	254	297	254	288	277	269	285	297	327	358	338	315	318	343	337	324	283	320	293	301	304	282	241	226	219	193	190	179	151	137	148	138	149	160
116	121	123	125	119	118	140	150	159	139	151	172	180	201	200	228	257	248	248	282	270	283	288	290	315	352	331	324	297	282	323	294	301	302	295	284	294	285	249	225	218	173	195	151	148	129	148	138	145	126
119	126	136	126	136	118	131	144	154	154	149	168	197	205	168	198	203	227	220	256	239	221	236	260	265	299	280	311	289	301	306	284	265	271	279	271	323	278	260	191	200	180	162	134	123	131	140	119	113	110
142	132	148	142	148	128	145	150	149	151	149	168	196	193	191	182	183	208	203	212	220	223	201	231	293	248	282	260	262	245	277	246	250	228	235	252	266	251	198	175	154	151	150	132	123	127	119	119	102	108
116	141	138	133	140	142	151	148	155	131	142	159	167	179	165	177	185	184	193	200	171	176	187	194	218	238	242	210	232	228	219	202	213	215	205	217	203	194	142	129	128	137	131	110	113	116	107	106	106	105
144	155	145	151	140	147	157	147	141	124	142	157	159	174	155	168	168	179	178	157	157	165	161	151	204	183	213	174	184	192	172	168	165	152	156	169	160	139	108	120	108	113	110	120	107	122	106	106	107	110
149	159	171	155	151	151	149	135	149	130	142	134	148	155	154	141	145	160	156	128	145	131	136	131	176	152	164	150	161	160	142	139	131	119	134	124	115	118	118	105	114	110	108	117	120	118	98	112	120	127
176	161	180	158	182	148	145	142	147	129	127	135	140	152	130	143	130	135	141	122	131	124	117	127	130	129	138	135	136	133	115	123	107	114	115	101	115	114	127	125	114	122	131	123	136	129	132	131	123	136
204	182	183	184	176	155	152	150	146	134	127	130	135	133	127	127	108	119	129	114	122	116	128	122	116	120	118	118	122	120	117	128	118	109	112	117	121	132	131	127	132	144	140	146	143	146	125	131	124	163
216	213	208	203	198	164	163	146	141	124	114	132	136	128	116	121	133	123	108	105	115	127	127	127	120	124	115	123	119	129	124	123	122	134	123	143	135	123	158	144	160	137	151	153	164	150	159	141	148	149
223	222	226	208	186	166	155	149	143	118	119	124	123	143	128	119	113	118	111	117	114	116	121	115	116	121	118	134	136	130	124	120	134	137	134	158	149	151	151	147	157	139	143	153	150	139	139	145	151	158
208	224	207	191	179	159	160	134	123	120	118	119	124	137	118	118	127	120	127	122	121	132	121	117	136	136	136	148	131	126	125	117	140	145	150	152	162	163	168	151	128	145	148	149	152	126	128	137	146	137
229	213	197	203	189	167	147	136	141	134	119	131	122	125	126	124	128	121	117	117	125	123	127	118	134	136	138	142	132	129	127	128	136	138	148	145	152	162	149	144	139	131	140	128	137	126	132	140	132	134
223	232	211	198	172	164	142	128	127	139	120	130	124	134	127	112	118	127	128	115	110	120	122	119	113	128	127	122	142	137	133	129	117	134	133	123	126	134	145	129	132	128	133	120	118	117	114	114	119	123
214	224	175	172	170	149	154	128	132	130	121	126	135	133	131	121	127	121	114	126	126	131	130	129	130	135	126	127	125	129	119	124	120	126	124	116	125	131	120	120	111	113	112	120	113	112	112	105	121	113
212	200	184	165	159	150	148	140	138	125	123	122	120	145	122	110	115	119	126	119	130	120	114	122	124	131	115	122	121	117	108	114	116	123	117	120	116	122	133	120	107	103	110	121	102	104	111	101	110	109
188	167	174	164	168	156	147	135	140	126	135	134	111	127	125	123	127	120	118	120	115	113	115	119	116	113	119	123	118	108	111	117	114	115	109	111	113	116	125	115	106	107	103	114	114	114	117	118	123	117
188	153	167	168	148	139	144	144	138	135	141	134	134	128	123	108	120	116	124	110	116	106	112	101	111	108	109	110	117	100	114	121	106	124	124	123	125	131	128	130	136	107	127	127	120	119	137	123	120	144
183	163	151	161	166	157	136	130	141	129	130	115	124	119	115	115	111	126	112	119	117	112	94	110	107	107	114	121	111	117	110	120	136	134	164	140	162	144	169	141	146	139	129	134	141	159	151	147	159	168
169	164	138	142	149	139	145	127	157	122	130	123	124	126	112	108	107	110	125	113	117	109	112	114	123	116	119	129	121	131	125	129	126	153	153	161	174	165	160	164	163	153	145	153	157	151	155	174	170	200
167	148	142	134	150	135	141	125	134	136	132	138	143	145	108	113	121	123	104	114	111	124	126	123	131	134	135	146	138	137	135	141	145	169	178	189	194	191	192	191	176	172	172	158	161	161	185	199	202	232
162	155	158	138	158	126	135	119	126	153	148	140	144	133	151	140	106	107	113	130	125	121	117	133	136	134	143	142	136	143	138	161	148	177	168	222	197	197	203	214	190	186	198	171	188	193	218	224	227	256
153	143	141	147	137	130	142	129	148	156	150	171	144	150	146	124	128	111	124	112	119	113	117	145	145	153	149	162	149	159	141	171	169	191	204	223	229	220	209	209	210	207	204	196	203	218	240	236	241	273
147	131	143	117	147	131	135	131	166	151	160	145	164	148	150	142	140	129	115	129	126	114	122	144	124	133	129	141	151	147	154	162	170	188	217	209	238	220	228	224	231	206	185	179	205	227	240	239	248	279
130	132	139	144	137	128	123	129	154	147	150	164	161	167	165	150	141	129	124	119	114	130	117	132	128	130	122	128	134	132	147	149	161	163	226	218	239	219	220	240	214	203	185	181	203	209	237	222	232	274
129	125	134	142	118	123	108	128	155	131	140	146	154	144	159	152	130	127	127	128	116	124	107	119	124	111	110	123	122	126	129	151	147	173	177	199	215	179	196	202	203	184	174	169	169	192	203	219	218	267
123	134	116	126	100	110	114	129	127	121	112	139	141	136	123	124	124	121	120	129	111	117	115	116	116	112	108	111	106	129	134	119	141	138	166	167	179	165	192	179	164	165	153	152	134	180	195	200	183	249
125	127	125	123	117	117	125	111	110	121	115	131	119	115	113	128	130	112	126	113	114	112	108	105	112	89	107	112	115	121	120	102	131	117	153	142	149	154	157	161	160	152	151	139	140	182	179	189	165	202
147	161	138	121	135	134	117	117	113	116	112	114	112	113	112	106	120	122	132	119	114	131	113	107	120	112	115	106	110	110	115	113	119	110	126	127	139	137	133	143	135	142	122	116	128	159	167	151	178	176
175	173	149	142	149	133	120	118	119	123	117	116	118	117	117	112	118	116	129	122	126	124	122	119	115	109	113	113	112	116	103	115	117	122	118	118	112	117	118	116	129	114	129	114	131	136	148	136	145	162
198	198	179	165	176	173	175	153	166	124	129	129	139	139	120	131	123	126	133	127	136	128	117	120	119	122	106	110	111	126	110	106	106	118	103	116	112	118	116	102	127	123	128	111	120	122	123	130	136	136
204	220	194	213	202	203	178	160	152	144	160	143	147	150	151	148	153	143	133	144	146	136	129	126	134	113	125	120	104	110	118	111	110	101	109	109	103	107	115	115	120	123	114	111	123	110	123	111	126	132
204	244	212	214	241	222	220	199	201	196	176	184	161	160	174	155	156	158	151	158	162	146	134	133	137	125	108	123	123	116	131	119	109	113	107	111	118	108	117	122	115	124	125	122	142	128	121	118	119	141
200	229	224	220	259	254	246	210	219	237	224	179	194	195	191	174	188	168	165	170	161	143	148	136	134	136	117	120	112	124	125	116	121	124	123	116	114	124	137	125	121	118	135	133	139	134	129	127	113	128
214	238	221	229	249	223	244	257	255	256	235	218	206	206	183	186	196	181	190	170	175	166	164	150	141	131	128	127	122	133	150	126	126	120	118	131	130	120	111	120	118	125	124	138	128	141	111	115	109	120
182	218	217	225	233	242	226	255	257	235	222	239	233	212	173	190	187	188	180	180	183	174	147	155	142	130	125	115	119	111	133	128	123	119	133	124	128	120	115	119	103	129	120	119	133	155	117	115	125	130
182	188	199	220	218	222	210	245	246	244	222	250	206	200	191	172	174	182	169	186	186	156	139	136	141	130	132	117	117	119	110	117	110	111	111	124	113	112	115	107	105	113	111	129	128	123	114	124	137	130
152	185	195	204	200	195	216	243	246	232	201	231	221	194	161	160	174	172	167	173	165	137	121	132	136	108	116	106	105	111	107	102	97	101	102	112	102	111	113	109	126	108	130	137	132	119	127	126	134	136
159	181	191	184	180	176	198	214	229	201	199	198	196	172	164	164	151	144	151	153	142	132	111	126	117	109	99	108	102	99	109	110	105	115	103	105	125	107	111	103	122	119	121	110	128	130	127	123	132	131
155	153	177	148	158	141	187	198	180	195	188	198	199	158	148	148	138	141	136	126	132	125	118	110	122	119	112	111	113	112	117	115	119	104	113	118	114	115	128	121	128	130	155	120	129	115	141	129	136	116
161	151	165	141	132	144	161	182	179	164	171	183	157	147	137	127	136	123	130	135	121	111	106	109	110	110	114	120	110	100	121	123	130	124	117	126	126	122	134	128	127	136	139	136	144	140	138	135	133	129
141	145	139	126	139	138	142	156	133	146	155	154	142	141	130	127	125	121	130	135	125	114	108	102	109	103	108	119	111	117	136	124	130	124	127	136	134	131	134	136	137	142	137	137	132	133	139	128	124	144
129	124	124	119	126	120	129	131	128	128	151	146	118	130	123	124	127	130	130	118	120	109	121	113	105	119	110	123	108	130	113	136	114	138	132	128	127	126	130	149	133	133	136	128	123	148	136	129	109	126
127	129	134	119	113	131	124	125	129	123	135	144	143	133	140	142	125	118	125	124	128	109	114	108	118	112	105	118	110	124	116	132	122	125	128	122	136	143	125	127	122	119	132	129	129	116	124	115	112	106
129	126	122	113	114	120	115	132	120	119	133	133	132	126	132	133	142	128	128	127	113	114	119	118	109	107	107	119	115	131	125	115	114	124	128	125	125	122	118	123	124	108	117	114	116	111	121	117	115	106
111	115	123	110	111	101	121	118	128	123	126	128	131	118	121	115	133	125	125	111	126	113	116	110	113	119	104	119	99	124	117	131	116	121	130	117	113	122	121	119	115	112	114	107	111	105	111	96	107	119
117	116	113	115	105	115	117	114	121	115	130	125	146	119	115	110	119	112	121	116	123	116	115	119	120	110	102	106	109	112	97	100	116	121	116	125	115	112	107	118	113	111	109	105	111	119	109	106	101	96
123	134	123	113	119	117	111	116	123	123	119	128	130	120	130	126	131	123	115	130	126	126	114	109	98	113	108	105	112	110	114	124	120	115	120	107	103	108	105	99	103	111	97	115	111	113	109	108	122	107
141	139	119	123	128	110	127	121	135	136	139	149	130	131	115	134	125	121	114	121	119	134	109	107	97	101	105	106	108	110	99	116	110	104	119	103	96	114	114	107	110	114	112	111	106	101	112	102	105	111
152	155	129	128	125	129	127	126	124	145	153	146	149	141	138	138	127	118	116	106	124	110	119	122	112	119	106	106	109	109	108	108	110	113	116	118	106	109	104	101	106	100	111	115	111	109	106	92	102	127
177	158	136	128	149	128	133	129	135	138	149	161	149	136	145	139	140	134	125	124	121	122	117	117	110	111	111	106	108	120	104	108	102	122	112	117	110	111	116	112	118	119	113	123	123	131	116	113	113	120
177	169	171	162	138	151	147	135	159	179	188	191	181	164	156	158	144	127	119	131	132	119	117	123	112	118	111	116	108	104	104	108	103	111	101	111	103	119	111	109	122	123	125	131	129	124	120	121	136	148
215	191	187	193	175	184	162	182	198	181	202	211	208	190	186	162	160	143	129	131	127	122	129	106	118	112	107	107	103	104	108	108	105	106	111	113	123	111	118	110	126	130	123	123	127	129	121	130	134	150
226	239	220	239	210	211	208	207	220	216	245	228	223	185	214	183	185	145	138	131	144	137	121	104	111	101	117	108	112	108	104	101	114	111	131	119	104	107	113	116	129	113	125	135	127	110	119	114	141	141
255	257	271	273	241	239	248	249	247	251	267	253	247	236	212	198	176	164	136	147	136	142	102	127	114	118	106	103	99	116	108	118	103	116	107	110	123	107	104	110	118	110	119	112	121	111	127	115	135	140
301	307	337	318	276	273	297	290	262	274	292	288	249	239	264	218	198	172	146	132	124	136	119	123	110	101	115	109	105	111	118	117	120	103	108	114	97	119	109	115	118	112	106	118	114	133	122	135	134	157
289	320	341	341	319	307	303	309	305	324	325	351	294	287	254	215	211	169	152	138	129	132	116	115	111	100	111	113	101	111	105	119	114	109	104	122	103	105	102	107	111	111	106	121	121	121	118	133	147	158
307	341	351	401	334	324	364	368	328	340	356	394	298	285	248	251	195	169	147	135	126	116	110	104	106	112	103	102	123	110	120	116	111	117	114	116	107	118	121	106	117	99	115	111	132	132	135	140	155	178
318	360	372	362	338	360	397	384	350	345	372	350	319	276	242	241	185	133	136	126	122	115	126	110	110	112	118	103	116	129	107	122	109	121	109	116	113	111	119	121	118	115	120	127	138	132	129	159	160	198
364	369	395	404	383	392	431	366	358	355	359	350	286	259	248	212	164	134	136	117	121	116	112	113	110	120	120	113	112	146	144	143	127	121	112	113	115	125	115	129	128	126	126	119	139	125	141	160	163	181
361	398	432	448	409	400	422	353	354	363	385	291	278	238	245	217	168	131	128	119	117	112	109	100	125	129	123	127	159	154	156	149	141	126	117	111	118	121	124	137	135	137	124	125	130	124	142	148	157	162
418	412	431	467	428	435	416	344	347	327	362	299	235	218	233	203	163	124	143	125	122	122	123	132	142	145	150	158	173	168	155	177	155	164	132	136	142	129	125	136	147	145	127	132	120	130	137	135	140	150
390	421	431	420	422	417	401	329	349	333	343	235	223	208	210	196	169	143	154	161	147	138	147	157	159	167	166	178	195	201	174	204	161	153	127	152	154	149	140	131	153	119	126	128	134	132	128	130	143	145
439	441	439	447	449	391	411	328	338	316	280	249	201	209	199	186	175	135	161	161	160	144	163	179	196	184	182	189	179	192	181	184	153	175	163	152	150	128	128	133	150	129	132	133	148	127	126	125	133	133
437	424	458	416	431	394	389	333	337	275	273	220	211	185	210	160	163	148	157	160	176	157	163	184	171	197	181	213	194	198	180	177	144	147	149	150	129	122	127	118	131	117	125	115	142	125	109	115	119	141
430	436	481	470	437	365	388	338	331	260	232	224	195	191	183	163	140	134	154	158	142	144	152	171	177	170	177	161	161	167	160	165	138	139	133	137	129	112	117	111	114	116	127	112	115	119	115	138	128	127
434	394	476	417	398	347	370	318	290	257	240	172	167	167	171	152	135	116	121	135	123	130	135	144	157	155	146	152	133	143	137	144	129	113	112	115	117	114	105	103	114	126	117	115	130	148	140	154	146	156
434	447	432	392	387	366	342	305	279	242	231	193	153	150	146	134	111	109	109	121	107	120	112	123	122	135	119	125	119	124	113	120	116	110	103	115	124	122	113	123	121	134	131	137	155	157	154	148	156	155
372	372	365	356	335	324	303	290	228	233	188	181	141	133	133	114	105	109	105	112	103	104	107	119	108	122	113	118	118	130	110	103	103	106	119	130	130	122	119	132	129	156	156	173	171	157	176	154	167	153
370	349	356	319	291	294	282	237	232	190	202	161	131	107	125	125	115	109	110	112	123	116	112	115	117	116	104	108	109	113	124	108	116	122	124	117	137	150	139	126	141	155	160	175	194	190	177	163	194	160
314	342	353	315	299	264	274	242	197	199	180	160	135	133	132	137	115	110	113	110	111	115	110	108	123	104	128	113	112	126	112	118	127	123	145	125	141	155	164	152	150	152	166	193	183	181	170	163	179	166
304	327	328	299	285	258	240	204	173	198	163	157	134	118	124	113	115	118	113	120	123	126	121	108	117	122	116	113	111	126	121	120	144	136	133	134	148	157	147	146	154	173	180	166	164	168	163	149	144	156
271	290	319	260	266	235	227	204	175	164	166	165	130	138	133	136	127	122	106	118	126	102	113	118	119	116	118	110	123	115	111	124	123	134	132	147	162	156	146	155	172	172	149	157	150	155	137	134	131	132
267	301	261	300	267	228	216	181	178	165	158	161	143	137	138	131	115	121	107	102	104	114	112	103	117	108	119	111	110	103	115	104	124	114	112	135	138	157	155	159	154	163	152	142	137	138	114	113	125	113
237	290	256	258	233	223	200	174	168	147	157	149	135	144	123	134	114	112	109	108	110	108	108	108	123	117	98	105	109	129	117	108	113	121	116	124	126	138	138	138	135	143	136	133	110	116	111	119	107	110
230	245	260	232	238	188	190	157	152	146	146	133	143	151	128	127	113	115	113	104	102	110	104	111	114	113	111	120	106	116	114	112	99	115	108	117	112	129	121	128	125	131	107	112	102	100	104	108	106	101
208	212	223	220	221	204	195	181	158	154	141	130	142	121	126	120	117	99	97	107	94	108	114	103	127	113	116	104	105	109	113	109	111	123	118	127	116	130	104	123	107	117	105	109	106	114	106	116	104	109
198	199	209	221	204	200	182	165	150	139	139	130	133	128	135	118	121	108	110	109	114	107	116	105	118	110	115	113	110	116	107	125	122	124	122	109	126	109	119	104	110	109	105	114	105	118	112	118	120	110
196	196	215	196	177	181	185	173	152	142	141	129	134	111	125	127	104	99	107	115	108	105	116	122	141	142	120	124	127	124	119	117	125	120	117	132	127	122	122	120	115	104	116	115	108	123	118	113	121	132
188	197	192	182	199	179	180	157	163	144	142	131	120	116	116	109	105	108	101	106	104	119	123	134	142	134	136	128	138	126	122	123	121	132	128	146	134	132	131	131	126	126	119	131	128	136	125	125	120	116
189	168	182	175	188	185	171	149	154	142	115	134	117	113	110	115	100	108	102	107	108	114	126	141	165	151	153	142	140	154	130	145	131	152	161	149	146	151	141	135	134	121	133	135	140	153	137	135	133	137
173	171	175	189	168	169	177	161	162	130	144	135	117	103	104	104	114	108	99	105	118	117	133	146	155	151	162	163	150	149	142	138	162	163	172	160	154	145	157	140	151	139	145	161	143	146	140	121	133	142
167	156	185	187	184	178	178	170	160	152	142	137	106	112	108	114	104	113	100	111	115	130	133	149	173	176	161	146	164	154	152	141	172	177	165	147	151	161	159	141	158	158	153	149	149	140	136	138	133	143
170	180	186	186	184	205	181	156	171	139	130	113	109	112	104	119	116	110	122	105	116	128	132	161	149	155	163	150	152	173	151	160	157	165	173	141	131	143	139	145	145	133	142	151	129	140	141	141	133	150
168	174	185	179	190	184	182	174	152	154	132	136	110	108	111	120	120	105	112	100	116	122	119	139	145	154	164	158	151	155	148	148	163	145	154	149	143	122	125	137	142	127	134	131	140	150	133	128	129	129
149	151	174	180	199	180	186	165	162	134	126	119	113	110	109	111	123	113	106	103	109	118	137	134	131	143	136	147	128	143	141	151	146	142	123	145	128	125	122	129	136	141	125	141	135	134	115	112	121	137
150	156	177	168	185	187	172	162	148	138	131	126	125	129	120	120	115	118	114	112	106	113	131	120	117	132	117	112	118	125	134	130	131	122	127	128	109	113	107	107	109	111	124	125	120	124	110	117	129	121
141	155	170	179	166	165	178	164	145	124	117	133	109	122	117	109	122	119	120	112	111	106	112	125	121	113	104	101	120	121	123	125	124	118	108	124	110	111	105	117	120	127	116	128	119	119	110	116	120	125
161	145	171	172	164	149	152	146	128	126	125	136	125	121	121	114	108	112	117	110	103	116	111	117	110	121	98	102	108	110	108	108	116	120	103	122	120	116	111	105	109	110	127	120	115	104	107	111	96	123
153	153	153	135	130	140	144	137	124	117	116	116	114	104	101	113	113	120	119	110	118	103	104	107	122	110	102	101	111	111	115	109	111	111	109	117	115	115	96	108	114	108	107	123	107	111	106	110	113	108
156	133	143	132	133	122	122	116	117	114	116	114	117	112	109	104	112	109	110	105	116	109	110	111	114	118	115	113	117	111	101	112	114	118	114	123	126	112	110	114	113	109	111	108	108	101	106	102	105	124
151	141	128	116	123	108	112	129	119	107	101	126	112	126	108	112	113	117	115	102	107	100	102	117	112	106	97	101	110	122	117	115	113	117	116	128	131	130	131	113	112	102	120	127	130	117	124	118	108	114
151	142	133	121	123	115	115	108	115	119	111	113	118	118	112	110	120	119	122	110	106	108	107	116	109	105	109	112	116	120	117	134	146	148	141	150	141	136	129	127	124	128	123	126	128	136	139	135	136	136
135	129	124	120	109	101	120	124	119	111	115	115	114	109	108	106	123	120	124	112	108	110	101	120	113	123	114	120	124	125	137	130	148	136	157	154	149	158	139	137	132	146	139	148	137	152	144	138	146	143
145	129	119	123	116	120	125	119	112	115	107	112	112	111	119	108	117	117	101	111	105	110	110	131	128	121	127	129	134	133	125	144	157	163	152	170	169	157	173	151	156	157	158	164	162	149	151	142	159	128
148	135	113	119	114	105	120	124	122	103	125	108	113	110	114	111	112	105	117	100	120	112	119	131	132	137	145	151	143	150	143	160	159	176	170	188	165	197	176	172	154	165	162	152	148	155	160	152	158	155
142	142	124	123	113	125	121	126	116	117	103	125	113	100	105	111	111	108	103	123	125	127	133	134	141	154	166	175	169	163	170	177	189	195	179	177	177	212	209	179	180	161	183	171	172	159	181	153	181	163
150	133	120	122	129	125	132	102	123	112	113	121	113	113	117	114	125	111	110	126	136	127	140	153	144	176	175	197	164	199	174	191	168	178	185	205	200	222	244	208	188	172	189	169	165	181	156	166	155	167
164	131	128	124	134	114	120	102	119	109	127	110	116	117	122	121	124	112	119	128	138	142	144	152	164	198	189	197	183	199	164	199	151	187	180	190	199	222	206	186	186	167	175	173	172	178	179	138	127	142
139	126	126	114	113	122	118	113	113	99	123	117	125	102	120	95	136	114	140	133	149	147	141	145	153	185	186	212	206	213	179	184	153	175	157	170	180	180	196	179	179	177	153	148	147	163	161	149	141	145
136	137	124	117	109	115	114	118	116	108	125	120	100	118	120	116	134	110	110	135	138	131	145	142	158	183	178	168	180	173	163	150	142	137	153	147	162	164	164	144	172	147	154	132	146	156	136	142	122	133
126	119	111	105	109	126	101	111	116	110	122	119	117	113	120	112	126	124	110	119	136	127	125	147	133	156	143	158	165	151	151	141	131	131	142	140	153	142	145	125	151	129	129	122	125	139	122	136	130	136
120	115	114	118	114	109	110	116	113	112	118	119	132	114	113	107	130	117	113	111	112	116	116	118	110	115	118	121	127	123	130	111	123	114	125	119	126	118	122	115	111	119	120	117	115	137	126	121	120	121
125	122	114	117	109	115	98	112	109	114	117	124	118	113	111	117	119	110	112	111	114	114	103	111	113	96	110	106	129	123	119	98	118	103	108	113	103	114	107	114	113	115	101	110	99	128	102	117	108	125
114	116	112	114	105	111	110	116	106	112	101	124	112	120	118	124	122	118	125	112	117	112	114	102	106	116	110	111	103	116	117	109	106	105	110	106	112	111	103	97	119	100	117	111	104	116	116	120	126	130
121	119	112	125	124	114	110	112	105	114	125	125	130	122	117	124	120	128	104	107	109	109	110	118	106	109	119	116	117	105	110	105	117	107	106	117	113	119	118	117	109	135	123	121	121	136	136	111	125	113
115	110	106	107	124	123	125	112	119	122	128	122	132	115	115	115	116	126	109	117	108	120	118	117	101	115	126	124	108	120	115	119	100	98	107	113	131	119	110	130	127	130	135	126	122	118	119	107	121	130
127	117	112	126	126	125	119	116	123	117	118	127	131	107	121	116	112	115	108	113	125	121	111	111	118	122	110	124	119	112	132	130	124	119	121	124	130	117	125	125	139	161	142	137	114	129	124	113	130	131
114	121	122	125	125	122	133	119	119	118	132	121	113	116	114	105	113	112	111	115	110	117	115	121	114	124	118	124	113	121	124	124	123	123	123	122	124	124	129	139	146	147	132	117	141	134	134	130	127	128
121	123	123	113	117	126	122	138	130	120	113	111	121	102	116	119	104	108	114	119	102	128	117	118	118	125	114	128	120	120	125	113	116	124	128	139	127	128	123	137	133	141	130	124	117	142	142	120	129	125
108	115	120	122	125	124	124	99	116	122	114	113	111	117	116	115	113	99	112	109	114	113	114	116	100	126	111	107	114	120	122	121	129	120	114	128	131	125	117	125	138	125	128	135	124	144	149	137	130	147
106	113	109	112	123	124	118	107	118	127	122	117	103	113	112	109	116	99	119	111	127	116	125	113	120	113	112	111	120	124	113	122	106	116	112	133	117	116	114	115	122	120	120	121	132	168	147	129	132	152
115	122	120	116	139	124	126	100	130	117	122	104	109	111	115	108	118	111	118	118	125	124	108	120	120	112	116	122	114	118	106	119	116	115	127	127	119	120	113	125	119	122	126	130	132	150	151	134	143	155
124	115	122	122	123	109	124	116	121	112	119	102	115	114	121	120	107	116	122	136	115	130	120	125	122	137	109	118	108	130	128	134	114	127	124	117	122	118	117	122	116	138	137	140	145	149	151	149	159	173
121	99	109	109	124	119	114	117	124	122	124	121	120	116	111	115	119	124	131	126	135	120	131	131	126	132	119	129	119	127	132	142	123	117	123	113	120	107	114	121	139	130	131	134	155	159	160	140	144	152
113	120	100	117	125	120	111	99	134	125	125	123	122	120	133	109	117	128	132	138	147	140	132	136	132	140	141	135	138	133	151	128	127	137	134	141	118	117	114	136	150	143	139	131	147	157	161	145	136	163
114	119	118	111	115	110	114	122	134	123	124	131	122	123	135	135	135	133	144	136	154	135	134	133	155	168	156	145	142	126	140	136	126	123	140	129	122	116	129	148	142	136	128	138	165	152	147	145	134	178
111	112	120	104	116	106	120	124	133	123	109	126	128	130	137	142	133	136	140	153	148	154	140	161	158	161	159	167	147	150	146	136	134	138	145	137	137	118	127	140	153	131	130	139	164	147	153	139	142	149
114	114	116	117	121	114	117	108	130	126	118	124	128	128	129	140	130	143	143	130	151	157	151	147	154	146	140	145	142	136	143	143	149	135	131	141	122	112	126	132	148	123	125	123	144	133	127	137	150	158
116	111	117	114	113	117	116	125	138	118	133	125	144	149	142	146	136	150	139	151	143	148	141	144	152	155	148	143	135	127	139	123	122	133	137	128	130	126	125	123	129	116	114	131	125	133	127	116	122	140
132	124	126	125	118	123	117	135	128	121	143	135	128	138	140	136	131	145	146	149	159	139	148	144	149	145	139	137	127	131	125	113	118	122	132	129	118	114	113	116	113	109	109	112	117	115	114	91	119	117
130	135	123	124	131	140	137	123	153	143	160	130	155	165	158	174	170	155	134	133	139	148	139	144	140	131	134	109	121	118	110	114	126	123	124	118	126	119	112	119	108	105	101	108	109	104	100	99	105	109
140	132	145	133	138	148	171	160	158	153	157	150	170	158	153	155	171	164	166	163	143	156	162	130	118	130	120	115	110	109	122	119	113	109	118	124	112	105	95	101	102	104	105	98	101	105	106	117	111	107
153	151	151	168	189	173	202	182	177	181	181	175	179	172	169	170	189	188	171	168	173	173	155	141	135	117	110	128	120	118	122	116	117	118	123	126	118	99	109	103	109	110	108	106	113	120	114	114	105	114
168	170	186	173	200	214	224	229	203	202	212	210	183	201	177	191	209	218	202	196	192	201	163	156	127	135	130	131	128	129	119	131	125	134	120	123	120	115	118	115	116	119	121	115	117	122	122	117	110	115
215	195	197	230	237	213	247	223	266	251	238	217	219	225	214	219	241	225	224	213	211	214	195	180	152	173	150	139	136	147	145	150	141	143	139	125	123	109	124	104	114	118	130	121	126	128	129	136	119	126
214	215	208	237	233	264	264	277	285	273	291	275	254	248	234	219	237	251	236	230	238	242	230	211	194	185	159	156	157	171	179	170	173	150	145	131	129	142	117	119	134	149	140	133	118	138	129	134	122	122
224	228	227	243	260	281	310	277	287	278	275	289	252	232	251	241	270	240	278	241	247	257	215	201	201	180	162	173	176	177	151	188	168	177	151	143	148	129	133	122	127	133	127	125	127	134	138	126	121	111
231	247	229	265	301	302	305	270	307	304	289	260	261	248	283	247	289	250	244	244	244	218	222	226	199	177	180	179	173	202	182	169	169	172	140	145	142	146	125	121	132	118	145	127	124	131	131	127	119	113
235	243	243	246	295	286	305	270	301	284	298	277	254	253	264	256	248	207	247	230	247	219	204	200	204	191	174	178	197	189	157	151	141	164	158	155	135	136	126	121	120	132	115	116	120	122	125	108	103	91
235	242	242	263	268	284	269	263	269	289	276	247	225	236	221	225	215	205	223	217	224	191	179	177	178	180	172	175	151	146	133	136	130	140	139	133	135	126	137	101	113	118	113	123	114	108	106	112	107	106
217	231	209	236	266	261	276	260	273	266	274	233	214	217	213	195	196	181	191	193	169	178	158	155	145	145	152	137	136	135	116	118	115	121	128	125	109	118	115	115	112	112	116	106	96	108	120	112	100	107
192	214	230	231	244	253	243	221	253	233	212	195	174	183	193	170	170	150	164	167	135	151	132	151	142	118	129	129	127	119	107	110	96	100	108	109	111	111	114	117	107	117	120	120	118	113	126	127	110	131
202	191	184	206	244	208	209	171	199	178	190	160	173	154	164	158	167	138	145	131	122	129	127	123	124	108	118	121	115	115	111	115	110	101	113	105	117	117	126	123	119	127	137	129	124	121	148	134	128	128
165	170	168	197	162	166	160	136	160	157	151	147	133	147	143	138	137	129	146	121	125	122	112	116	102	118	125	125	119	121	104	114	98	109	110	108	116	131	136	139	125	134	157	137	127	133	163	171	146	138
145	158	149	159	156	139	147	125	137	134	144	131	125	128	129	117	130	137	140	127	126	130	125	121	118	119	124	118	115	119	124	121	121	118	125	138	116	141	130	129	126	154	167	151	137	158	183	191	156	165
160	151	154	155	161	132	109	121	117	128	116	116	119	117	125	120	110	123	133	148	125	148	135	119	128	123	123	128	129	127	157	134	129	132	156	129	135	135	143	138	143	127	168	154	173	167	215	184	159	165
134	148	146	143	137	135	122	127	121	129	112	119	120	117	111	114	116	143	143	139	145	154	153	140	133	128	129	131	147	153	143	137	136	145	153	150	141	143	139	126	140	132	169	152	157	172	213	223	183	200
124	140	129	137	125	121	122	113	108	127	110	105	106	107	106	122	143	150	141	139	143	166	149	150	146	151	156	149	151	149	170	147	155	150	152	130	141	131	134	129	134	135	162	159	184	196	201	216	203	224
124	139	133	136	115	128	110	118	107	110	99	105	106	117	105	136	122	164	150	164	157	167	153	158	134	146	144	153	137	145	166	148	144	150	156	143	145	137	143	145	141	145	152	169	186	216	210	249	229	224
133	137	109	130	128	127	110	110	107	109	111	103	106	124	107	144	141	165	155	178	181	174	171	154	151	159	189	142	146	161	155	148	163	151	172	159	155	146	154	153	147	150	156	175	185	202	212	224	224	230
139	136	122	128	128	116	114	116	111	120	120	106	112	121	116	156	154	180	164	184	167	179	168	170	166	169	150	163	161	178	170	154	162	154	164	136	148	145	137	140	159	158	183	174	168	194	202	197	208	208
141	142	129	129	129	117	99	102	119	102	110	116	120	128	127	137	157	160	169	171	179	177	165	186	188	173	170	160	155	161	161	158	158	154	173	161	137	142	149	159	151	159	157	173	156	186	189	201	173	168
148	151	152	133	131	118	116	115	114	109	113	131	114	134	131	134	129	141	135	144	163	161	151	176	182	171	160	164	160	157	171	148	160	138	151	147	143	128	157	146	158	160	148	139	165	154	175	156	148	158
158	156	149	154	146	125	131	110	110	117	108	111	119	119	136	131	147	145	145	145	157	153	146	163	162	156	162	159	162	148	163	148	145	139	140	133	144	136	141	161	150	148	155	148	152	145	139	129	145	140
164	167	157	164	172	127	122	128	131	122	126	113	117	123	123	123	115	126	141	141	141	144	136	145	145	175	157	156	138	140	156	144	135	137	123	127	130	140	137	146	147	143	131	152	132	137	126	125	131	125
185	168	163	183	168	166	139	153	124	131	118	107	125	114	128	114	131	126	130	139	142	143	139	139	146	153	146	157	138	138	139	124	125	126	117	110	124	125	133	132	121	133	140	136	119	123	128	124	111	110
211	192	183	216	201	196	162	154	155	154	131	120	116	113	129	118	120	114	128	126	122	127	133	139	139	145	143	128	130	135	131	111	124	124	110	99	108	106	131	130	130	122	137	118	119	126	123	113	113	114
223	208	227	253	236	210	185	175	175	160	148	121	137	123	116	114	113	114	108	114	112	116	129	129	123	116	137	137	133	109	124	120	112	120	122	110	112	130	114	118	116	125	120	129	137	127	113	114	102	114
249	237	247	249	219	239	179	173	190	173	145	120	119	114	118	104	108	105	113	111	127	122	127	121	122	117	121	130	114	109	111	110	128	116	118	112	121	110	130	106	115	119	119	134	129	121	115	135	122	117
261	233	233	260	225	235	200	199	178	149	144	125	122	116	106	110	107	114	112	102	109	113	100	109	119	119	117	135	120	123	111	102	114	118	118	119	129	123	123	117	111	110	119	127	125	138	146	131	121	116
246	235	253	255	245	193	175	177	192	162	122	108	113	120	117	96	109	97	106	105	103	112	123	118	114	108	104	111	107	108	104	110	117	113	130	131	127	133	122	118	116	125	115	133	138	135	136	121	143	124
227	225	230	237	210	174	181	172	167	136	119	110	124	119	123	110	111	123	116	105	117	104	106	100	110	104	109	108	107	104	110	117	120	125	138	154	139	150	139	138	129	153	163	138	152	154	143	130	143	133
228	199	218	229	203	156	157	145	156	121	117	102	109	115	115	114	116	109	116	103	126	108	125	112	121	105	108	109	107	109	100	117	121	120	105	139	153	145	141	146	143	125	160	162	170	155	150	138	147	134
192	203	235	224	198	187	168	136	140	116	118	107	115	107	103	107	117	116	112	121	127	116	112	119	117	113	100	112	109	109	107	112	116	124	142	143	152	141	149	129	151	141	155	158	161	147	137	145	150	120
186	200	232	211	177	158	143	144	128	113	118	109	107	109	114	123	120	113	110	121	136	129	123	122	110	113	112	106	105	104	121	117	121	128	133	145	143	135	134	141	151	149	147	152	162	152	138	146	130	119
165	194	181	182	157	140	137	120	119	107	104	104	118	108	119	118	115	116	124	121	142	126	103	120	114	128	121	116	110	104	110	111	114	119	130	123	140	142	132	124	136	154	151	164	144	145	128	134	112	119
153	162	161	164	152	133	122	117	112	113	102	115	110	108	118	122	114	124	115	141	130	134	125	125	107	114	115	105	104	97	113	113	101	126	116	132	124	123	138	123	119	149	137	135	138	117	122	133	117	116
128	136	159	151	148	120	105	117	118	115	115	115	114	113	121	136	126	123	129	140	132	126	122	117	119	117	107	122	127	106	108	111	109	115	114	117	126	129	126	119	122	130	122	131	137	134	129	115	119	113
137	147	136	144	132	124	132	133	112	112	131	117	116	125	127	125	123	115	119	135	135	126	144	117	131	131	133	119	111	122	114	113	116	117	117	131	132	119	115	118	137	136	122	124	132	117	129	124	119	111
132	134	133	141	127	122	130	131	136	139	143	118	123	127	131	135	125	136	136	136	150	135	138	133	143	131	127	122	127	116	128	117	113	120	116	118	126	116	119	121	131	113	109	115	139	119	116	121	120	120
139	137	154	150	139	125	147	131	123	137	150	122	130	120	133	121	114	129	124	140	148	138	146	166	149	133	133	140	135	148	140	140	119	132	132	128	135	122	116	104	127	111	116	105	122	119	112	121	108	104
152	137	153	146	160	154	151	120	144	128	152	126	121	115	117	118	123	108	136	157	151	131	181	164	161	132	153	145	146	131	156	151	151	144	160	127	108	122	130	117	124	120	117	113	125	113	113	100	107	115
148	158	161	135	165	153	160	135	126	139	141	131	122	118	108	119	104	122	133	152	169	167	179	184	165	165	144	143	140	129	161	142	161	154	161	155	120	111	142	125	122	111	117	119	104	104	105	108	99	102
141	135	151	146	163	158	145	122	143	144	126	103	116	118	116	120	118	118	153	157	161	161	186	183	192	171	145	159	163	143	172	159	145	170	154	154	131	120	136	142	121	101	108	122	107	97	106	104	109	110
144	145	148	156	151	154	127	144	134	149	136	118	123	123	122	119	121	130	135	156	146	165	194	203	209	171	163	149	166	166	163	156	175	169	159	153	133	130	144	123	127	115	109	119	93	102	109	107	109	98
145	141	140	136	153	152	155	155	138	140	133	145	123	127	103	119	113	134	170	160	165	196	206	193	193	175	166	169	172	184	159	166	169	177	173	170	142	147	136	131	116	112	114	101	98	99	103	109	106	114
145	144	137	159	135	151	139	146	142	139	117	132	138	140	118	134	135	156	171	179	183	215	207	212	187	174	175	182	170	182	175	187	187	188	163	154	145	124	138	121	108	106	113	108	111	106	105	105	108	109
142	136	138	140	137	135	142	146	136	158	142	132	145	135	137	143	147	152	163	204	179	211	214	219	182	183	188	187	195	188	189	181	198	176	178	155	132	136	126	120	96	114	101	110	103	100	110	98	115	107
161	145	162	137	138	136	130	141	128	143	141	150	138	138	144	151	144	163	158	189	206	215	212	213	192	164	171	197	209	185	201	186	222	195	175	135	121	119	126	115	117	113	105	113	106	107	105	92	110	99
145	146	161	150	126	133	143	134	132	136	125	129	135	128	140	145	154	164	144	154	166	202	196	183	189	171	188	178	207	194	194	214	233	187	164	146	133	122	109	108	113	105	103	101	108	94	117	97	106	111
153	141	130	147	140	123	115	122	130	111	126	146	123	131	126	155	133	148	150	155	156	173	173	154	164	148	174	192	209	189	189	212	217	196	147	140	117	119	112	115	129	101	112	110	121	119	115	109	107	119
145	153	147	141	142	136	119	117	113	112	111	126	128	119	125	133	132	122	148	135	137	142	171	157	159	155	157	199	208	198	188	198	204	219	154	139	111	130	118	127	131	120	111	121	106	104	102	104	111	113
148	154	151	152	139	121	125	120	113	119	126	126	122	120	133	131	128	130	139	138	126	143	143	137	150	143	157	203	209	197	199	212	231	194	152	131	122	132	140	121	136	133	120	116	123	108	111	119	121	131
167	171	159	163	146	121	131	133	130	126	127	130	118	129	126	130	137	136	122	137	144	142	119	143	134	140	154	182	192	178	192	209	227	200	155	135	137	118	137	133	128	128	128	127	118	125	120	124	119	148
165	167	174	161	156	146	143	137	154	133	128	156	142	131	125	135	137	131	133	147	133	127	130	146	138	141	142	172	178	165	163	175	201	181	165	125	143	129	141	127	134	136	134	129	123	121	105	110	114	146
160	157	196	173	170	159	160	159	155	147	151	148	155	158	147	149	150	149	131	135	119	129	129	128	136	138	134	161	185	152	154	158	189	152	127	115	129	116	123	127	129	114	122	130	106	101	102	112	119	143
162	160	164	186	191	166	174	174	170	148	180	174	173	171	164	162	151	153	134	139	136	134	131	127	128	129	128	152	161	142	132	137	155	140	115	115	114	130	111	142	112	123	111	121	119	115	112	101	131	136
147	184	168	177	176	168	189	167	167	172	183	186	165	174	172	174	160	136	157	144	125	123	125	124	124	132	123	138	130	141	120	136	114	124	94	118	114	138	121	134	128	129	114	106	100	105	102	102	116	131
139	142	172	176	166	187	193	178	167	166	179	171	183	178	181	192	183	168	144	151	134	120	127	130	123	114	117	129	127	119	102	122	127	117	110	109	117	116	127	130	130	106	110	103	109	120	114	112	119	127
137	138	148	174	171	158	170	179	169	165	195	183	196	193	198	187	190	148	148	132	134	131	133	136	121	117	107	109	123	119	113	118	117	116	107	116	117	117	113	131	124	107	118	113	103	106	107	116	110	130
137	150	138	143	176	164	170	170	167	144	181	191	192	167	182	168	173	169	156	163	150	138	129	119	131	115	117	119	112	121	117	100	112	106	119	102	116	117	129	118	113	110	113	120	115	120	110	116	129	140
133	125	145	145	152	145	158	153	146	149	151	172	194	193	169	200	187	174	172	158	147	143	136	141	131	119	139	121	136	121	131	118	120	106	117	120	112	115	104	123	108	98	108	109	106	123	110	130	124	151
147	155	153	151	175	147	169	155	149	156	174	187	176	178	156	180	191	194	182	162	150	157	154	130	143	118	134	128	145	128	123	116	118	115	114	118	101	101	106	120	109	111	107	104	124	125	129	127	138	151
167	165	188	168	179	183	171	161	146	166	142	169	162	159	157	181	185	192	168	178	163	167	166	131	144	127	167	122	148	112	131	125	118	113	119	127	114	111	112	121	104	119	100	111	120	137	137	145	141	173
194	177	181	170	176	187	195	156	152	146	163	148	175	160	159	170	203	181	184	176	174	163	173	144	148	128	148	144	147	151	134	128	135	122	116	107	105	93	99	130	102	110	113	126	129	154	136	157	154	170
198	181	184	167	205	162	200	180	186	150	184	183	148	164	158	161	199	185	161	156	189	167	162	135	168	136	144	148	153	150	136	116	114	110	114	114	102	113	118	123	110	108	111	136	130	155	132	149	151	160
211	196	201	172	211	195	194	200	155	174	148	172	166	154	147	165	170	178	207	168	182	169	184	149	163	141	140	146	165	138	139	136	129	117	127	117	124	118	111	119	116	119	125	129	132	152	142	158	142	150
211	174	190	186	204	190	169	172	167	169	152	160	156	147	152	145	155	171	182	186	167	160	174	144	129	128	143	132	139	147	135	126	142	113	115	106	117	116	110	111	115	116	104	128	141	141	138	145	149	163
181	166	179	185	196	195	172	173	184	199	159	151	140	147	144	147	151	159	155	166	147	148	148	138	135	116	134	126	114	123	134	122	128	108	124	104	100	122	108	104	108	99	121	119	130	122	142	139	151	140
154	177	169	167	178	176	163	161	181	165	154	141	150	126	129	143	145	150	146	131	142	152	137	125	147	121	117	128	117	114	137	120	132	110	121	113	107	116	108	111	107	107	118	104	129	119	108	115	117	126
148	159	149	139	168	160	179	160	163	163	146	135	134	145	120	122	125	145	149	124	144	140	130	114	121	116	130	118	127	125	124	117	122	105	113	106	111	123	115	109	105	98	104	93	115	106	114	113	117	128
154	140	142	150	146	144	158	156	177	154	140	122	135	133	124	114	121	131	126	120	120	122	120	123	116	120	119	120	118	131	120	116	129	114	110	111	112	125	115	110	107	103	102	109	107	108	117	111	123	109
167	146	156	156	162	167	150	161	158	147	122	125	126	137	113	123	110	121	106	118	124	129	117	111	114	115	113	118	120	129	140	136	129	121	117	105	116	107	106	102	105	105	116	115	105	105	114	118	109	119
147	134	150	155	145	137	149	147	167	137	128	120	119	126	113	128	112	123	115	121	125	130	129	125	132	141	137	145	136	143	141	138	148	120	126	123	127	113	109	100	106	113	102	111	99	112	106	115	105	118
167	148	145	161	153	138	154	143	146	128	121	125	126	125	118	116	115	126	122	111	134	154	143	146	141	154	147	134	147	167	153	145	143	131	134	132	124	118	123	114	120	116	125	105	114	96	100	111	121	101
168	154	154	145	149	132	147	147	139	137	120	123	121	123	110	113	122	133	134	147	122	150	146	157	153	154	159	182	165	167	152	153	162	168	143	146	134	141	128	119	130	112	132	112	103	118	118	114	125	108
168	143	142	146	147	146	142	141	127	139	125	138	126	119	117	135	131	137	126	148	134	163	157	163	155	174	186	186	167	159	154	154	171	169	172	161	151	154	156	128	138	127	123	125	139	113	119	112	114	113
158	154	143	134	137	123	130	117	130	124	135	125	124	123	122	136	142	146	150	155	138	164	175	192	169	181	178	180	165	171	159	148	171	168	148	160	157	156	168	147	152	123	135	126	145	140	129	116	123	111
153	138	129	142	121	120	122	117	131	126	127	135	131	137	152	149	158	161	163	161	158	165	176	165	164	164	164	144	156	172	164	146	154	169	165	148	185	171	155	156	159	132	153	154	135	136	134	120	126	108
138	135	130	124	123	119	123	119	127	131	138	139	145	140	176	160	152	163	176	147	160	171	172	161	178	151	149	155	158	171	159	153	163	171	175	180	184	194	171	160	174	163	158	158	154	134	133	129	124	116
122	123	119	128	130	126	122	123	142	134	139	136	150	153	164	160	176	158	164	167	157	155	188	148	160	147	151	133	157	157	152	148	168	167	170	177	170	179	183	175	166	156	171	161	149	139	127	128	126	122
119	122	129	128	122	138	121	135	157	144	155	141	168	162	175	157	181	177	163	141	166	143	152	146	144	136	148	130	128	145	128	149	162	159	164	171	173	169	170	166	158	159	162	161	153	164	143	130	129	137
113	114	124	124	121	137	135	162	174	171	151	164	154	161	140	162	171	158	152	153	143	150	146	147	135	129	129	139	129	130	139	142	162	161	166	164	163	161	165	171	148	169	158	144	141	140	156	138	149	149
122	128	129	144	153	139	140	166	173	165	151	149	151	161	164	155	152	155	142	137	145	145	127	135	115	127	116	135	123	132	144	147	162	155	161	161	160	165	163	166	156	153	161	171	162	133	133	157	141	144
121	119	151	153	157	147	150	160	150	168	138	145	148	147	152	157	132	132	136	122	109	120	115	134	118	114	100	120	118	145	143	157	152	170	149	175	140	149	146	151	143	154	157	176	174	143	135	139	161	149
120	127	123	134	142	138	126	157	146	161	134	142	128	131	130	128	124	130	127	124	123	114	117	112	109	114	124	109	115	127	141	141	147	170	153	168	154	151	149	152	155	143	152	152	182	156	142	172	143	149
125	122	129	142	144	136	135	136	132	133	129	134	111	127	109	130	125	136	118	126	128	120	108	111	121	110	115	106	126	127	137	134	141	145	159	148	151	169	158	152	162	158	175	149	163	173	165	152	162	143
117	126	123	132	123	125	116	122	130	126	121	118	116	124	123	127	130	130	129	129	126	120	112	105	110	110	105	114	104	123	110	119	149	153	152	147	161	170	181	160	164	162	168	172	193	142	149	163	141	147
128	114	123	119	121	118	127	115	119	122	117	111	108	124	125	132	111	136	121	146	135	137	99	105	112	111	102	113	130	117	127	116	120	151	145	139	151	142	161	151	170	169	179	191	158	145	140	146	157	139
130	122	126	121	127	111	118	112	124	118	119	113	115	121	135	140	130	128	134	140	141	157	138	152	121	125	108	119	111	101	107	121	119	147	145	135	165	151	155	163	163	171	159	177	169	145	145	139	141	149
139	128	127	116	123	122	128	117	127	124	123	131	129	127	123	139	145	129	148	157	154	165	159	164	144	139	129	122	103	108	107	109	111	124	132	143	158	145	163	147	156	169	170	157	151	152	144	142	141	139
130	122	128	115	122	126	127	128	131	134	143	141	126	142	149	159	155	140	163	167	175	168	192	165	158	138	137	112	116	113	112	115	110	111	122	124	146	147	159	149	165	131	167	158	157	149	138	156	160	143
128	129	128	127	120	128	116	111	125	123	140	133	137	135	146	175	172	174	185	153	193	173	202	175	171	150	155	126	132	115	123	111	114	108	118	132	130	143	148	162	173	160	160	165	168	148	128	167	157	160
125	121	115	129	130	132	116	115	116	128	138	139	139	137	160	169	185	162	205	194	207	190	197	171	178	150	164	113	134	114	116	114	108	103	113	115	128	123	153	164	152	158	163	178	158	153	150	184	176	167
121	103	115	126	128	126	125	118	127	124	124	125	139	157	172	178	188	172	206	191	207	208	201	199	182	172	141	139	120	127	109	115	113	111	118	109	119	125	155	142	153	155	180	172	153	166	185	188	169	167
128	124	112	131	140	130	129	134	134	150	147	132	142	177	182	178	195	179	192	191	198	189	182	199	181	166	147	131	130	114	107	114	108	98	112	121	125	132	176	163	156	156	173	180	165	171	169	196	162	170
122	131	119	125	128	143	123	123	134	165	143	144	159	192	193	175	209	174	194	198	174	183	179	183	163	154	133	149	125	122	110	123	104	89	118	118	127	148	140	162	159	145	166	185	166	180	164	192	186	191
123	138	111	128	132	134	127	143	153	140	158	142	167	202	180	179	197	199	200	194	187	190	179	179	156	168	140	150	131	122	99	120	102	94	121	116	116	120	155	156	144	153	176	187	170	193	198	210	165	187
124	137	125	141	124	131	138	151	169	137	167	147	181	194	227	217	203	227	231	223	209	197	199	186	175	187	154	166	131	123	114	122	103	104	110	116	108	123	122	134	129	147	172	176	156	174	181	183	171	163
128	155	140	146	141	135	135	160	164	178	173	176	197	221	217	234	227	235	267	232	189	183	170	198	187	173	164	162	139	133	138	122	113	112	116	120	121	112	123	120	144	144	167	167	161	175	192	177	197	167
113	132	157	156	152	134	153	193	198	199	190	209	184	265	269	264	271	248	242	206	202	187	208	188	187	204	197	184	155	162	121	135	122	112	115	114	105	113	115	116	123	146	149	163	174	164	165	161	181	156
136	155	143	139	138	150	142	178	171	214	179	206	201	255	270	273	223	260	249	215	202	182	197	188	207	188	207	167	169	158	151	124	122	110	97	117	99	113	113	113	123	132	164	150	176	153	162	132	194	140
129	141	147	154	135	142	144	168	170	196	177	190	188	245	241	261	229	246	233	229	184	205	211	183	203	220	192	184	174	162	165	138	123	124	123	116	113	120	121	112	112	114	142	143	178	148	180	152	168	155
131	157	118	153	128	129	136	146	143	184	163	174	189	241	216	202	223	224	208	199	183	201	188	196	186	168	184	163	162	159	163	139	135	124	144	122	118	122	125	117	117	119	152	150	140	155	173	161	181	141
117	145	134	146	130	115	116	124	132	154	154	153	149	203	175	180	211	205	200	183	171	166	174	166	182	173	171	171	168	150	145	140	142	136	135	128	118	131	147	131	130	114	154	153	153	162	174	167	157	168
114	115	132	128	103	109	106	95	119	119	114	142	147	164	160	167	167	190	189	183	156	148	150	153	161	175	160	159	166	129	154	129	141	150	154	137	131	137	136	131	133	135	170	151	147	158	176	169	156	169
114	118	114	110	112	117	121	105	110	115	119	110	152	151	151	166	190	195	187	167	166	151	146	167	159	153	164	153	165	149	149	150	163	144	198	151	154	142	164	156	144	140	157	169	173	176	190	176	187	178
112	117	126	111	124	121	111	110	114	115	118	133	144	154	161	164	217	194	179	177	154	159	145	141	156	162	145	170	162	168	166	173	197	188	162	175	173	188	183	179	167	166	176	181	185	191	186	206	191	173
118	118	129	118	133	137	139	116	125	113	139	128	139	149	175	190	204	202	205	187	173	146	159	157	154	163	152	168	186	190	187	207	195	214	203	193	201	196	179	196	186	191	204	210	188	191	198	218	184	195
128	119	114	123	144	149	129	120	131	131	128	121	153	141	167	178	214	208	188	186	192	154	149	140	169	164	170	170	196	223	222	210	235	236	214	202	215	219	208	222	206	202	229	208	205	209	203	236	194	189
124	129	124	126	160	144	132	135	142	135	144	141	140	169	172	170	201	214	173	213	188	167	186	166	154	156	167	175	208	225	218	241	233	252	229	211	199	223	231	226	211	226	215	226	203	218	196	194	187	187
127	122	131	153	152	140	133	135	144	142	144	145	137	156	168	184	196	227	191	207	200	175	171	160	174	155	173	191	223	216	214	214	269	253	228	192	213	242	214	241	219	221	225	231	189	199	189	175	176	181
124	140	119	134	135	141	123	135	134	149	141	146	149	160	166	175	212	196	190	193	161	156	185	172	182	173	199	229	228	194	250	200	249	232	241	208	206	244	243	235	228	247	222	229	181	191	158	168	136	162
118	124	121	151	121	133	120	134	140	127	131	147	146	135	159	153	195	179	176	177	183	163	178	182	162	159	193	215	235	215	233	244	251	228	237	187	219	211	193	208	206	204	212	198	177	177	150	161	140	140
132	109	123	123	122	116	119	118	116	140	147	119	131	140	151	148	179	177	184	150	153	159	149	148	156	156	172	205	199	214	203	209	242	214	211	198	192	237	216	213	199	185	164	180	157	169	152	140	144	135
108	114	118	112	126	117	113	116	123	119	124	112	128	115	135	149	153	159	155	137	130	137	148	141	143	166	149	175	187	185	194	206	182	218	177	176	182	203	165	197	143	165	171	165	136	144	135	154	130	146
114	111	107	105	105	120	119	129	109	129	110	126	132	143	121	132	126	137	137	134	130	130	132	139	142	148	139	164	167	175	154	167	181	174	158	162	145	185	176	162	154	163	175	163	133	135	121	142	124	122
109	113	118	127	120	141	122	123	136	124	123	143	119	138	127	140	126	143	131	124	132	120	124	123	127	144	121	151	168	163	156	130	168	166	141	140	133	143	169	169	152	148	158	153	141	132	134	122	129	110
120	140	122	134	136	139	150	141	128	137	120	148	134	135	129	138	135	144	125	111	117	129	125	121	129	130	147	137	136	145	146	150	155	148	136	116	132	146	142	133	145	135	129	115	132	124	125	114	126	116
129	150	137	139	141	158	145	158	172	147	173	162	149	161	150	135	135	153	124	119	107	120	119	125	111	120	116	131	145	130	117	112	141	129	126	118	118	125	140	129	128	120	142	116	129	119	127	124	115	117
137	162	166	162	166	190	176	159	171	177	177	178	170	162	159	157	126	151	135	120	102	120	115	125	102	112	113	117	128	113	109	105	122	126	114	111	118	124	135	137	118	123	126	124	115	117	110	110	115	115
164	206	176	198	178	189	203	209	181	205	212	166	173	204	161	155	130	131	115	125	121	106	111	109	104	119	111	108	117	103	115	112	93	107	110	106	113	115	114	107	117	116	110	106	116	103	103	111	110	103
164	188	158	183	196	213	198	216	204	212	206	197	167	209	174	159	129	142	138	124	114	106	118	119	102	121	111	117	117	102	110	111	112	106	97	112	104	105	114	110	102	112	121	114	115	105	91	104	114	114
186	173	167	189	197	216	210	193	223	232	204	208	206	187	157	179	130	137	126	136	111	125	123	139	122	112	114	116	109	125	94	111	111	122	113	119	116	111	109	118	115	103	108	105	99	103	105	101	109	114
158	182	184	176	193	188	199	222	238	227	228	208	179	190	176	153	146	161	141	147	139	124	143	137	122	124	126	122	121	124	111	117	113	112	107	137	114	135	124	120	112	119	107	107	105	119	106	116	113	123
165	166	182	178	172	159	191	195	181	212	218	207	188	213	194	187	140	167	155	133	147	140	137	141	138	125	128	131	124	129	119	134	109	99	111	155	117	142	119	135	114	140	119	121	118	144	142	141	118	133
168	167	167	166	169	165	172	182	161	196	184	225	187	222	190	190	155	165	151	177	155	153	156	148	144	139	130	137	150	146	154	141	125	137	126	144	143	161	128	159	136	143	151	149	127	165	158	146	150	134
140	156	163	145	142	173	162	186	181	186	193	214	183	214	189	200	166	204	162	164	157	168	162	156	136	140	168	141	134	152	159	154	135	138	141	182	156	170	146	158	149	175	140	164	168	156	177	179	167	178
135	135	148	159	148	146	171	171	161	195	182	179	203	176	185	188	170	165	151	166	149	176	142	147	164	169	154	166	169	151	172	137	152	148	150	164	157	179	167	176	165	162	177	164	172	175	168	181	176	172
118	153	151	151	131	148	146	169	157	164	175	185	162	168	164	154	154	156	146	156	160	153	148	156	180	169	159	146	180	173	169	156	165	138	164	179	165	166	158	161	169	168	170	190	155	175	185	210	167	214
138	144	145	135	141	153	148	139	154	138	148	154	153	147	144	156	133	135	143	138	156	155	150	145	179	141	155	136	158	173	158	159	162	147	158	166	167	146	158	153	146	171	173	172	169	173	191	198	178	202
146	133	151	152	145	135	146	138	135	120	145	144	132	128	116	130	113	111	127	138	139	126	142	130	159	151	137	141	165	156	142	156	134	152	169	150	150	138	142	142	162	168	160	167	155	153	208	185	188	182
148	135	137	143	151	148	134	129	126	116	119	113	115	110	130	114	124	110	116	104	125	116	130	141	140	141	146	126	144	136	127	138	150	133	153	137	136	126	124	126	133	175	143	134	157	148	158	160	191	181
149	161	149	154	134	138	123	131	132	128	117	119	112	127	120	108	113	114	124	112	117	120	116	123	132	139	120	124	115	116	125	137	115	105	111	125	127	124	119	123	134	130	160	145	146	137	170	163	188	164
151	172	152	143	149	149	137	135	119	112	115	120	112	113	112	106	104	114	116	110	103	116	121	111	125	118	109	106	121	108	113	109	113	104	121	107	112	108	114	116	122	128	134	131	132	128	152	190	161	150
151	154	177	165	145	145	150	140	119	127	110	117	119	108	125	106	115	107	114	111	107	102	106	121	121	114	107	105	111	114	116	109	109	108	108	105	104	116	111	104	113	130	132	120	135	140	144	158	149	136
170	166	159	172	169	133	151	151	120	127	111	110	107	124	111	110	111	111	100	109	103	91	113	110	120	113	109	114	110	106	112	96	121	103	116	113	109	115	108	108	114	119	126	126	116	117	140	141	139	130
150	160	206	173	157	150	158	140	154	126	131	124	106	110	109	124	114	102	107	116	110	109	98	102	116	121	112	99	112	109	113	106	112	105	95	105	111	104	114	105	111	114	126	119	123	119	142	137	140	140
153	176	179	161	157	150	167	134	138	123	148	123	126	113	122	117	117	107	108	112	108	110	106	117	101	113	114	105	100	110	102	106	103	97	107	113	115	116	111	104	118	113	111	114	118	123	130	124	150	121
154	167	197	154	184	183	157	167	156	131	140	124	117	129	124	134	109	112	116	119	108	113	106	109	115	117	106	107	116	112	108	104	108	107	108	102	116	116	113	106	108	102	111	116	121	107	110	111	134	133
162	185	187	199	184	203	197	166	171	171	148	133	131	131	153	125	115	113	121	119	105	103	106	116	105	112	107	111	102	105	101	115	116	125	113	112	117	122	122	98	106	100	115	107	106	103	116	115	123	119
169	183	186	194	195	201	179	171	163	191	176	140	122	150	147	137	132	121	114	107	109	106	106	107	98	106	105	110	120	109	103	106	113	112	114	114	111	119	120	109	111	103	109	121	108	116	108	108	123	120
166	187	151	208	191	197	172	174	172	188	148	134	126	129	150	118	120	130	126	117	103	114	122	105	118	109	113	105	114	103	108	110	109	120	113	114	122	113	119	113	108	100	103	99	103	104	89	114	112	123
145	166	147	181	195	201	165	163	171	188	147	133	128	133	137	135	133	121	136	108	124	112	115	105	110	109	109	117	116	108	109	106	116	122	112	111	120	104	120	106	111	98	102	103	107	117	114	110	111	99
166	168	155	180	184	208	170	154	171	171	148	147	143	157	145	129	150	138	125	130	114	106	108	116	110	113	109	113	106	111	113	126	110	103	107	122	117	108	113	111	114	118	107	109	123	109	112	111	100	104
152	170	164	185	175	185	167	161	165	160	148	143	128	169	123	140	134	149	123	122	122	126	111	123	123	116	129	138	119	116	117	119	116	115	115	128	130	141	128	136	130	119	116	97	131	125	120	111	124	118
158	149	193	188	187	197	152	144	152	159	141	165	135	150	138	152	141	137	124	128	110	121	124	111	110	149	128	145	119	125	119	136	127	132	132	144	135	142	135	126	139	134	113	131	139	131	121	116	124	117
178	172	169	188	179	194	160	147	134	145	133	145	143	154	145	157	158	158	118	127	114	137	135	134	125	143	165	163	138	141	126	147	126	156	145	165	142	152	145	154	144	143	129	133	136	143	130	137	129	129
187	165	178	182	194	197	160	153	149	133	140	136	143	146	129	142	150	142	121	114	128	135	130	153	145	172	162	178	141	155	147	166	143	166	143	176	155	161	152	155	143	153	127	150	142	153	149	147	145	143
180	161	184	219	197	193	171	140	148	141	145	129	138	128	144	125	141	131	120	125	126	137	148	163	144	166	163	158	143	147	150	181	156	150	175	212	154	169	168	174	153	134	139	149	152	144	150	144	141	142
167	170	188	207	227	191	169	156	151	129	143	146	153	156	150	147	149	126	125	111	120	132	163	172	159	163	171	166	136	150	127	148	143	171	157	207	168	154	178	161	147	142	143	142	159	134	139	173	149	129
200	149	205	234	208	194	169	158	163	136	139	147	144	149	155	128	134	116	116	115	123	129	129	157	144	166	153	150	139	140	116	145	133	166	177	167	154	160	162	176	147	142	131	139	139	136	140	148	124	139
166	207	181	222	202	198	200	187	158	165	162	142	153	143	134	135	145	105	117	119	111	126	144	145	155	164	150	150	129	152	122	128	134	141	142	159	145	146	152	152	127	123	121	121	126	121	121	135	128	134
162	189	184	212	187	210	150	171	162	168	149	138	135	164	157	139	145	121	124	117	117	124	126	118	142	149	123	150	120	120	128	122	130	137	131	135	135	138	136	130	132	110	105	133	121	115	117	124	114	118
162	157	167	212	178	151	162	167	193	190	173	169	146	138	179	167	144	134	128	117	123	108	127	114	126	128	128	114	120	130	110	126	121	117	126	124	106	114	123	131	130	133	127	130	133	133	103	120	103	126
154	181	184	158	177	171	176	221	187	200	203	189	161	189	159	164	163	140	165	144	114	124	122	115	123	125	117	122	110	115	112	118	105	113	113	118	116	110	117	145	141	134	148	148	123	149	109	124	130	136
156	136	158	168	169	171	176	146	199	157	178	203	205	193	190	157	177	168	160	150	147	123	124	128	127	123	115	109	108	119	95	112	103	110	122	120	115	122	136	141	137	136	120	148	131	137	128	137	132	172
144	153	174	187	197	148	167	171	169	163	165	150	216	230	227	177	185	152	166	171	155	129	131	139	148	124	107	104	105	115	110	116	119	111	108	128	137	135	119	152	147	142	136	149	151	162	129	153	156	165
186	135	169	188	166	137	150	163	210	164	192	182	191	209	260	172	187	168	170	167	164	148	150	145	145	153	128	118	122	112	123	115	120	111	121	136	135	139	143	174	155	152	136	156	149	164	154	151	169	198
150	143	180	175	167	137	178	206	233	210	229	197	217	211	256	201	180	206	202	171	179	162	135	156	154	170	126	120	121	142	113	129	102	115	130	134	150	137	149	175	169	181	160	157	166	181	176	177	188	191
166	152	185	177	161	159	186	194	241	218	258	205	215	228	253	197	192	195	187	206	173	163	159	166	178	155	137	135	142	134	128	112	122	137	141	159	142	154	138	168	184	196	175	169	182	183	193	185	224	221
161	157	189	212	155	133	210	205	236	234	247	192	194	201	253	188	177	204	166	191	171	136	148	166	159	173	163	148	163	150	129	126	123	136	149	143	165	174	156	197	190	201	177	186	211	184	203	217	215	252
165	145	199	209	168	139	148	199	221	197	223	191	190	216	216	202	183	191	190	197	174	165	150	169	175	177	169	172	152	154	133	159	128	137	140	166	157	178	172	197	186	180	203	209	221	203	224	215	257	252
185	152	167	179	185	142	153	161	172	186	186	197	186	253	228	184	179	175	147	180	163	145	147	166	151	194	146	181	164	178	120	143	129	170	147	154	168	166	205	203	199	182	193	210	246	226	235	239	248	264
184	184	174	185	227	197	161	169	161	167	140	194	192	220	157	173	144	153	139	148	138	154	121	206	146	197	174	187	163	203	149	161	128	154	164	190	170	163	181	211	215	211	221	228	247	246	249	292	268	245
180	196	186	205	216	201	221	158	176	176	157	199	172	171	127	146	146	137	124	154	121	150	144	168	151	195	165	210	167	194	139	133	125	146	148	179	193	173	190	204	212	204	185	223	219	222	250	272	256	252
185	218	229	170	228	235	241	232	212	210	196	196	164	156	115	139	119	132	121	131	127	140	125	163	131	181	145	175	191	169	137	136	123	144	167	158	170	175	198	179	195	194	220	180	203	205	210	253	253	233
245	195	247	264	242	205	246	213	251	226	190	182	165	164	138	132	111	120	114	114	110	132	120	157	146	139	141	155	145	159	130	127	131	121	142	150	152	172	194	177	192	167	179	181	195	183	211	205	256	223
198	222	247	226	316	222	229	266	196	198	176	179	196	195	163	132	143	119	138	109	117	120	121	115	140	139	131	133	134	124	125	123	121	143	131	134	154	153	165	165	146	153	166	178	152	169	162	179	201	189
227	197	297	256	260	275	272	266	260	205	207	239	223	193	189	137	167	145	140	120	105	107	105	110	121	121	116	122	113	122	113	123	133	139	131	135	137	146	150	138	139	145	136	164	147	135	135	152	178	152
216	224	224	253	274	222	250	252	258	234	242	196	255	200	204	198	182	158	157	132	126	109	101	108	103	112	105	113	116	118	125	129	128	137	141	132	136	151	143	135	139	141	150	132	144	131	131	131	169	135
189	196	242	224	260	258	264	311	289	215	231	238	230	251	229	187	206	181	170	167	142	120	121	112	126	108	111	109	117	131	132	114	145	135	152	136	151	145	133	125	138	140	129	124	116	118	126	115	153	110
206	180	218	237	241	212	290	230	247	235	207	244	239	221	237	233	192	197	198	154	182	138	123	128	126	126	124	130	140	139	153	153	150	150	157	144	155	138	140	142	131	130	116	106	118	119	112	118	120	111
167	155	181	193	218	200	222	268	226	218	243	219	244	259	197	208	234	194	210	171	144	154	144	148	145	131	141	152	131	159	138	159	140	145	167	151	135	157	144	127	138	112	125	125	122	108	107	104	125	108
156	175	189	206	173	210	199	220	252	200	204	222	240	226	233	197	197	211	186	176	160	136	152	167	148	157	140	165	153	175	136	146	139	183	164	158	164	148	153	147	122	133	115	120	94	114	115	122	114	113
153	197	167	201	167	162	195	204	183	222	208	188	229	251	178	218	193	180	192	165	170	163	153	170	177	165	154	158	162	187	135	150	138	154	150	161	142	151	143	152	128	126	118	116	97	115	109	120	106	125
142	178	176	173	175	154	160	163	182	161	168	193	173	226	182	161	165	177	143	151	132	146	173	170	138	174	147	193	153	183	151	149	135	160	125	144	135	143	142	151	126	138	133	114	99	114	124	116	115	121
170	167	168	187	167	166	161	147	164	150	139	173	182	189	163	157	150	165	159	131	126	149	151	178	163	176	167	135	180	184	157	161	137	145	145	151	146	136	144	143	135	130	131	117	103	115	112	134	106	106
156	191	168	175	173	161	144	175	154	140	150	145	143	192	152	147	164	142	140	158	118	149	163	168	170	188	149	158	164	213	171	155	155	170	131	152	141	140	136	127	158	133	115	126	98	109	106	117	126	122
161	151	158	161	137	170	139	130	149	135	128	145	149	139	155	133	141	150	144	130	137	146	136	168	140	185	163	162	170	182	173	183	138	188	152	148	137	143	139	128	128	139	135	125	111	116	114	123	114	117
142	151	142	154	129	148	143	159	146	162	132	123	152	139	135	139	162	136	153	153	133	160	131	138	162	176	168	155	172	224	171	184	178	180	178	162	171	166	152	135	125	127	116	104	110	117	119	112	113	120
156	146	139	132	142	128	135	147	154	124	144	133	144	144	150	137	149	150	137	154	138	145	147	157	149	182	149	173	193	194	201	172	190	231	193	162	171	149	160	134	124	112	120	108	108	108	134	110	123	117
147	121	122	135	126	144	128	138	146	127	137	127	146	136	129	157	136	159	145	139	148	149	135	161	160	153	179	167	203	224	195	206	232	221	238	179	191	141	135	148	141	109	111	111	125	120	136	109	125	109
132	141	127	135	136	123	153	137	138	133	143	116	132	135	111	119	143	130	132	152	147	156	169	131	187	169	171	187	185	223	239	195	249	239	231	203	178	167	141	128	126	112	119	113	127	111	128	113	132	117
157	151	124	129	127	126	125	119	129	132	124	133	123	117	125	125	133	142	139	122	156	140	171	165	153	190	181	184	218	183	210	218	220	229	235	162	159	150	118	143	117	113	122	126	119	113	127	125	121	118
155	128	145	129	135	121	136	122	142	133	120	117	116	117	116	142	136	111	142	131	143	179	133	175	173	177	199	177	165	194	200	179	239	217	203	184	155	163	143	114	111	100	114	120	138	134	134	122	125	124
176	130	142	140	149	118	118	125	130	123	111	142	120	133	123	144	114	120	111	133	136	165	175	159	179	218	162	196	188	156	183	179	184	217	173	191	175	144	136	119	112	104	124	115	138	121	130	116	129	105
168	134	152	145	136	127	123	128	119	130	125	116	130	133	133	126	127	124	110	124	130	139	128	174	184	189	208	158	179	163	155	177	187	167	159	160	175	175	146	123	116	118	107	138	124	137	131	113	127	124
128	134	122	124	120	117	117	129	110	133	129	131	128	133	131	132	121	133	128	130	114	161	156	148	207	176	186	192	160	187	176	136	166	151	138	155	162	127	136	117	113	111	118	112	132	132	122	137	121	126
126	118	135	124	124	127	112	122	122	110	110	112	124	129	141	128	133	135	121	128	132	140	160	162	196	228	179	185	191	169	169	152	149	149	157	131	170	135	122	120	106	116	108	120	110	121	128	133	128	119
112	111	113	122	127	125	110	102	100	101	118	111	130	124	133	135	144	125	118	130	127	142	144	152	178	179	198	181	174	182	156	141	174	125	162	142	130	127	123	103	119	109	108	110	112	120	118	138	127	120
102	121	115	118	108	116	115	107	116	113	116	115	111	111	114	136	134	132	122	137	127	143	133	154	191	185	168	182	173	161	182	139	154	148	140	138	133	128	113	116	112	100	101	116	100	127	105	128	131	124
113	108	122	110	112	113	110	117	123	104	113	102	123	120	114	141	121	127	124	151	122	130	131	169	143	183	156	155	172	167	140	159	139	131	141	130	135	135	115	123	114	119	115	103	106	109	127	112	106	131
104	114	114	116	113	121	101	110	105	110	110	109	127	132	106	136	121	123	118	124	123	126	127	156	150	175	144	161	144	163	141	132	131	133	133	158	122	121	120	109	138	111	117	107	107	126	99	111	117	122
126	123	108	104	112	98	116	114	115	120	113	109	114	123	116	121	118	127	113	131	132	129	146	150	138	171	137	166	138	150	137	138	109	132	107	146	132	124	130	131	119	107	113	101	110	109	119	112	108	114
123	109	119	118	114	115	104	120	108	97	117	112	120	116	113	128	110	125	120	120	116	133	112	153	119	137	120	147	139	132	123	127	108	119	139	137	133	129	127	125	127	124	122	113	122	111	115	115	111	104
126	108	126	104	118	105	113	105	114	114	121	109	91	104	113	117	106	118	120	136	125	138	135	124	126	118	131	111	140	126	124	116	111	109	115	124	132	116	147	130	117	116	112	109	118	109	108	106	115	112
152	139	122	122	126	121	111	112	131	115	115	97	112	104	118	108	105	123	128	115	126	111	116	120	142	121	123	123	129	118	110	105	110	119	129	121	126	118	145	129	126	107	137	112	125	122	121	119	107	103
130	143	129	135	134	121	118	118	123	109	110	110	101	116	119	119	111	107	129	125	120	118	117	113	121	116	109	109	128	119	104	109	114	114	125	118	120	126	142	118	126	127	132	133	128	131	125	111	114	116
145	152	154	127	134	132	114	120	128	124	121	106	133	124	116	117	98	120	120	112	107	103	115	96	119	109	106	110	125	114	110	113	119	114	122	128	114	128	149	158	132	132	139	133	159	125	131	123	123	118
141	172	165	168	140	124	140	133	130	112	123	110	116	122	122	110	115	120	102	106	106	114	116	101	105	109	110	115	127	125	114	121	118	132	117	121	112	140	140	152	117	145	135	147	138	155	129	114	136	100
140	188	146	157	132	147	136	142	123	113	133	132	122	130	135	119	117	117	106	119	109	107	105	103	113	108	107	111	108	106	112	109	123	126	111	128	125	121	141	148	149	151	151	153	181	153	148	125	131	146
165	170	152	144	142	131	129	127	130	122	124	132	129	138	133	129	114	116	118	115	114	113	105	115	108	103	111	109	109	106	111	133	110	128	122	122	117	117	148	143	155	161	163	169	183	165	130	156	135	148
171	188	162	142	152	135	122	129	123	117	130	121	134	147	125	122	119	109	108	112	111	114	107	120	121	116	116	110	105	120	117	115	113	115	109	113	106	113	124	139	152	147	148	175	165	155	143	150	139	155
159	173	171	138	137	131	137	120	137	123	136	148	132	131	149	124	119	112	114	113	123	116	122	127	114	109	111	110	101	112	115	97	102	100	97	105	118	116	116	143	147	151	158	184	163	159	127	166	166	169
182	170	177	151	135	127	138	136	130	130	134	136	149	140	131	156	138	114	116	126	111	127	121	118	129	128	117	108	113	112	109	106	106	112	111	111	114	104	120	129	142	140	156	163	174	143	136	146	171	152
173	180	171	154	148	142	135	124	119	133	146	143	150	152	149	127	132	123	118	123	147	127	131	136	126	131	116	109	121	107	119	104	111	115	118	108	108	110	118	142	133	123	169	164	166	147	140	157	149	167
162	169	164	167	149	130	136	134	142	122	149	123	155	125	164	126	124	129	144	125	123	154	121	133	152	137	106	120	109	122	114	120	116	104	104	119	94	111	113	132	132	139	163	179	152	143	148	159	157	172
178	172	167	154	145	123	130	129	129	128	116	131	132	127	141	118	138	116	113	137	138	133	143	129	133	158	113	125	125	113	121	114	123	126	119	112	109	104	121	130	134	137	139	157	149	133	156	143	159	170
158	170	145	136	125	124	122	121	113	126	129	124	118	114	118	123	107	116	106	131	145	143	128	147	149	124	144	107	122	133	115	109	123	126	114	112	110	115	110	129	111	136	126	144	153	158	138	154	163	147
161	144	139	121	125	119	112	107	117	112	108	117	118	112	122	114	116	114	122	130	144	148	148	119	164	140	128	127	116	130	113	129	107	117	107	115	107	110	103	110	118	131	138	152	135	155	150	144	157	167
151	155	138	115	127	131	113	116	122	106	105	121	113	114	108	119	121	122	131	140	167	136	148	141	131	137	141	121	131	143	119	126	130	117	111	114	108	108	122	112	125	128	135	124	135	146	136	149	133	141
129	145	138	116	120	123	132	122	118	103	118	104	117	128	113	125	125	132	156	153	170	187	163	150	141	147	131	144	128	123	135	120	124	129	113	111	111	111	99	103	127	128	126	125	114	135	126	135	141	132
132	129	137	141	149	131	140	120	138	117	140	111	145	127	141	132	143	141	156	167	175	205	170	159	148	169	142	126	143	140	126	124	114	110	126	117	110	117	122	111	114	124	119	134	134	127	121	142	131	119
141	130	142	142	141	131	140	132	165	130	141	139	143	139	139	140	157	183	182	167	183	225	149	170	150	167	146	125	132	153	128	121	123	113	111	106	121	112	130	118	111	122	121	116	112	119	137	129	123	122
149	137	137	135	129	139	133	139	153	147	145	140	127	141	149	167	177	178	195	210	180	220	172	166	133	144	134	161	141	155	147	125	106	119	113	107	102	126	106	121	124	113	115	119	130	119	132	129	121	111
154	131	139	154	138	144	148	141	148	142	149	141	146	147	159	159	176	206	196	214	205	210	164	156	148	145	150	146	146	129	131	116	125	110	109	122	120	97	111	110	114	117	119	118	126	121	113	121	115	119
142	139	139	138	147	142	143	140	154	160	170	150	157	138	147	157	182	183	193	192	189	190	174	156	142	147	166	131	119	128	122	125	122	107	109	102	114	107	104	130	124	106	130	134	111	128	122	117	116	111
148	121	137	133	148	150	155	141	159	148	169	143	155	154	155	161	188	177	176	193	201	181	160	137	145	150	128	129	118	124	115	116	113	95	100	122	122	113	121	121	130	125	124	131	145	119	124	126	125	111
134	132	136	130	130	128	144	133	168	161	168	172	167	163	144	166	203	172	176	185	200	189	166	130	134	142	136	126	105	122	114	105	105	100	103	124	118	110	128	144	127	130	140	117	140	116	119	113	128	113
134	136	125	127	136	131	130	147	165	179	160	171	175	167	152	178	184	167	184	190	196	170	163	145	153	143	117	128	120	111	109	104	113	107	107	126	126	131	131	115	151	127	129	141	127	121	134	111	132	110
148	131	125	151	135	156	125	147	166	172	165	175	160	186	173	160	172	164	175	173	166	165	152	147	125	137	120	109	111	108	99	111	117	117	120	125	139	119	144	131	133	131	146	121	142	129	115	116	115	104
131	147	138	138	146	128	141	149	167	183	165	178	190	168	178	186	176	191	177	176	176	180	145	152	130	146	126	112	106	110	107	110	122	111	124	141	141	148	142	137	143	145	141	143	124	137	118	116	116	122
153	137	143	136	149	161	155	145	214	161	166	166	157	165	160	177	162	175	177	179	156	173	138	139	131	131	115	105	106	110	105	109	127	125	137	141	152	154	145	133	145	139	121	153	136	133	121	133	121	126
151	124	139	145	153	142	162	155	174	162	157	167	188	161	172	172	175	171	162	185	174	150	144	138	124	127	115	108	104	107	108	106	134	128	129	135	156	158	153	164	160	155	138	135	145	150	115	132	141	133
136	132	143	137	168	137	141	154	191	154	165	155	190	183	153	148	158	163	152	154	163	142	142	135	121	123	127	108	116	104	116	114	134	133	144	151	178	160	198	167	160	157	147	147	133	122	130	125	128	137
137	132	173	153	148	161	141	153	200	147	162	181	157	153	159	151	165	161	143	157	159	151	139	115	138	122	116	120	115	125	116	112	135	148	131	177	191	179	167	189	178	173	159	132	144	126	147	156	131	138
119	149	139	175	146	151	148	171	149	175	150	159	176	150	161	177	155	158	149	158	178	161	130	131	123	127	106	116	125	118	123	124	140	133	152	151	186	197	193	167	180	169	170	151	135	148	144	159	148	150
121	143	146	158	158	159	134	178	154	163	177	163	160	169	137	148	165	147	138	161	144	165	139	131	124	141	135	113	127	136	116	125	169	137	139	178	204	182	183	181	187	196	152	154	139	148	156	171	147	154
136	146	149	156	135	167	171	151	175	141	149	164	157	145	164	171	160	193	160	167	173	173	152	139	128	149	128	131	128	128	123	140	146	140	148	164	204	196	169	200	186	206	150	160	137	170	140	162	154	171
113	142	130	146	139	139	156	173	155	164	171	146	184	152	148	174	178	165	200	158	199	187	174	155	168	140	145	135	143	125	117	140	150	134	145	167	206	167	189	208	186	181	166	157	127	142	148	139	141	175
114	143	127	149	148	165	165	211	183	152	165	166	161	158	168	140	188	161	176	177	198	178	201	141	160	157	134	130	132	112	122	126	131	128	124	142	167	162	175	171	200	171	188	164	164	136	158	154	154	176
129	144	128	147	130	158	164	162	180	175	158	181	180	150	195	153	173	181	196	162	236	158	175	166	161	136	145	115	129	110	103	107	129	107	120	123	171	136	185	152	178	161	172	130	155	141	154	120	139	157
125	141	119	149	132	166	156	193	180	173	169	173	180	155	170	184	216	153	215	164	173	192	155	140	173	144	121	117	105	113	106	107	110	113	126	119	152	142	142	146	182	138	169	149	143	147	163	124	133	153
129	128	133	136	147	142	161	175	186	154	170	173	186	155	186	134	194	180	147	171	167	160	180	158	147	144	134	123	102	113	108	105	117	108	138	145	156	138	169	158	182	159	189	175	171	165	175	143	149	165
134	119	146	124	128	136	146	147	177	168	173	151	181	149	157	161	168	162	211	144	175	165	137	147	165	134	147	135	122	132	141	124	109	153	158	159	185	154	173	169	211	151	178	215	212	174	171	190	188	195
140	130	126	133	130	129	138	168	207	173	187	163	195	164	168	139	203	164	170	151	151	139	156	119	143	164	133	136	154	156	166	185	184	147	207	172	218	182	220	205	255	199	215	250	236	236	207	226	215	263
149	129	150	131	143	134	157	163	185	172	191	158	198	156	175	168	162	177	163	133	167	148	118	161	156	172	175	173	148	211	203	176	212	220	214	222	282	192	261	274	294	232	256	282	267	239	268	235	217	248
182	144	153	143	148	129	172	148	193	133	170	158	189	166	168	140	171	155	170	152	166	164	148	141	184	203	165	218	200	195	246	225	173	224	272	240	311	244	262	301	338	255	262	282	326	270	233	277	261	245
158	129	146	146	161	147	138	170	162	145	153	159	178	174	163	157	161	178	161	156	164	160	164	184	144	244	237	181	229	263	250	230	237	182	284	263	260	246	271	272	309	267	255	297	291	256	257	241	246	274
[truncated: 1,342 more columns]

## Sheet: WG_29_Fig3b
100	116	118	108	117	113	124	112	118	110	130	122	143	121	128	126	124	125	132	140	137	133	126	151	165	161	159	156	154	140	158	135	128	128	135	151	143	128	108	122	124	119	114	111	107	116	105	108	111	100
122	110	111	114	119	120	121	121	111	125	131	141	128	117	128	135	145	136	128	159	137	145	145	155	154	162	164	175	175	160	164	135	146	140	148	157	141	129	114	136	126	124	108	112	126	129	125	121	126	125
114	110	129	121	113	103	123	122	130	123	145	141	157	142	143	137	146	129	138	158	161	143	145	158	155	163	171	176	161	161	141	151	147	156	151	158	146	134	134	129	125	132	148	134	128	130	117	126	126	111
125	116	127	126	130	128	120	123	135	140	142	139	123	124	130	134	142	151	155	134	135	151	147	140	155	148	142	177	178	163	159	163	152	161	146	163	155	135	127	136	141	134	118	124	134	124	127	122	122	113
124	128	123	112	106	121	122	119	131	128	133	125	123	119	127	146	148	143	145	155	133	118	133	138	159	155	172	162	167	166	140	153	153	145	151	140	143	126	131	132	129	124	124	114	135	112	128	117	124	123
142	129	114	108	118	121	119	124	129	121	115	117	125	119	126	127	139	134	139	141	134	131	145	145	147	168	142	156	140	142	157	149	145	147	147	143	138	114	123	115	134	124	112	119	108	112	116	113	108	110
134	132	135	123	125	107	127	122	136	117	109	114	115	122	133	140	126	137	137	137	132	129	143	163	146	157	160	157	158	145	137	154	147	157	148	149	132	135	131	106	132	105	119	114	118	119	110	100	118	115
128	140	120	127	110	123	123	125	120	110	116	114	124	127	130	147	135	133	143	130	139	137	147	132	155	149	148	143	152	143	152	144	137	148	159	136	137	122	110	112	111	121	114	129	118	110	102	111	106	112
134	123	123	131	113	108	116	120	128	108	127	118	111	139	130	141	138	139	149	133	147	152	142	149	163	151	157	137	144	146	144	146	142	140	123	139	113	113	112	107	116	120	113	116	104	105	110	110	98	110
123	127	125	117	125	118	123	131	126	123	111	115	125	136	135	143	129	160	162	148	135	142	147	158	159	159	139	148	156	150	141	148	139	141	135	135	137	107	113	104	108	115	109	109	96	118	117	102	113	108
133	133	124	117	132	131	121	125	129	128	139	121	132	127	136	140	159	163	146	148	132	155	149	156	150	154	145	164	158	153	142	130	138	141	127	125	114	106	100	110	108	102	110	102	112	104	112	98	101	107
116	135	108	123	111	120	120	124	128	134	124	120	148	125	154	152	160	167	173	179	142	159	172	162	156	171	160	162	149	151	132	129	144	137	120	133	125	111	110	105	101	114	97	121	113	107	106	114	119	122
114	117	120	123	126	115	118	127	145	147	148	142	154	150	146	146	178	167	166	170	164	178	177	158	168	166	164	171	157	151	140	145	144	135	131	132	117	125	112	108	100	110	103	108	113	105	104	102	107	117
114	125	113	123	117	105	123	132	135	138	148	156	159	154	160	162	180	195	169	188	184	171	178	180	172	178	153	171	166	175	154	146	143	142	134	137	119	123	120	112	113	116	114	105	95	112	108	104	113	112
119	124	117	112	119	122	112	128	143	137	161	142	160	139	139	161	169	180	170	179	183	183	170	169	153	157	161	158	169	160	148	152	158	146	148	143	141	115	136	127	112	99	107	109	104	101	109	102	117	115
112	120	113	111	118	108	122	134	141	134	122	136	152	160	134	155	161	165	154	183	170	176	163	151	149	170	167	167	159	155	150	141	146	152	137	143	148	123	126	103	114	107	134	121	111	106	111	98	115	104
129	116	129	116	124	114	119	122	133	127	142	150	131	128	133	140	153	146	154	174	183	170	156	154	157	149	160	157	165	169	144	154	150	149	133	129	119	116	122	111	123	109	114	105	110	98	106	103	105	114
139	136	121	128	114	117	111	121	134	139	115	136	121	131	122	127	141	150	151	157	162	151	156	147	166	157	165	151	144	139	144	143	152	124	135	122	130	118	103	100	113	103	102	111	105	94	99	118	118	118
158	145	144	123	128	130	125	133	131	141	121	141	123	129	106	121	117	124	128	128	131	136	161	167	156	151	122	150	145	136	129	134	136	133	129	117	125	112	129	117	113	115	102	104	105	109	104	110	113	99
150	156	143	133	131	136	127	122	141	141	135	130	131	132	117	114	122	126	127	130	148	128	146	137	138	149	143	146	141	130	130	123	119	119	116	116	112	121	127	113	108	111	113	113	110	101	121	118	123	124
141	145	147	143	136	151	140	125	125	119	133	141	138	133	124	118	119	119	135	118	124	134	131	138	143	132	138	139	134	117	127	108	107	120	120	120	127	115	102	109	105	110	103	106	114	119	118	124	117	122
160	145	156	147	146	132	135	124	137	142	141	137	131	139	140	127	120	121	127	122	130	138	122	138	128	133	135	137	140	127	119	115	121	113	113	113	122	109	117	106	106	109	111	109	116	99	119	130	122	127
148	148	132	136	144	152	132	126	136	143	135	154	143	145	125	124	126	125	129	133	123	128	135	156	139	150	144	138	135	133	110	105	108	123	114	115	109	106	102	102	115	106	111	103	94	116	116	121	118	119
143	139	136	163	152	140	131	129	138	136	139	134	130	137	134	130	128	123	128	125	140	139	146	139	124	137	147	145	155	129	124	125	119	123	114	121	111	97	105	102	104	106	97	109	115	105	118	113	115	111
154	156	145	130	130	144	136	152	125	137	149	146	137	137	128	133	131	135	138	126	129	135	145	135	122	136	138	136	134	118	127	131	110	122	117	119	129	117	108	107	137	117	132	113	125	124	129	127	134	134
142	132	144	139	134	135	125	118	131	125	129	133	136	121	122	130	128	140	138	142	144	162	151	137	117	140	130	147	125	135	140	140	125	128	124	135	112	119	118	115	132	124	132	131	128	125	128	124	148	153
127	130	138	121	124	128	121	109	117	124	124	127	141	120	123	124	121	142	138	140	139	143	141	134	138	134	140	140	140	121	141	150	132	134	128	123	132	121	129	128	137	142	146	135	143	143	147	152	177	187
126	117	121	130	134	125	104	113	112	118	131	126	125	116	122	119	133	133	138	130	139	143	135	136	120	126	125	167	150	125	137	140	147	112	134	130	116	124	134	144	169	144	149	150	139	149	167	171	177	205
119	122	123	117	123	113	115	117	114	120	113	114	126	125	120	124	129	133	142	133	124	143	128	132	126	130	148	127	136	136	136	144	136	125	143	147	139	143	118	130	156	162	156	149	139	159	138	156	157	203
121	123	119	120	117	111	109	102	121	102	114	121	109	115	124	119	134	149	128	148	140	140	146	133	114	136	147	129	144	132	139	150	135	143	129	143	128	129	130	137	145	141	134	138	142	151	143	140	149	173
105	117	107	125	115	104	106	115	122	116	119	104	124	120	115	129	129	145	137	134	140	129	136	114	123	135	145	132	132	130	134	119	127	125	127	131	121	126	126	138	127	134	122	139	127	132	140	142	163	155
128	124	131	119	113	112	117	118	100	105	105	120	123	117	116	136	138	144	122	128	132	143	148	142	131	133	131	143	124	137	134	136	121	138	141	139	127	112	130	122	134	122	122	121	117	126	126	130	133	139
125	113	114	112	117	105	113	98	109	124	122	115	123	112	133	135	142	130	124	122	130	133	131	115	134	129	149	135	136	127	135	135	124	133	122	127	116	122	133	123	113	102	107	108	119	116	115	115	132	144
119	119	115	112	121	107	126	106	118	105	124	120	132	124	114	143	138	137	131	123	119	119	132	129	136	134	140	130	129	131	114	113	111	122	131	121	116	102	108	108	113	106	108	112	119	107	127	111	123	134
120	125	118	122	116	106	108	101	120	124	123	121	122	115	120	139	138	128	124	125	130	126	117	126	132	130	140	146	138	135	118	126	121	112	116	115	106	115	111	120	108	102	101	107	108	110	114	115	125	133
131	117	114	106	114	105	124	119	109	114	128	132	127	136	137	141	138	120	130	124	114	111	122	113	126	137	119	135	147	135	117	120	115	103	103	113	111	119	111	107	103	110	108	107	108	118	121	134	112	119
124	122	114	127	130	116	116	109	117	137	132	127	129	127	135	151	134	132	109	130	109	127	121	123	127	131	136	144	129	132	131	121	118	117	118	121	100	109	107	109	114	106	108	113	124	130	124	116	123	109
123	125	130	137	130	122	114	126	132	114	124	125	135	136	126	136	137	135	132	138	131	119	117	125	125	127	132	136	147	132	138	134	134	110	114	109	125	118	117	104	109	126	127	118	110	124	126	140	122	123
127	119	119	149	144	130	115	120	145	128	127	132	136	147	137	161	166	157	146	134	137	143	136	127	119	149	142	149	149	137	144	135	142	130	121	119	112	125	115	116	117	126	129	114	138	142	138	133	125	120
133	136	143	150	142	126	135	150	149	134	142	151	150	156	153	156	167	148	160	158	155	150	131	122	136	136	150	139	159	151	147	150	151	143	131	139	145	157	138	131	132	153	161	134	125	138	160	140	141	134
133	146	143	158	139	146	138	139	151	135	156	155	176	152	163	170	177	163	174	173	178	165	157	148	134	140	147	155	173	158	156	159	175	167	175	171	159	165	148	151	149	162	169	155	154	161	174	154	144	141
131	139	158	158	146	129	137	144	133	141	145	166	159	157	176	174	190	175	183	179	182	169	152	148	152	156	164	181	165	186	191	208	207	194	179	196	212	195	178	154	183	198	192	177	168	198	193	169	168	151
141	148	144	147	143	159	157	151	151	142	162	165	162	157	164	176	181	186	194	179	202	190	183	183	182	176	184	191	187	204	205	229	215	220	192	221	242	246	207	211	234	226	207	183	198	220	205	187	175	168
120	151	141	165	153	161	160	154	160	150	159	161	161	168	167	212	220	196	204	220	212	217	185	191	187	211	210	220	210	245	223	258	256	233	214	253	258	247	224	228	240	240	220	218	215	207	222	204	203	163
135	138	140	155	160	164	169	146	147	145	154	169	183	173	185	204	213	185	212	216	220	230	208	214	205	202	224	231	211	231	243	276	249	250	247	265	251	231	240	239	242	265	242	210	220	222	215	207	202	183
122	135	150	142	162	150	149	163	164	168	144	170	165	164	189	207	197	199	205	233	236	232	222	214	197	200	229	253	230	214	240	287	265	234	228	244	253	260	247	214	258	231	224	220	206	218	205	187	189	179
117	132	132	147	148	158	160	172	159	152	164	160	184	179	205	216	228	219	209	223	236	229	220	223	221	228	227	245	215	228	251	255	245	216	232	239	248	225	211	226	234	239	252	207	199	208	206	178	172	170
111	120	131	141	150	140	142	160	168	156	152	156	154	185	209	223	190	199	201	212	238	236	210	207	217	242	237	230	232	240	232	240	233	215	190	204	200	207	203	212	211	194	197	193	177	189	173	163	170	176
109	118	128	142	137	137	144	160	147	132	139	162	158	165	184	206	207	189	195	220	224	223	209	211	217	238	240	220	231	215	236	236	199	190	199	190	196	200	177	179	189	198	178	172	157	158	172	163	170	144
115	116	120	140	131	133	132	124	142	153	144	151	154	155	163	179	172	142	182	188	202	217	209	217	201	195	225	183	212	214	211	230	207	196	158	175	166	191	162	175	174	173	155	150	142	151	137	136	151	143
121	128	125	121	119	122	126	148	146	125	115	132	142	147	144	161	159	147	154	169	182	165	187	202	168	200	178	179	190	191	194	195	174	173	149	142	146	148	147	141	154	144	136	133	126	135	132	133	128	111
116	125	137	118	134	137	151	139	137	131	120	125	131	140	139	139	132	124	138	141	158	164	163	163	167	152	155	166	162	153	159	181	162	152	138	132	146	135	121	137	132	130	123	116	126	121	132	117	115	125
123	135	125	141	129	123	144	143	142	131	117	131	129	138	128	126	122	117	123	138	140	144	133	149	143	143	147	138	131	154	149	143	145	137	117	132	137	121	119	124	119	115	111	117	103	101	109	128	125	119
126	131	125	131	135	153	160	157	161	138	131	134	121	126	121	124	126	128	122	118	118	136	126	138	134	147	134	133	138	136	129	126	131	127	115	121	123	122	110	120	106	115	100	99	102	106	124	107	98	100
141	147	134	136	157	167	180	169	171	180	163	152	125	140	145	143	123	121	121	123	127	120	134	124	123	126	120	125	126	119	127	124	133	113	123	114	121	115	124	121	117	106	117	115	109	109	103	115	102	118
154	149	141	151	178	188	212	206	190	194	180	163	144	156	146	149	161	145	124	126	136	123	122	123	139	136	130	126	129	139	133	135	137	130	128	124	134	118	117	120	107	116	110	105	102	111	123	109	111	103
147	160	154	168	206	199	230	214	244	217	198	197	181	182	191	168	178	152	156	169	141	137	142	140	144	153	142	137	149	124	124	133	141	138	113	121	126	117	108	114	108	117	106	124	113	110	95	96	118	117
173	176	193	189	227	222	249	244	260	227	246	216	223	187	211	205	209	183	189	180	154	166	161	162	150	146	159	140	146	137	142	139	154	138	132	129	129	134	114	116	116	115	107	119	112	112	92	115	110	103
177	183	180	195	220	226	247	259	291	259	262	250	235	204	230	220	211	213	186	195	196	161	163	150	152	167	164	160	141	133	127	141	135	117	133	124	111	126	130	131	120	120	121	117	102	109	98	112	114	130
183	152	176	189	211	222	234	256	267	257	244	238	229	248	224	243	225	220	202	198	187	185	174	183	197	158	160	145	150	133	129	122	135	122	125	133	114	123	116	122	129	124	117	121	117	118	115	109	106	103
160	187	174	190	184	200	224	235	251	246	230	241	207	217	221	228	217	198	189	195	198	173	167	167	174	170	149	137	138	131	141	134	128	121	111	129	127	114	122	131	117	120	110	120	111	116	114	111	104	110
148	144	151	146	166	186	198	202	214	223	213	207	195	207	220	228	207	191	181	179	188	162	180	160	178	159	151	146	133	133	114	133	121	120	121	134	134	116	115	101	120	111	112	104	105	104	118	113	105	107
136	153	137	153	150	164	161	167	177	183	185	172	179	192	204	203	187	170	158	149	156	163	168	166	171	159	155	139	137	122	126	121	111	126	118	124	121	107	108	111	117	96	93	108	111	107	103	100	105	111
126	133	118	122	131	124	142	171	176	156	142	141	151	169	165	172	154	157	141	146	151	145	142	154	150	158	154	124	114	118	117	120	105	109	110	122	120	119	104	109	102	108	105	100	97	94	109	114	127	110
117	109	112	114	121	119	126	130	129	125	126	129	123	126	142	148	140	134	116	132	124	132	133	140	145	147	139	124	115	102	103	105	118	115	109	110	112	113	104	99	107	103	103	115	122	120	112	113	112	123
126	119	113	102	117	112	129	127	126	121	120	114	122	127	127	139	115	110	111	130	112	119	110	115	130	129	128	116	104	104	101	116	102	104	110	113	111	116	112	111	106	101	110	120	132	121	122	119	141	139
116	110	106	112	118	115	109	117	107	123	108	113	109	109	105	118	102	119	100	107	99	106	110	114	114	116	100	106	107	96	109	108	116	108	109	111	112	106	113	109	108	111	120	127	129	128	116	127	141	135
113	120	120	115	112	120	123	114	129	122	117	103	102	100	111	109	105	109	102	107	129	110	118	105	101	109	106	105	103	106	105	109	117	105	108	107	115	112	119	114	112	110	117	145	138	132	119	136	153	166
124	123	117	113	116	117	98	115	118	102	115	116	122	112	101	110	116	118	117	117	129	112	112	98	113	102	106	105	110	123	120	113	116	116	96	105	96	123	118	124	125	131	121	126	128	125	140	148	151	147
130	126	124	122	124	114	114	114	128	137	133	130	123	124	128	129	116	121	113	127	120	113	104	103	113	123	118	116	133	113	130	117	136	126	116	111	115	134	138	140	134	131	130	142	139	126	144	138	156	145
124	138	139	130	130	133	123	131	137	159	139	146	150	161	145	141	148	144	135	142	132	130	127	132	125	125	135	124	125	134	135	134	125	116	122	114	124	146	156	140	135	141	148	157	140	134	146	152	156	157
137	148	143	137	155	135	137	142	158	176	165	164	157	164	155	160	153	159	148	159	168	151	130	124	138	129	139	137	140	161	143	142	128	127	122	128	137	157	184	164	142	152	141	140	147	139	145	158	162	173
149	182	142	154	155	158	159	161	189	197	196	185	191	194	178	170	170	164	161	160	164	156	150	139	147	137	149	148	152	165	156	145	141	136	146	140	138	160	181	182	148	143	157	149	169	158	166	156	166	150
148	178	148	166	170	179	150	176	211	212	231	213	193	198	181	185	196	163	173	177	179	181	154	152	148	171	169	158	153	154	153	148	147	140	139	148	161	175	183	184	176	165	160	142	149	127	156	156	148	153
170	165	171	194	198	184	202	215	235	235	238	224	218	211	214	210	185	201	194	193	183	181	152	164	169	163	156	144	164	174	150	143	130	133	140	152	181	178	183	172	187	166	164	143	146	146	150	167	159	159
170	163	191	212	209	181	201	217	257	241	256	229	231	228	215	222	179	193	183	219	200	196	176	159	162	163	147	155	158	164	154	136	134	133	133	133	160	172	178	178	182	149	163	156	156	138	143	155	157	164
166	174	193	201	213	205	213	245	261	242	265	250	226	216	222	212	186	199	204	225	205	185	165	163	168	162	156	154	153	129	154	145	133	115	128	142	155	171	176	171	156	167	147	151	156	136	151	162	172	161
177	179	210	215	231	225	232	268	262	281	240	262	243	248	217	212	173	192	183	208	193	166	149	155	138	158	153	128	139	137	148	137	130	135	136	144	153	165	186	172	173	173	175	156	168	153	145	164	170	151
179	189	209	214	203	216	233	234	278	256	258	235	224	231	232	192	188	174	199	199	169	173	146	140	140	144	132	125	132	135	141	134	122	129	136	140	146	162	172	193	182	177	169	175	177	169	150	150	151	153
176	180	191	214	226	203	211	232	238	254	247	215	214	207	215	205	187	174	204	166	169	161	150	136	141	146	144	134	148	137	146	129	135	129	130	143	146	183	206	208	173	185	165	184	175	166	152	147	154	143
154	178	207	225	205	206	205	208	227	216	235	225	229	220	226	196	176	167	177	158	165	145	149	131	135	132	136	125	126	143	141	152	151	146	163	162	161	183	180	203	190	164	175	190	171	171	143	145	153	125
166	172	189	194	211	211	214	217	219	220	216	204	211	207	204	187	178	183	183	153	147	138	125	118	127	127	116	143	128	161	146	150	130	156	159	175	161	170	176	173	185	180	176	178	174	160	166	142	150	118
143	189	193	198	202	206	189	205	208	211	195	205	223	210	206	187	166	143	149	151	127	140	120	118	119	120	126	127	122	143	138	144	144	164	166	162	164	172	181	194	173	183	198	191	193	157	156	152	128	117
155	179	166	180	192	190	179	181	172	167	187	178	176	195	191	185	149	150	137	136	127	118	115	125	119	117	128	128	120	136	143	146	143	167	175	158	165	156	180	174	178	180	176	190	179	164	141	128	128	109
142	150	185	171	171	171	156	165	162	162	153	156	148	185	165	156	148	139	148	125	115	119	117	121	121	118	124	141	131	131	138	143	153	162	179	165	170	165	173	161	161	148	155	143	152	141	134	111	125	115
152	162	168	165	162	160	162	151	160	145	127	131	142	156	143	139	134	142	134	143	111	108	108	117	125	132	124	125	144	154	141	136	129	162	153	173	152	159	156	143	140	134	135	129	136	141	125	112	117	110
156	161	154	147	146	158	127	120	127	142	128	120	133	138	145	124	140	120	121	108	103	120	109	117	116	134	119	127	131	141	140	132	140	154	134	142	135	138	127	133	140	110	123	123	128	120	115	111	99	98
137	151	150	140	135	126	134	129	118	130	133	122	130	121	130	121	116	114	127	114	116	107	105	117	131	118	132	135	134	133	117	137	131	126	138	148	120	115	123	123	130	113	116	119	110	106	106	116	116	109
150	152	126	138	119	129	119	111	117	115	122	123	118	131	110	113	110	120	110	101	109	115	108	104	121	123	134	124	146	129	131	116	126	122	125	127	136	114	122	127	122	120	120	109	105	112	103	103	106	102
122	140	137	124	127	111	132	124	127	113	121	129	135	116	120	117	113	108	112	105	105	119	108	119	120	123	130	130	118	116	116	138	126	123	124	120	129	127	118	119	113	117	102	115	114	112	108	102	105	115
140	155	137	133	130	124	132	123	117	128	126	140	127	129	116	119	112	108	102	104	104	122	120	122	120	127	113	120	122	125	125	119	127	122	136	111	111	119	106	114	122	113	103	111	112	117	118	112	113	106
160	154	146	135	150	136	137	131	134	136	153	120	136	132	127	130	113	127	100	126	120	117	115	122	117	129	118	121	107	106	108	121	121	121	119	121	118	116	110	115	106	107	109	104	106	113	118	109	126	112
167	166	157	142	170	159	156	136	146	160	157	157	142	144	134	127	128	143	131	123	112	137	119	129	117	115	116	127	121	122	104	120	113	113	119	124	102	102	111	112	106	104	99	109	107	111	125	117	120	123
187	190	194	163	155	152	164	154	152	144	161	159	148	152	144	148	139	126	128	120	122	137	123	109	117	117	124	119	101	114	110	113	121	116	108	97	109	109	99	111	103	109	117	109	111	114	116	120	106	119
182	185	178	156	171	177	178	165	162	156	176	163	163	157	147	139	138	150	130	121	115	125	121	118	118	113	108	106	112	123	107	112	105	106	109	118	100	105	113	113	94	101	103	104	114	109	123	131	119	120
169	173	167	169	173	157	172	161	167	153	161	152	153	155	158	158	151	136	120	111	122	115	114	109	96	107	119	112	116	104	107	112	112	111	101	101	101	106	110	115	108	107	109	112	121	121	131	113	118	120
182	180	165	156	166	166	178	168	167	167	175	158	138	144	130	120	140	126	127	126	119	115	110	109	108	115	110	110	109	109	122	106	111	111	109	108	102	117	110	114	111	124	112	111	113	116	115	127	119	118
157	170	159	155	156	162	178	166	144	160	157	150	140	128	113	125	116	127	117	116	117	117	111	110	121	108	111	109	105	105	111	102	101	106	120	114	103	119	121	118	119	113	116	108	109	111	105	124	125	131
159	174	151	181	166	166	168	174	150	146	145	145	132	127	108	112	107	113	105	114	113	92	103	107	112	120	115	109	125	110	128	107	107	111	125	123	129	128	129	145	121	137	109	117	103	119	114	116	118	117
148	161	162	175	178	169	170	149	149	153	136	144	133	116	109	117	123	124	112	118	108	110	100	97	104	101	110	109	114	115	117	110	118	102	120	117	111	135	127	141	121	125	109	118	109	120	111	120	113	113
157	171	167	181	168	172	156	162	134	132	131	132	117	120	124	112	108	113	113	112	114	105	98	112	116	122	116	108	113	118	120	117	101	100	126	126	116	125	105	113	116	118	118	115	103	109	108	101	104	108
147	169	169	175	176	173	157	155	148	150	141	127	125	114	115	128	114	110	104	109	105	110	106	101	111	100	114	114	104	116	108	108	122	112	116	112	108	121	110	115	102	109	106	113	109	107	109	109	112	112
162	169	175	176	166	163	154	145	142	137	140	140	130	118	119	121	114	115	110	103	107	127	103	112	110	108	116	116	118	116	112	114	115	116	111	119	115	130	114	113	107	113	114	100	109	106	101	103	110	112
160	186	167	177	170	181	148	135	139	129	118	133	137	108	122	127	125	106	124	96	112	114	120	117	113	114	125	128	119	131	123	125	130	109	126	117	122	110	118	111	106	116	95	109	98	120	111	105	94	103
162	171	165	158	151	154	146	134	144	133	132	126	122	124	122	127	124	117	114	109	121	115	128	117	114	145	140	162	138	146	145	139	134	117	127	121	123	127	123	106	104	117	104	121	103	94	100	106	107	113
164	166	159	160	175	168	155	127	133	124	129	125	125	122	118	126	136	122	121	121	111	120	122	129	126	151	148	161	158	148	162	155	150	148	121	134	112	121	119	118	116	107	111	116	120	114	96	106	98	99
154	148	160	152	152	146	139	129	134	129	128	124	133	128	123	129	117	127	113	126	130	140	127	127	132	163	165	167	167	170	159	141	144	135	114	115	118	111	119	122	107	109	113	110	106	103	108	99	111	118
146	135	124	140	144	147	135	133	122	114	121	118	113	125	114	132	145	141	123	122	135	133	131	130	133	153	165	169	178	174	156	151	128	122	113	119	118	111	118	116	105	100	101	103	104	106	116	113	101	108
138	125	129	133	140	128	122	121	128	119	128	121	116	108	125	130	135	138	130	115	131	135	127	127	130	159	162	167	177	162	134	143	135	130	101	117	111	125	111	119	99	108	100	110	109	112	113	106	100	101
135	130	131	121	122	116	112	115	117	116	108	104	121	108	110	119	139	125	129	126	138	127	137	131	142	150	160	188	175	164	142	136	120	124	119	113	111	117	112	117	109	101	103	90	104	110	106	103	106	103
106	123	125	119	122	113	107	110	125	128	121	108	117	117	114	131	127	136	130	128	131	122	124	117	117	144	148	164	171	142	136	139	116	122	105	113	108	122	113	103	98	110	100	103	106	103	103	105	112	111
120	121	137	117	128	114	115	104	109	105	117	113	109	110	105	107	119	112	119	125	131	131	127	121	116	128	130	165	148	144	130	142	111	117	107	106	110	119	108	105	118	107	105	102	110	109	104	109	110	107
114	113	115	120	119	120	106	106	106	118	111	114	102	102	108	107	122	117	117	110	127	121	118	126	116	115	136	138	127	129	127	124	111	103	115	102	107	109	116	110	112	112	111	112	108	121	114	111	117	113
122	124	131	119	115	109	109	110	109	110	108	104	112	113	117	111	114	115	120	114	124	105	114	115	128	125	118	129	114	119	101	124	109	104	115	114	115	114	106	117	117	119	118	124	111	118	113	120	122	117
132	126	119	112	124	118	106	109	109	121	117	117	115	110	106	112	102	107	112	117	114	112	113	95	97	108	106	111	116	114	112	114	103	115	105	120	98	98	110	121	129	129	113	134	122	119	117	117	124	118
125	142	123	127	114	115	118	138	117	123	112	116	127	126	116	116	104	107	110	118	124	105	108	103	110	121	111	107	115	119	118	112	113	108	118	123	113	121	125	127	129	133	123	134	131	127	121	118	130	130
132	144	122	144	127	137	118	132	129	150	118	114	119	128	119	115	123	114	112	116	113	121	122	112	121	118	108	109	99	120	107	112	121	117	136	121	107	124	136	129	126	131	143	151	149	142	134	120	123	125
153	151	161	158	151	152	138	144	141	138	130	138	135	144	137	131	120	121	121	118	132	118	118	104	126	112	118	123	109	127	129	124	120	125	133	144	125	137	147	157	154	163	169	164	157	137	133	129	140	145
163	171	155	159	143	160	143	152	148	148	138	148	149	155	140	137	130	117	124	124	107	113	116	130	109	127	111	126	134	115	125	139	142	134	133	140	139	147	131	148	150	182	175	151	150	147	137	134	134	128
163	180	164	163	167	149	155	173	159	148	137	147	141	155	140	144	114	118	130	139	129	124	126	129	124	132	117	104	130	134	130	140	156	136	154	146	155	134	161	150	166	160	170	166	165	128	122	132	120	134
178	179	184	161	161	139	156	162	174	149	127	151	146	156	135	132	122	135	134	123	110	115	123	126	134	121	112	122	129	136	142	155	146	139	152	165	144	139	143	162	159	157	152	132	133	130	135	117	117	110
177	176	188	167	178	149	156	156	152	130	135	140	141	135	127	141	115	135	112	106	111	120	128	133	130	133	134	141	136	135	141	161	146	151	148	144	141	134	149	154	156	149	129	136	140	132	120	114	105	102
190	180	168	160	140	162	166	155	131	133	140	138	150	137	116	128	129	136	115	131	127	127	137	133	126	130	134	138	137	153	150	137	149	135	162	142	139	124	135	140	146	134	123	123	125	99	107	120	100	113
189	183	171	181	149	155	154	138	139	136	125	124	128	126	135	140	148	133	121	128	119	135	141	132	135	142	142	142	134	142	137	148	136	156	149	135	128	136	141	133	115	122	122	125	118	111	104	103	109	110
202	179	189	173	157	152	158	158	147	134	125	133	143	136	133	146	161	156	116	124	131	138	134	149	148	139	142	134	138	142	147	146	127	143	147	132	123	114	116	108	128	123	116	107	97	98	107	104	112	105
201	187	195	171	158	145	166	145	167	138	156	159	142	134	124	150	140	139	124	124	125	132	135	137	142	136	132	140	146	151	130	125	135	130	121	108	119	114	127	119	119	106	110	99	103	112	101	114	114	115
212	201	195	153	157	162	177	157	162	133	149	156	152	147	132	146	135	136	134	134	142	126	129	144	142	139	144	126	120	133	129	130	121	126	132	128	121	121	126	106	112	109	111	109	106	98	102	112	129	106
205	175	174	169	163	156	170	170	145	136	152	164	135	139	127	144	138	138	134	124	135	143	143	129	136	122	124	124	122	129	120	136	115	128	117	119	107	108	107	126	119	108	109	105	113	99	109	115	132	130
186	166	170	161	167	173	171	178	155	160	159	155	135	138	128	135	127	128	126	137	136	125	141	134	148	142	121	131	141	130	132	126	138	130	114	106	122	125	116	108	104	106	111	113	110	99	113	125	131	116
195	195	155	167	166	168	185	163	174	152	153	150	142	139	149	123	128	126	128	129	128	134	152	141	134	138	135	126	131	133	128	115	124	120	140	114	119	105	115	113	125	113	120	112	104	116	115	119	122	110
175	164	167	154	173	161	171	157	167	159	166	138	135	135	126	127	125	135	126	140	134	123	134	142	132	146	124	139	129	140	128	129	120	121	108	111	120	121	117	108	99	101	112	115	111	99	130	131	117	126
169	177	163	159	168	168	177	161	172	152	164	163	143	138	131	139	139	120	128	139	142	145	152	158	162	151	149	135	143	119	122	114	126	119	127	116	110	113	112	110	100	117	122	107	108	117	112	134	114	119
177	168	166	152	166	156	176	153	164	158	159	154	148	138	136	129	135	143	131	130	140	143	151	133	151	162	161	140	134	137	120	124	139	128	121	122	119	127	115	106	102	112	119	113	113	104	119	132	119	116
163	148	147	154	175	158	171	145	160	153	159	153	142	141	144	157	137	129	129	138	134	146	143	155	159	140	142	128	133	124	133	118	132	145	132	125	124	109	109	117	115	116	114	111	116	108	120	118	124	112
162	146	151	146	172	162	148	135	146	147	136	133	123	136	139	165	132	135	137	137	128	141	146	160	156	146	145	143	149	115	128	132	132	142	128	123	122	123	115	121	119	119	138	123	123	119	116	106	119	115
156	139	140	154	139	127	137	133	136	122	124	128	135	148	134	153	157	133	126	132	132	136	138	164	159	146	144	142	143	143	138	143	135	137	129	126	123	109	97	115	110	139	114	107	108	107	110	112	123	113
142	123	127	130	138	125	127	131	121	119	114	113	133	131	133	147	144	134	135	128	126	131	144	158	155	150	138	141	142	131	130	146	126	147	123	131	118	125	118	118	108	121	115	118	125	116	120	118	120	122
128	125	125	125	114	114	124	121	126	117	106	120	113	128	123	148	120	119	132	136	129	126	138	157	162	137	135	152	138	130	126	139	135	160	125	158	123	127	126	114	107	124	137	127	128	114	112	120	122	121
120	121	110	119	118	125	104	114	115	110	104	116	111	116	138	132	124	130	131	128	129	141	138	149	153	157	143	144	131	135	125	136	147	138	150	126	131	126	120	111	123	120	115	114	114	137	130	120	120	117
122	118	116	113	116	124	117	121	120	112	105	123	116	122	136	132	111	113	139	123	123	124	126	142	161	159	133	144	135	123	128	136	125	123	136	133	137	122	121	106	118	124	126	129	122	130	134	136	136	121
121	122	110	110	114	92	121	100	119	110	110	127	120	116	127	122	135	125	122	114	118	124	138	148	149	144	142	130	142	135	117	124	131	125	124	121	120	110	110	123	127	125	106	123	127	147	138	134	131	140
109	120	102	118	116	113	113	112	115	107	107	99	114	112	108	116	128	119	117	117	114	117	122	127	142	150	140	129	118	128	131	122	128	130	122	109	104	125	111	115	124	100	112	129	139	134	126	128	149	148
118	123	107	116	125	101	107	107	98	110	102	114	116	120	130	120	120	116	114	109	110	114	123	134	120	122	117	127	120	108	111	118	117	114	124	104	105	117	117	100	117	125	127	128	127	141	128	130	140	135
116	126	120	113	121	108	114	111	121	118	110	111	109	112	124	116	115	112	110	114	108	108	111	119	104	124	115	127	113	108	109	122	117	118	112	120	114	120	126	119	127	125	127	137	145	146	143	146	162	156
127	131	115	124	116	112	116	119	113	109	107	115	131	111	113	110	111	110	111	108	111	104	111	107	119	103	104	114	107	112	126	113	113	122	125	129	117	140	129	134	130	146	148	148	143	173	146	145	145	133
136	138	129	139	111	104	112	118	111	112	113	118	134	119	117	117	127	125	104	121	113	103	103	107	113	118	112	122	123	121	134	140	116	126	125	126	124	135	130	127	127	147	155	165	176	162	159	155	160	144
139	138	132	125	139	117	120	118	106	113	120	112	125	117	130	121	122	119	125	114	117	103	119	107	128	121	123	117	125	127	124	138	129	136	144	151	142	150	141	151	146	148	150	162	187	169	170	166	170	133
156	160	131	132	147	133	121	119	124	98	123	115	113	131	144	135	122	116	125	121	110	119	118	107	123	129	135	156	147	133	139	139	136	149	128	146	141	165	159	147	139	150	163	162	175	171	174	140	163	137
158	165	152	147	135	142	135	135	127	121	124	124	127	129	141	145	138	134	156	146	130	113	120	118	115	142	150	142	145	144	134	145	142	137	135	135	161	164	154	141	144	152	151	162	161	159	156	174	158	152
139	151	158	151	148	138	132	126	133	129	127	126	123	131	152	144	142	146	153	125	133	118	132	118	127	130	142	155	132	135	130	141	136	141	124	128	151	156	144	147	146	141	142	151	159	158	148	152	141	147
161	159	159	134	149	118	133	138	142	130	143	122	127	137	146	142	154	147	135	147	138	124	131	143	142	136	140	148	151	139	144	136	123	140	128	130	126	150	133	134	132	138	140	141	146	137	145	149	147	143
165	141	160	145	125	126	131	135	133	129	148	134	120	131	125	155	146	146	137	122	138	126	127	135	141	134	148	145	157	148	112	127	114	128	133	123	143	137	143	133	116	130	127	127	137	129	132	135	116	117
159	140	139	146	132	124	124	130	119	130	129	124	121	140	140	155	128	128	134	146	140	125	135	130	139	158	140	162	151	144	132	132	127	144	130	137	142	145	138	136	119	124	124	122	134	111	117	128	113	120
140	150	113	135	117	113	128	130	130	134	145	149	130	129	142	153	143	144	139	131	128	119	139	144	151	136	134	154	176	138	123	123	136	132	141	133	134	133	129	124	116	117	113	126	120	118	127	120	106	129
138	141	130	127	114	126	119	145	127	139	115	133	122	123	145	147	131	131	145	153	151	124	128	133	149	144	167	155	145	118	134	122	126	128	130	128	140	123	123	121	109	112	118	131	118	117	117	124	121	128
151	137	144	126	123	123	129	124	120	137	135	144	126	115	130	124	127	118	131	133	137	128	136	136	126	139	134	149	143	149	124	121	133	125	139	116	116	132	106	120	122	120	110	113	110	123	116	124	115	122
149	136	142	123	125	122	128	123	144	138	138	128	117	113	125	146	145	134	134	133	135	115	132	135	119	132	147	148	150	123	112	121	122	123	110	120	117	120	117	105	115	102	130	104	105	114	123	120	119	126
130	141	132	119	112	128	127	121	125	121	125	122	117	127	131	134	133	128	116	130	122	117	121	133	137	140	135	138	136	130	120	121	121	117	116	122	122	117	109	98	99	116	118	119	105	115	127	129	103	111
127	128	121	110	118	120	112	113	132	131	138	120	122	112	121	129	125	123	125	128	128	126	123	122	119	125	139	138	142	124	128	117	111	109	97	104	115	120	111	118	117	114	112	118	109	109	115	133	132	124
126	128	123	111	101	107	116	125	114	109	114	118	113	110	119	117	122	131	115	116	116	121	122	109	125	118	123	130	139	124	120	122	103	105	105	117	110	92	119	123	122	123	120	115	114	123	126	123	125	109
123	116	117	119	125	119	113	107	119	109	109	111	118	116	117	119	112	106	97	119	122	116	127	105	108	125	132	120	120	114	108	117	122	111	106	113	101	113	119	116	122	126	137	115	136	131	131	113	120	129
125	119	115	120	106	113	120	129	106	105	87	104	116	109	114	105	115	94	120	100	112	119	116	112	115	100	117	116	110	126	123	120	111	113	114	110	130	119	120	121	136	136	122	126	115	136	143	150	132	128
116	104	112	109	127	121	120	117	112	112	106	125	129	118	109	112	111	107	115	117	113	121	125	102	126	105	121	120	121	115	109	116	115	118	115	111	111	115	123	122	121	124	123	121	124	131	131	143	127	135
132	134	130	124	124	119	122	108	122	119	130	141	147	144	113	110	109	117	116	114	129	119	123	115	116	103	110	109	123	114	117	110	109	104	109	102	113	116	111	116	123	135	112	119	111	120	121	136	128	134
159	139	126	137	139	133	118	130	114	133	142	160	148	152	138	118	131	122	114	115	133	127	133	122	105	120	110	118	109	106	121	118	110	103	114	110	103	121	111	122	119	123	99	116	108	122	126	140	126	149
143	145	152	147	144	136	122	140	118	148	161	175	159	164	150	134	127	117	99	105	125	139	127	125	116	118	108	113	108	110	110	116	117	113	103	106	120	114	107	106	115	117	106	116	100	103	110	126	118	129
155	150	136	136	153	144	117	127	127	152	168	171	170	161	136	131	131	118	119	130	140	140	142	123	119	106	103	111	109	117	102	115	103	107	113	114	115	116	112	112	111	111	105	106	111	103	109	125	108	128
135	146	149	150	146	140	117	130	118	141	156	154	155	160	139	139	109	108	112	115	150	129	122	117	121	110	111	108	119	103	99	109	138	122	118	101	110	110	109	94	109	101	116	123	111	104	105	117	108	112
147	151	144	131	130	127	119	128	127	145	137	148	147	130	128	112	108	86	114	109	127	133	133	121	118	109	99	109	106	118	120	124	144	120	127	125	116	112	111	114	106	110	110	121	104	118	95	106	97	109
145	144	135	129	122	117	113	103	120	126	135	120	129	126	116	108	110	106	110	125	126	121	120	104	104	102	129	121	109	118	114	126	138	133	112	129	124	122	111	111	100	106	125	125	125	121	113	115	115	110
140	137	120	120	114	118	121	113	119	113	120	122	117	130	115	106	98	99	117	114	126	115	107	116	109	105	110	105	112	113	129	132	134	134	122	133	123	114	106	113	109	120	110	136	131	131	129	114	111	123
135	125	121	124	117	119	96	112	117	131	127	116	104	111	122	111	100	104	112	116	127	116	119	112	108	102	108	106	110	124	117	127	128	134	127	130	136	121	123	117	108	125	131	153	147	141	127	135	116	138
141	132	120	122	106	108	120	111	110	115	114	119	104	113	113	118	126	109	107	94	113	113	95	105	104	111	107	120	112	116	119	121	127	137	126	138	147	128	129	114	127	115	135	161	166	154	164	134	143	130
134	132	116	122	125	113	105	104	111	112	128	111	108	114	115	117	115	121	104	100	116	109	110	102	94	106	117	108	112	104	108	124	125	133	143	126	123	145	133	129	123	130	154	171	208	177	179	144	155	154
130	138	123	120	123	114	96	107	121	101	114	104	113	108	117	112	116	134	119	105	102	104	114	105	112	109	113	120	115	105	109	109	113	131	117	136	134	152	144	139	138	139	163	173	194	209	184	176	169	176
117	119	125	117	124	118	111	114	121	110	99	117	111	118	115	116	130	132	123	107	108	107	118	122	105	114	120	118	118	109	100	108	103	128	145	131	152	138	163	140	144	140	165	201	211	225	196	212	193	211
118	108	135	122	123	122	134	125	130	117	122	109	117	120	115	106	126	131	115	133	124	126	114	123	118	127	112	114	115	118	112	123	125	123	135	140	139	156	149	148	143	167	182	204	216	228	198	217	206	209
111	107	110	129	128	120	134	137	154	130	132	109	129	120	120	142	134	151	140	136	128	156	122	130	121	122	124	108	117	106	103	110	126	134	125	146	170	153	157	157	145	172	193	211	221	237	241	241	211	229
119	114	110	122	129	131	142	153	144	135	143	138	134	125	128	140	134	148	138	134	142	145	122	143	141	149	135	127	134	119	115	107	131	131	159	147	161	144	165	152	151	166	192	237	234	247	245	248	236	248
117	113	114	119	124	129	142	162	166	161	163	157	143	131	133	135	157	151	150	150	162	169	161	143	149	158	148	130	130	123	112	120	123	135	151	156	160	145	162	159	158	167	201	227	236	246	239	242	241	246
119	120	113	122	128	148	158	192	191	196	178	179	136	141	144	163	158	167	173	177	172	176	159	171	177	173	157	149	138	138	133	126	121	148	152	148	158	166	164	152	153	176	179	217	226	223	230	241	238	243
130	130	119	129	121	154	172	209	186	197	198	191	165	151	141	164	173	175	177	168	186	181	190	169	189	176	153	166	156	148	129	132	137	153	173	164	155	159	161	152	159	182	197	218	227	220	223	224	226	235
137	137	127	121	143	141	179	204	209	206	201	183	165	161	161	177	169	156	178	182	217	183	180	172	197	155	178	156	154	135	134	136	153	140	147	157	154	167	180	161	152	170	203	205	227	228	230	234	221	232
141	149	129	143	142	158	179	181	212	190	199	183	166	161	167	168	186	178	182	182	189	184	178	178	192	179	184	148	160	141	155	152	142	158	171	164	168	166	167	173	159	194	203	214	228	236	230	212	181	199
148	138	130	149	141	157	178	187	193	211	208	180	167	175	162	176	168	178	177	198	189	193	175	173	167	177	154	167	174	154	157	147	154	154	149	153	163	169	166	164	163	177	190	204	195	210	234	211	175	187
148	138	135	138	150	166	175	193	200	197	164	165	163	169	153	164	164	182	190	178	165	175	154	186	181	171	159	153	157	154	145	130	134	159	154	163	155	166	148	148	161	172	192	176	189	200	216	197	176	165
150	155	157	154	165	173	176	173	185	177	166	161	148	135	142	166	154	179	166	163	162	160	158	161	160	150	150	133	146	152	135	134	139	154	149	144	146	160	140	130	147	151	160	162	187	190	190	150	135	167
145	159	137	155	148	155	156	179	157	155	168	147	159	152	127	138	149	157	158	150	163	148	144	147	143	154	153	152	160	147	135	135	130	128	152	142	141	143	145	133	145	165	149	139	162	176	159	148	127	140
163	164	152	141	150	153	158	148	148	136	144	154	133	133	129	131	147	152	137	145	156	136	144	146	158	143	147	164	156	142	134	131	130	128	133	129	119	127	134	128	130	139	134	141	135	161	140	114	120	123
161	146	152	144	140	132	140	136	147	131	130	135	129	131	135	135	145	140	129	140	147	135	117	143	144	144	144	158	148	133	134	138	120	117	125	129	122	122	110	118	118	119	123	127	136	136	130	123	119	114
156	135	138	121	138	122	144	137	145	119	141	118	117	120	125	124	143	127	127	126	122	133	114	137	148	132	127	145	143	133	118	105	121	117	124	106	119	118	112	115	118	105	124	113	117	123	129	105	111	109
151	158	142	140	130	141	123	129	124	125	115	131	111	126	120	124	119	121	129	125	125	124	115	116	129	128	139	142	129	112	113	120	108	110	125	119	118	106	103	106	116	122	125	114	123	117	117	114	100	104
167	153	133	136	119	121	124	129	123	121	124	117	121	117	116	117	115	121	118	117	107	111	122	122	126	117	122	123	132	122	110	111	110	115	121	126	111	113	114	119	113	124	112	99	110	117	102	111	101	119
159	143	126	129	130	134	122	146	129	114	112	113	107	110	110	117	109	106	104	106	110	110	103	106	100	119	117	105	111	104	109	96	102	116	111	130	127	113	110	112	120	122	120	124	111	120	121	114	115	111
155	155	140	139	129	131	132	130	124	122	112	110	108	113	119	93	106	100	114	111	109	99	107	118	106	107	104	96	105	117	111	113	129	126	128	125	124	125	113	116	118	130	108	115	94	117	120	109	115	122
147	134	145	136	138	127	133	132	133	125	116	106	107	109	114	107	111	97	100	107	101	104	99	112	94	115	112	132	102	136	116	131	136	140	136	135	131	138	123	117	125	114	115	103	125	118	114	112	128	113
158	149	143	122	130	149	135	125	114	104	104	108	110	111	104	117	96	106	96	118	100	113	105	104	124	128	126	121	120	117	134	132	134	140	155	139	140	127	126	121	125	125	120	103	116	112	129	125	115	112
135	142	140	140	149	161	132	125	118	121	115	100	116	120	113	98	106	112	97	108	113	109	112	104	102	124	136	125	146	112	133	145	155	164	152	165	144	140	120	132	113	121	104	107	116	108	116	131	104	121
156	134	134	132	145	143	157	147	131	112	114	106	119	112	114	115	113	107	106	101	105	106	114	127	135	127	132	116	128	136	130	145	144	153	147	179	165	127	122	113	113	114	114	118	114	123	125	127	115	106
145	142	132	145	133	147	144	130	123	126	122	114	109	108	116	118	104	95	111	106	108	116	126	119	120	129	128	129	131	121	126	141	134	152	155	149	146	135	109	133	127	128	113	117	114	111	113	107	112	114
148	140	132	141	140	141	145	147	130	111	104	110	112	112	116	110	103	102	105	109	118	104	104	117	119	135	120	117	120	124	130	128	140	133	150	158	133	130	114	108	108	105	113	103	111	97	103	105	113	106
145	133	144	134	136	145	138	132	117	112	106	112	108	106	116	111	111	96	94	120	119	115	114	112	116	124	125	120	114	127	117	131	125	133	130	133	117	114	118	109	106	104	106	101	99	105	89	104	100	102
133	134	129	124	140	135	143	128	125	108	105	102	129	127	121	107	105	109	107	123	116	105	120	113	124	122	114	96	110	108	121	132	106	122	116	112	110	104	109	111	112	115	109	113	106	103	99	114	111	114
127	122	118	116	132	126	137	120	121	104	109	101	116	127	118	111	113	123	116	127	114	108	111	119	102	115	116	111	116	115	110	113	112	110	123	115	106	118	110	112	109	99	102	105	104	104	116	110	116	112
114	125	123	124	122	124	118	114	109	122	122	114	119	132	134	122	109	119	122	125	125	122	127	117	105	128	111	105	105	97	106	117	114	107	110	114	106	107	110	119	115	105	107	119	95	105	110	110	116	127
123	97	117	107	118	112	116	109	108	100	101	118	130	124	134	121	129	132	137	129	123	129	142	122	115	114	123	113	125	119	110	107	104	111	107	106	119	103	110	111	123	118	113	110	101	109	109	121	114	112
117	118	118	115	118	113	109	110	127	109	109	109	134	145	137	134	135	132	123	126	132	138	132	129	131	118	119	107	115	114	110	113	118	102	97	99	114	104	111	100	116	117	126	118	128	114	112	107	122	124
121	112	118	115	112	105	120	97	109	101	120	134	150	138	125	128	132	133	150	135	132	124	132	143	122	119	117	119	118	119	102	104	100	103	103	93	103	103	103	124	124	129	124	112	116	115	122	121	128	128
113	109	119	121	113	117	111	113	113	117	113	127	126	137	133	126	129	121	129	131	147	129	147	133	119	116	120	121	121	113	106	113	103	112	99	116	114	124	124	113	121	123	115	107	117	125	135	133	129	143
120	128	129	123	107	116	122	111	117	104	114	139	156	136	138	124	133	131	133	132	132	142	138	141	137	122	112	103	117	108	111	105	112	91	113	111	104	106	106	128	122	119	110	114	110	132	124	124	147	150
122	116	129	133	111	113	107	116	108	112	125	145	131	130	131	141	139	126	137	124	136	150	151	148	135	131	125	126	113	116	99	99	104	107	100	101	94	110	102	120	121	122	112	116	121	129	116	128	143	141
125	136	119	134	125	139	136	118	114	109	123	139	121	135	126	138	124	132	131	112	133	132	147	134	140	118	123	111	111	112	112	108	108	98	95	109	118	108	111	117	115	121	117	120	117	109	113	123	128	122
123	127	137	133	144	131	131	113	123	119	126	135	138	147	135	149	144	126	120	119	125	132	143	137	132	119	131	111	122	106	103	115	110	102	103	102	117	101	113	120	124	126	122	116	117	112	113	119	129	122
123	139	120	141	124	134	116	131	122	124	126	129	130	146	149	160	132	125	145	130	142	151	150	136	134	151	142	112	114	107	111	115	108	99	102	110	118	112	116	132	130	129	108	122	117	108	107	117	115	128
128	129	133	139	126	141	132	131	125	137	121	137	140	145	152	167	174	148	140	124	132	139	156	135	139	130	125	120	98	105	110	109	103	118	106	125	106	121	129	129	120	121	125	116	118	115	115	126	114	123
116	128	135	131	132	119	125	121	122	134	132	134	147	158	152	159	169	140	141	128	142	137	155	151	151	139	133	112	113	107	105	119	111	120	106	115	109	129	116	138	129	119	119	121	120	111	99	113	137	115
120	126	112	119	127	136	128	124	120	107	132	136	133	145	152	144	164	147	139	124	143	137	148	148	152	132	132	120	107	111	109	104	113	106	128	120	108	116	123	143	127	122	115	113	115	113	121	120	123	112
122	115	122	126	113	122	121	124	109	120	124	125	146	129	141	152	142	134	144	138	132	138	147	144	147	142	128	120	114	111	112	114	117	119	117	124	113	127	124	132	122	114	104	90	108	104	108	107	109	112
125	118	113	105	108	122	108	131	129	130	131	120	149	131	148	135	145	147	146	126	140	143	159	141	157	141	131	109	114	124	106	108	107	116	118	127	114	119	119	128	123	105	95	108	104	95	113	112	106	116
121	129	120	126	133	130	126	126	136	129	127	135	129	132	154	151	150	160	142	143	138	132	139	138	140	144	141	120	106	98	100	113	125	125	121	117	120	123	117	115	118	103	97	115	102	101	113	105	99	113
148	148	134	123	131	135	128	121	145	148	140	146	149	143	160	157	177	153	152	123	141	134	150	148	135	136	127	129	106	117	113	120	123	110	129	122	127	117	106	114	114	115	116	120	114	124	109	110	109	113
157	156	145	147	150	135	167	157	183	164	176	162	148	157	171	163	183	161	166	140	126	130	128	126	128	140	116	118	107	109	102	114	110	128	108	118	119	127	119	117	111	114	128	110	127	151	139	139	134	136
166	167	160	155	155	164	184	182	187	173	161	170	180	167	186	187	173	189	163	150	137	142	128	130	146	129	113	109	109	91	102	102	120	123	115	120	130	109	119	111	128	127	140	140	143	156	155	139	138	127
185	158	170	169	174	171	162	166	186	191	170	183	183	182	187	192	193	185	164	170	143	161	123	124	121	127	120	116	108	117	102	113	121	121	125	119	126	121	130	130	133	119	132	147	144	162	154	147	148	154
189	177	168	160	174	172	183	188	180	181	172	181	183	203	189	203	181	183	152	192	134	137	117	133	136	130	115	109	112	110	102	117	120	135	127	133	133	143	139	129	143	131	150	153	164	179	188	172	156	152
183	168	168	172	178	178	167	169	167	184	165	181	154	178	170	202	164	177	159	157	140	148	119	125	119	111	108	111	99	100	101	110	111	140	121	148	129	131	135	153	149	134	140	144	152	162	196	169	171	174
158	149	156	154	154	150	152	184	168	169	148	164	150	172	155	178	147	171	150	154	123	122	125	103	118	114	105	122	100	102	116	117	130	117	121	132	143	142	149	160	147	146	151	147	164	169	196	169	185	187
151	134	136	131	140	144	129	153	134	136	159	154	151	144	133	163	143	163	149	139	129	125	129	112	111	113	103	107	101	102	104	107	125	127	134	110	149	126	145	139	165	141	152	142	176	162	184	190	184	194
145	139	136	141	140	125	145	122	148	131	128	139	135	139	143	148	127	134	133	134	131	113	109	108	111	102	108	100	111	113	124	146	139	114	129	113	118	136	156	137	165	149	166	146	158	175	169	169	183	199
135	131	124	130	119	139	130	121	144	139	146	137	136	129	130	137	114	136	135	126	117	107	110	100	108	102	99	117	121	113	129	115	127	126	128	119	129	142	153	144	170	158	145	152	155	170	169	178	165	186
147	132	130	122	137	122	127	134	130	133	146	124	143	139	129	131	126	146	123	122	118	116	109	109	104	116	117	115	127	124	118	138	121	111	124	113	135	140	141	143	152	146	155	163	158	171	155	169	169	179
139	124	121	127	139	129	128	124	142	146	137	130	126	138	141	130	135	152	136	128	117	120	119	114	122	114	123	112	113	116	135	138	105	121	119	130	116	126	134	135	145	158	138	143	153	148	157	163	161	166
155	155	148	152	136	122	124	127	144	141	138	135	138	140	142	137	122	126	125	124	109	111	120	104	105	112	109	119	106	126	128	131	114	117	108	116	129	137	127	143	146	141	155	141	142	135	147	138	154	138
168	164	149	165	147	131	138	133	139	140	137	139	136	147	145	133	126	131	141	129	119	126	113	118	120	111	104	116	110	116	123	122	115	105	111	114	112	121	124	121	152	142	134	135	145	131	127	136	130	130
179	163	160	158	153	145	130	129	141	151	159	144	129	134	150	148	132	114	129	131	129	120	124	100	107	102	110	110	114	110	125	124	112	118	110	107	111	109	120	124	133	118	131	121	133	120	108	121	123	129
163	166	167	168	158	144	151	136	161	150	151	148	151	143	138	137	130	134	139	118	112	108	116	117	102	104	108	106	105	99	113	112	109	101	111	117	112	112	117	117	115	130	127	110	107	119	115	110	111	115
163	167	160	172	157	130	121	123	142	150	152	141	144	126	118	131	131	116	117	114	121	121	103	102	101	103	115	115	120	97	102	111	107	107	90	99	107	109	121	125	110	114	103	111	107	105	107	102	102	122
152	159	155	166	154	129	130	136	133	139	136	141	148	138	116	128	123	110	120	120	108	101	100	110	116	110	110	107	106	108	94	103	108	102	108	105	125	125	124	116	105	114	116	114	104	107	106	116	110	103
150	142	136	149	137	129	139	124	126	136	145	136	134	119	112	125	108	115	113	108	101	106	114	111	110	108	109	108	114	109	101	107	106	112	94	111	111	124	136	133	114	122	107	113	113	99	111	107	112	111
131	155	135	145	137	119	120	123	130	130	117	116	124	114	131	119	112	104	109	110	106	112	101	107	110	115	118	109	105	113	114	112	97	119	113	108	126	141	134	120	125	126	109	131	115	108	116	113	117	121
120	124	132	132	131	116	114	108	115	119	116	107	102	107	118	111	118	113	109	109	101	101	112	109	116	125	112	118	119	111	104	95	104	104	103	125	120	126	139	134	131	125	125	130	128	97	109	104	119	113
124	109	127	128	103	107	104	109	128	119	114	111	97	104	112	118	114	103	119	119	117	122	117	114	131	123	123	126	111	114	116	113	113	97	106	113	115	134	134	129	123	119	129	107	109	111	107	116	115	120
123	119	116	115	111	106	108	115	108	98	110	107	109	116	123	113	103	130	107	115	112	122	115	145	124	127	133	131	120	111	94	101	106	101	121	123	131	126	119	122	124	115	117	103	99	98	118	116	107	110
120	111	126	114	108	110	101	113	95	109	103	112	111	119	124	115	110	107	109	105	115	117	117	122	131	140	137	133	115	111	95	106	116	102	115	97	121	125	123	107	126	118	124	115	109	102	112	116	110	118
111	115	104	109	106	117	100	108	102	115	114	109	117	116	110	114	120	117	111	111	105	116	129	129	131	137	127	127	135	113	112	102	102	103	105	105	111	119	114	123	120	118	105	113	91	111	94	119	108	121
106	113	119	122	122	113	115	106	109	104	105	100	106	112	130	137	112	124	113	114	121	132	128	140	137	148	150	135	120	108	109	118	112	104	113	103	104	110	104	107	107	108	113	123	115	107	90	105	103	101
124	115	116	112	114	114	120	112	116	108	122	107	116	121	115	120	125	127	121	116	106	122	123	135	129	141	125	125	111	110	107	107	107	110	118	112	117	103	116	105	116	126	114	113	113	110	109	113	118	101
113	111	109	102	116	112	111	116	113	111	115	109	117	118	113	120	125	131	120	110	125	119	134	139	136	139	118	121	116	107	105	107	99	104	114	110	105	105	119	115	110	118	119	123	119	129	110	122	110	114
119	111	112	98	117	112	122	114	111	105	105	112	120	114	112	114	135	112	127	114	108	108	128	119	139	132	116	106	114	104	107	105	112	109	127	117	110	106	118	121	124	129	118	115	108	104	115	110	117	125
119	117	110	116	116	110	112	96	107	111	101	120	118	116	133	119	118	118	117	106	109	114	115	119	112	119	106	119	112	104	110	107	111	113	118	110	107	112	118	130	142	151	131	138	135	141	130	132	121	134
114	101	125	113	117	108	116	117	109	112	108	104	110	115	117	121	114	121	130	124	103	108	112	102	121	116	117	111	103	103	103	108	109	110	119	119	117	112	107	116	135	137	157	133	126	141	154	148	140	141
134	122	116	106	132	116	114	106	105	101	115	109	106	121	117	126	126	120	128	116	127	103	114	107	101	107	112	114	111	112	113	109	105	125	104	108	104	117	123	125	142	152	152	152	150	156	148	142	151	153
120	134	119	124	101	108	108	119	117	104	100	101	113	110	118	106	123	116	136	135	132	113	102	98	113	113	124	118	114	111	126	123	120	114	110	110	115	118	119	139	152	145	136	169	155	157	133	152	177	173
131	121	120	122	129	119	105	103	108	106	119	107	104	113	117	118	120	113	131	135	125	134	130	122	128	130	135	131	135	129	129	116	116	104	118	114	116	101	116	141	147	145	145	154	165	153	147	177	174	185
122	122	126	118	113	105	108	112	117	129	103	120	112	112	116	121	129	129	134	155	147	147	142	131	128	125	129	130	138	131	133	133	119	119	110	116	117	125	134	129	136	135	143	161	169	157	172	187	183	205
130	129	116	114	110	120	111	114	112	126	127	115	133	137	129	125	140	159	146	152	151	154	158	155	158	141	156	145	158	149	134	125	121	115	123	107	112	118	116	125	129	139	145	156	168	165	174	186	176	195
120	123	102	120	112	118	121	126	135	128	125	131	121	138	135	126	128	154	158	159	164	162	171	167	165	134	139	172	162	156	151	151	143	135	118	113	121	128	134	136	127	142	145	157	163	149	160	166	191	201
129	120	114	106	130	120	124	128	132	146	129	127	135	135	140	149	149	171	190	183	175	176	179	183	175	162	187	165	162	166	153	155	153	139	138	134	116	119	119	122	121	127	132	162	135	157	171	198	198	198
126	120	115	121	130	127	126	129	144	131	124	133	136	179	145	152	180	184	188	218	204	187	204	188	168	173	193	179	159	167	169	147	163	150	130	129	131	122	123	122	138	146	145	149	159	139	162	181	189	196
124	126	116	109	113	134	131	131	137	141	151	161	143	178	146	168	146	188	192	198	195	208	186	197	172	171	173	174	181	176	168	173	169	155	150	136	149	132	132	140	140	136	150	162	134	161	164	168	162	178
121	116	109	109	124	117	129	137	153	152	134	145	136	162	140	180	174	179	189	196	197	204	203	190	155	190	171	165	168	165	175	164	173	166	146	140	133	145	137	147	127	140	148	144	153	158	139	149	149	154
123	123	121	123	113	125	129	138	142	152	137	143	146	155	155	160	171	187	170	177	188	194	201	199	170	186	188	148	171	149	170	166	164	146	147	132	127	120	128	136	115	143	134	135	137	137	145	144	142	153
106	121	108	110	115	125	108	136	133	147	140	140	142	139	154	155	168	168	185	182	157	189	195	178	170	160	144	166	146	142	147	161	169	164	147	136	122	127	134	135	130	124	132	137	138	136	132	136	125	140
119	125	114	111	120	106	103	119	133	132	112	124	144	148	158	148	147	163	163	170	151	163	166	142	152	165	129	140	142	136	155	155	151	153	141	143	137	128	118	129	120	128	134	144	139	127	108	133	125	125
120	110	121	105	121	107	111	104	109	111	120	127	132	134	127	145	139	161	148	141	145	151	151	154	148	139	127	130	141	148	126	148	138	146	139	139	117	120	126	125	126	126	129	131	131	133	111	129	138	129
106	117	115	129	117	112	112	116	123	111	107	107	117	117	124	131	119	135	130	143	118	134	136	150	143	141	117	129	130	119	134	142	133	131	118	126	129	131	124	127	125	124	123	138	132	108	101	129	131	124
131	131	132	120	107	110	111	90	112	92	103	121	122	119	114	127	118	138	119	132	119	137	134	132	122	132	112	122	118	130	128	135	125	118	128	122	124	113	128	134	136	140	129	138	115	135	109	114	116	112
120	128	132	132	115	105	120	112	113	106	124	111	112	110	106	115	115	120	119	110	119	113	133	119	131	109	118	117	121	118	129	130	125	116	125	118	118	116	130	141	135	145	128	142	124	118	112	124	122	110
131	152	135	118	130	117	120	112	116	107	114	118	114	99	99	104	104	121	103	116	108	111	123	122	100	113	111	117	124	122	121	114	115	116	116	130	117	125	123	138	137	138	112	138	114	132	120	115	127	115
147	154	152	137	134	115	113	121	115	118	106	115	110	113	110	107	113	90	97	101	109	115	108	107	102	108	117	103	114	121	123	134	113	114	106	122	143	130	134	140	146	134	134	124	123	124	123	121	111	133
152	168	139	135	129	122	129	129	127	123	123	126	120	111	105	106	110	112	101	103	107	104	103	107	120	104	117	116	114	134	115	115	111	115	136	127	138	144	147	154	168	146	146	128	129	129	141	144	115	124
167	150	145	153	146	119	136	122	131	125	139	134	134	115	118	108	107	104	102	114	106	99	102	96	109	112	129	138	123	143	120	143	123	131	116	133	159	152	146	159	153	169	134	125	141	132	127	128	121	136
162	169	157	149	147	131	139	141	137	132	142	131	131	132	112	114	116	119	113	119	113	116	99	118	108	133	128	146	149	166	157	158	139	133	137	142	160	160	147	155	155	141	137	127	127	126	128	133	134	128
170	142	157	149	138	138	143	141	135	143	136	128	126	111	117	124	125	125	107	130	128	105	117	133	130	155	155	164	150	184	168	149	152	159	145	153	151	142	146	142	145	127	114	136	128	131	127	127	118	122
160	162	161	146	135	120	143	126	139	125	147	137	130	134	115	131	109	117	118	155	128	131	110	149	154	171	175	172	170	188	180	185	161	159	161	176	164	173	152	168	144	145	141	123	135	121	127	117	130	126
143	152	142	141	136	125	126	135	144	137	133	130	112	131	117	133	125	129	114	151	136	138	110	151	144	169	165	210	215	211	204	210	174	173	175	149	157	148	178	144	146	133	125	122	127	127	122	105	111	122
135	144	133	145	125	124	124	123	145	121	129	126	131	126	130	124	125	134	141	140	134	145	137	163	165	190	188	218	208	232	230	237	180	168	154	177	174	146	158	150	157	134	141	131	124	123	120	129	114	100
118	129	124	135	127	112	121	124	124	112	107	124	118	119	113	118	120	130	135	145	134	141	138	161	158	168	189	199	229	255	240	227	207	187	173	167	165	164	155	156	151	137	142	127	115	110	118	114	109	113
119	126	128	125	110	122	110	123	122	124	110	100	109	113	126	115	113	122	130	146	135	133	128	142	158	194	202	210	234	251	242	221	214	188	178	155	186	181	161	168	147	147	140	132	120	131	116	117	113	113
120	107	114	118	115	124	115	109	112	111	108	113	104	112	110	112	117	126	133	146	129	130	133	142	164	187	178	204	209	219	227	215	203	189	173	167	157	175	166	155	154	152	143	143	123	127	108	121	109	107
120	130	129	122	116	104	114	110	119	111	110	113	106	98	106	110	109	126	120	136	136	138	125	131	156	186	179	186	216	219	220	228	196	202	180	184	200	176	180	166	160	147	155	128	130	119	116	105	119	107
132	138	141	119	121	125	109	106	118	106	113	119	114	104	106	112	105	122	124	118	136	138	128	141	156	179	191	174	189	210	216	197	194	189	179	191	185	183	180	170	171	159	155	129	137	131	137	110	112	94
135	146	148	137	136	124	123	102	124	126	127	116	111	100	110	104	112	108	112	142	137	143	138	130	164	161	175	160	204	197	227	201	202	181	178	183	197	179	192	178	173	160	148	138	156	142	126	123	106	117
158	145	148	130	144	131	116	111	110	120	124	112	112	111	108	109	107	124	142	115	153	131	146	143	167	165	195	183	206	199	213	206	193	170	194	185	190	173	172	194	156	151	150	138	125	127	128	115	117	117
156	153	137	129	138	127	136	116	123	109	119	121	108	110	114	121	115	115	136	124	141	143	140	142	160	153	184	194	181	196	236	180	190	164	181	184	178	166	174	177	156	144	135	140	145	124	109	110	113	114
171	169	168	149	144	131	119	125	116	118	115	117	123	111	112	104	114	123	132	121	142	129	152	133	153	158	179	173	203	197	198	183	172	168	203	191	186	170	165	161	146	133	121	131	149	121	115	97	114	107
171	152	167	151	149	127	120	121	127	124	112	121	106	100	102	112	115	112	137	115	141	138	129	137	142	165	202	182	197	215	185	174	192	194	185	188	159	150	153	137	146	110	130	130	140	115	116	112	111	99
152	173	177	151	150	127	124	127	125	118	138	110	110	116	104	115	115	113	121	140	124	134	149	132	167	170	172	186	194	198	212	188	183	175	177	155	153	136	131	123	117	119	108	120	114	110	110	99	104	122
181	160	158	162	125	132	123	112	123	124	123	127	108	109	107	112	118	128	124	130	145	143	133	150	151	156	170	167	170	191	195	171	163	153	160	160	140	134	130	130	134	110	106	100	124	98	100	98	94	120
156	184	158	164	142	125	126	142	125	115	120	115	120	115	117	99	104	117	125	122	136	139	129	140	151	153	150	162	154	171	178	162	158	151	139	153	149	129	121	107	118	106	106	105	102	107	105	122	116	122
170	147	161	141	142	140	136	133	123	120	121	114	105	111	113	109	107	117	129	126	136	136	138	135	135	144	146	127	172	176	167	153	142	152	140	136	132	124	119	126	118	105	107	114	108	108	103	109	123	115
160	159	158	154	142	127	127	118	117	125	115	113	113	95	95	114	101	120	131	131	125	151	143	128	132	136	136	127	145	137	155	138	156	134	134	122	113	118	121	114	108	96	101	108	106	103	110	104	124	113
153	144	157	141	146	130	143	122	125	104	121	113	114	105	113	105	117	117	120	121	120	123	131	147	131	131	107	141	143	133	128	134	132	159	133	124	114	124	108	114	103	104	94	107	105	112	113	105	113	117
162	157	144	144	144	136	139	126	131	132	112	117	108	115	111	106	116	126	121	133	124	148	110	123	115	121	121	123	136	131	119	134	131	125	120	125	110	132	126	122	113	109	108	115	111	111	110	108	106	129
121	131	144	141	127	134	131	111	119	117	116	108	99	89	100	117	132	133	131	133	131	149	130	134	127	124	116	123	129	136	122	139	127	147	123	134	126	130	125	125	116	123	108	105	108	105	108	97	114	109
120	125	131	137	124	125	121	96	117	120	106	112	113	118	119	124	131	122	148	139	137	147	142	131	131	142	126	138	125	132	115	147	144	150	122	127	134	137	119	131	128	119	122	128	120	107	100	110	102	115
123	112	114	120	126	125	137	134	110	113	109	116	113	121	123	126	146	160	139	157	154	145	145	152	146	129	122	126	121	129	121	129	136	139	135	140	133	168	146	127	140	135	135	126	122	113	108	114	102	113
121	128	118	111	114	107	97	112	126	106	108	118	115	117	123	146	145	152	149	147	157	168	154	156	144	141	136	133	124	124	123	142	156	143	143	133	151	150	142	167	153	150	153	135	127	116	90	98	107	108
119	112	121	123	109	104	112	114	110	108	114	110	116	119	120	136	139	158	167	176	163	168	162	169	137	152	128	135	160	136	134	133	155	145	160	130	140	157	157	133	145	145	159	148	132	112	125	112	118	106
127	111	119	119	120	126	101	118	119	122	121	115	117	107	134	157	149	176	159	170	195	169	164	174	161	159	158	139	162	155	136	148	157	163	140	167	158	148	152	156	134	137	159	148	140	133	132	129	113	111
133	124	130	125	118	97	109	113	110	112	109	112	124	129	121	154	165	151	173	178	176	186	181	159	169	139	144	148	163	146	150	154	169	148	151	135	149	139	126	137	151	146	169	137	135	123	126	115	117	119
133	116	119	125	126	108	101	119	111	109	121	116	125	125	122	145	153	152	166	158	174	155	191	183	154	145	147	155	180	145	165	169	172	166	148	143	135	134	132	137	138	139	140	146	124	119	135	114	121	108
117	120	131	122	114	115	125	121	106	112	122	110	118	125	135	149	152	163	184	193	179	183	180	186	162	152	143	153	158	164	146	157	178	151	131	132	138	114	120	116	130	125	132	127	133	126	135	135	123	103
126	128	120	115	114	119	120	125	106	113	121	137	124	116	124	140	139	165	174	198	178	196	195	172	151	165	149	160	157	165	154	156	148	136	129	132	122	107	126	119	126	120	120	115	118	127	131	116	127	111
119	140	111	144	124	131	124	123	117	125	131	145	136	134	134	148	145	147	174	190	161	188	165	170	153	158	167	145	142	148	156	149	152	123	129	121	133	117	115	121	116	122	113	128	126	107	110	121	116	111
132	144	128	137	128	124	115	132	126	120	125	134	135	151	146	154	156	161	166	190	170	178	180	180	173	152	139	168	150	145	163	151	135	127	118	122	114	111	106	102	117	111	110	107	113	117	115	117	101	110
135	150	137	130	132	119	119	119	134	118	129	130	129	148	166	151	155	159	193	176	208	173	188	164	162	141	162	146	136	136	129	153	122	111	110	116	115	116	114	107	108	99	104	101	110	112	98	105	118	111
149	151	151	142	132	123	142	143	134	115	131	135	151	134	169	152	171	156	196	179	174	167	181	159	170	137	129	140	121	133	120	112	123	108	119	123	117	110	102	111	106	111	93	106	103	116	114	104	105	107
154	154	148	146	120	121	118	133	132	135	148	119	140	135	198	142	168	138	175	162	198	159	171	161	145	138	130	119	133	116	133	117	122	122	104	115	114	103	112	119	98	107	99	117	107	111	105	107	104	112
173	152	159	145	133	122	134	147	147	124	153	129	141	143	181	131	150	154	180	161	156	154	160	163	146	130	123	117	117	107	107	120	120	130	112	117	116	111	115	107	115	105	98	105	104	102	99	112	113	112
182	170	178	156	168	117	134	124	138	130	144	131	156	134	161	130	136	135	152	137	165	150	154	133	121	116	119	110	107	111	117	126	121	124	125	125	120	104	112	125	109	110	100	102	106	104	100	113	103	106
195	150	172	152	142	139	142	125	149	131	135	122	141	142	164	124	135	131	165	160	146	148	148	133	119	123	118	114	100	120	119	120	114	121	131	125	132	121	115	113	112	112	103	95	91	100	114	110	110	110
182	187	161	152	176	153	143	140	131	135	137	131	160	122	141	139	147	137	137	132	156	136	151	133	121	109	105	115	110	101	118	117	143	157	124	129	134	123	131	117	113	102	109	110	110	108	105	96	113	110
180	175	188	153	156	157	161	147	176	142	157	147	162	130	128	130	142	135	146	148	143	122	136	130	118	115	110	113	108	112	124	120	134	149	146	132	133	136	117	124	114	103	109	102	102	102	107	107	109	117
190	173	176	165	161	149	176	162	190	154	163	131	145	128	125	117	136	136	140	123	128	126	133	109	117	108	106	114	117	109	117	132	131	150	150	145	128	140	127	129	111	131	103	111	105	109	112	104	116	105
164	174	164	155	158	145	155	157	179	135	165	130	133	126	130	128	143	142	147	147	144	133	127	132	108	124	108	108	114	124	117	131	136	158	123	148	132	141	124	122	107	115	106	106	106	113	111	115	119	116
176	175	152	160	162	151	169	148	185	141	153	157	143	132	132	127	142	134	139	138	146	130	130	130	112	111	100	116	121	118	115	147	127	159	144	154	139	150	134	131	118	110	108	131	114	115	134	124	131	123
164	170	164	150	153	147	164	163	161	139	166	131	136	118	131	124	131	127	140	132	144	138	128	115	117	123	115	110	125	114	117	144	150	168	140	161	154	157	131	122	113	136	113	133	127	138	127	138	152	146
176	143	164	131	154	136	161	130	146	112	131	142	135	122	128	120	137	117	130	122	131	133	126	139	120	127	131	128	129	137	125	153	141	173	141	153	161	145	135	144	132	146	152	126	142	151	156	153	162	129
164	137	155	117	128	116	149	123	135	133	126	123	119	101	117	116	119	110	104	116	135	131	135	116	127	143	136	150	133	134	130	151	144	166	148	161	157	162	164	138	131	132	140	163	159	148	171	144	179	148
156	132	145	113	141	117	125	110	126	106	121	114	124	114	114	109	113	120	114	127	115	146	141	141	151	146	135	150	117	141	127	162	149	164	163	163	172	172	157	153	157	167	178	164	176	140	181	164	165	136
136	124	139	119	121	115	115	117	114	107	112	116	104	113	122	126	119	115	117	119	152	144	157	143	137	154	129	158	128	146	143	178	195	173	164	194	186	161	166	158	155	162	173	162	178	153	155	144	151	138
120	138	129	113	107	118	112	121	109	113	117	112	129	127	126	131	125	125	129	127	165	164	137	180	156	186	159	169	129	163	154	183	162	182	180	205	179	196	155	162	167	165	166	153	173	145	160	134	143	134
120	127	120	134	118	114	122	136	122	134	128	140	132	138	127	151	156	141	156	156	143	191	160	172	155	186	151	180	137	154	166	190	186	184	178	195	179	186	166	178	175	162	166	149	151	139	146	123	125	112
120	125	113	137	134	135	128	174	151	156	157	142	144	170	175	155	169	166	188	195	184	192	166	193	151	205	171	169	156	180	170	182	197	194	161	183	197	193	170	148	157	161	140	144	148	121	127	114	125	110
144	144	151	159	152	167	155	209	175	200	198	201	179	180	211	207	199	201	215	195	208	209	166	195	175	209	190	191	152	183	173	182	214	180	171	189	163	171	159	174	146	123	141	129	125	127	122	107	97	110
180	179	176	203	158	208	215	229	221	242	205	216	238	237	222	213	225	209	236	244	191	182	187	175	208	180	177	182	181	178	187	213	183	199	158	182	167	161	144	131	135	139	126	127	115	110	91	100	101	115
184	236	196	235	218	251	237	291	244	260	248	253	232	245	242	240	242	248	243	237	220	171	198	190	190	163	196	174	195	191	171	190	177	188	181	181	160	150	133	139	139	130	118	115	101	119	102	118	97	112
210	226	217	256	219	279	271	311	304	282	271	267	266	294	261	256	239	276	259	235	229	191	217	167	232	199	171	186	161	177	185	186	169	161	158	170	153	129	129	124	125	133	117	135	107	121	104	117	104	127
221	207	222	248	253	263	305	300	278	305	268	258	246	277	239	231	231	256	259	221	204	160	202	169	173	190	168	172	173	172	160	191	155	156	161	159	134	146	120	112	136	110	125	116	120	103	106	109	105	124
213	230	228	247	261	287	288	302	303	258	238	261	239	259	229	236	216	218	211	198	198	163	163	167	187	180	182	178	161	181	173	162	184	184	147	142	146	132	145	116	127	121	116	122	133	121	109	117	118	127
202	223	205	233	246	282	265	276	291	247	234	258	218	234	221	210	183	199	209	179	161	148	157	161	159	168	151	167	162	171	164	170	141	170	164	127	124	131	120	128	136	125	128	98	126	124	125	134	110	131
178	205	216	230	248	272	261	254	252	243	235	236	218	203	186	185	189	180	173	149	137	137	126	137	154	155	147	155	138	166	147	153	158	153	156	131	129	135	139	123	128	135	129	111	123	117	133	130	124	152
183	221	233	226	223	237	293	221	225	215	220	207	187	184	155	159	175	156	137	123	117	112	121	127	142	149	139	151	129	151	165	162	151	169	150	151	136	125	105	153	143	133	125	115	138	129	139	138	123	143
199	202	195	198	224	230	232	201	225	210	206	181	162	158	156	128	144	136	136	99	112	114	99	126	123	128	119	137	136	139	146	164	144	154	162	142	131	155	131	151	158	151	128	123	146	151	155	125	136	141
174	184	201	183	223	200	217	210	203	194	189	157	167	146	149	123	143	128	125	109	98	102	112	117	127	133	115	112	119	139	145	131	132	156	144	165	146	145	156	155	140	150	142	132	170	154	161	127	137	129
186	171	176	177	212	213	204	175	199	192	174	167	168	124	137	128	127	118	110	102	113	115	105	111	120	120	111	119	127	133	138	132	143	157	170	150	153	153	145	167	168	127	137	136	167	151	160	120	138	137
178	170	167	174	173	187	193	181	191	189	181	136	166	122	148	120	128	110	132	117	104	100	103	104	104	126	113	102	117	135	141	124	136	144	158	158	154	151	160	152	145	142	133	148	163	161	160	153	140	143
167	180	175	184	181	199	184	178	199	165	176	126	144	134	135	124	128	126	118	116	102	104	115	121	120	118	122	105	128	125	139	109	142	148	154	158	164	131	159	146	150	118	144	138	140	159	134	134	129	121
166	165	171	169	174	173	186	148	194	168	170	150	149	137	134	132	136	125	117	115	122	111	115	116	120	120	112	121	120	135	133	116	135	139	146	147	149	149	146	141	142	123	134	132	125	128	144	112	133	120
167	146	161	178	165	175	167	165	178	160	175	155	142	146	133	139	138	134	121	112	119	121	123	122	124	119	122	110	125	127	126	122	131	123	138	147	135	137	139	138	120	130	115	130	125	143	137	124	117	123
154	164	184	158	171	150	154	164	182	166	149	147	152	133	144	148	145	137	124	146	120	127	113	118	124	137	130	117	109	122	116	113	129	131	133	132	155	126	146	112	133	106	116	124	134	141	121	116	138	120
163	152	169	155	168	155	170	166	165	166	166	160	143	134	133	144	148	140	137	147	125	126	126	119	127	129	115	124	140	139	117	131	121	135	145	134	137	133	139	124	129	116	120	129	133	125	149	131	131	141
144	133	143	171	155	147	148	169	160	162	172	140	157	146	153	146	149	152	162	143	143	130	135	139	144	124	140	132	125	138	125	113	139	143	154	123	140	144	137	121	120	136	127	135	127	131	132	146	126	130
146	167	146	146	145	157	147	165	158	170	178	145	152	152	157	147	156	167	144	168	180	143	152	138	162	133	141	138	139	132	144	119	143	147	152	143	146	135	136	136	131	112	124	125	124	138	129	126	140	130
135	138	156	151	136	135	132	161	147	161	158	167	165	165	165	164	163	168	169	164	174	156	169	157	168	157	151	131	146	133	138	128	138	130	149	133	158	150	142	134	134	116	119	122	134	144	132	141	133	150
[truncated: 1,342 more columns]

## Sheet: WG_30_Fig3b
144	137	135	136	133	120	113	107	113	108	127	117	110	116	104	116	118	123	100	111	112	146	119	122	133	143	137	142	145	143	135	139	136	141	148	150	156	158	173	165	171	176	180	182	172	191	180	176	189	192
164	170	155	137	143	125	127	118	117	108	125	112	114	106	128	134	126	109	102	121	123	137	143	143	150	153	147	156	132	141	163	155	160	162	165	160	156	153	166	162	155	164	184	180	191	178	180	159	167	197
187	165	161	136	143	136	125	123	120	115	117	121	114	124	110	111	103	110	125	116	122	124	139	137	144	158	143	137	136	153	143	152	134	162	160	155	156	154	167	157	154	172	171	178	186	168	172	173	166	196
187	176	173	156	140	131	128	119	126	123	116	121	108	120	117	120	117	115	129	124	121	134	136	136	152	149	144	138	146	154	153	130	140	142	154	158	159	159	151	156	158	168	150	151	161	167	170	164	162	179
164	169	160	151	134	137	126	117	121	118	123	110	126	117	125	119	124	118	122	116	124	130	132	158	136	131	131	123	136	120	129	127	131	130	147	144	141	147	133	143	160	140	141	161	167	174	166	162	168	160
174	164	167	154	154	121	121	121	117	117	118	117	107	125	121	116	109	116	118	122	123	128	129	128	117	114	119	124	120	141	123	127	129	133	135	131	142	128	124	135	137	159	157	155	175	160	165	174	168	171
159	144	130	141	122	104	115	113	116	107	119	121	131	133	112	137	125	132	127	125	126	124	122	122	140	135	129	131	137	124	110	122	118	132	120	129	125	134	124	133	147	157	152	145	172	167	173	152	165	179
144	142	130	133	118	123	108	117	125	125	134	121	129	144	144	142	143	131	139	136	126	137	122	130	130	133	125	125	130	107	111	126	133	128	127	123	124	138	129	130	142	153	147	162	179	180	166	179	175	178
152	129	132	125	121	120	122	127	129	140	120	145	128	144	159	155	143	139	120	120	131	118	125	118	124	117	129	123	107	128	124	128	130	114	116	120	129	128	136	130	160	154	160	170	172	170	181	183	187	188
129	134	133	135	137	136	135	122	136	147	129	135	140	156	156	158	139	131	123	146	127	115	126	128	115	122	114	124	121	116	120	123	137	135	128	127	131	130	131	134	140	148	161	171	190	163	178	157	178	171
143	153	146	136	145	137	143	141	155	134	147	145	149	148	149	142	145	138	133	121	115	123	113	122	113	118	108	116	115	134	117	123	125	117	127	128	129	132	117	127	129	144	151	159	156	156	165	168	157	158
143	154	147	141	144	152	138	133	139	144	138	144	130	147	131	133	133	120	119	116	123	116	117	106	112	107	112	120	117	118	117	126	125	117	122	140	134	112	132	125	134	144	131	142	153	169	161	153	150	154
146	147	155	148	145	150	136	136	132	125	114	119	116	135	140	135	109	103	115	106	105	107	113	104	129	111	114	107	122	117	121	140	122	123	120	119	112	111	109	109	124	132	140	125	146	135	139	143	142	133
151	147	149	143	166	153	136	124	121	122	120	117	122	115	119	110	115	106	104	104	95	105	106	114	109	104	109	99	118	118	112	122	114	122	126	121	110	116	120	130	126	132	122	137	149	129	144	136	130	134
139	137	136	143	142	142	121	120	118	118	124	129	130	117	126	113	111	111	109	116	107	114	104	113	99	118	106	106	107	96	105	105	108	115	117	112	126	114	126	124	119	112	123	130	124	128	125	127	122	131
147	128	127	132	145	133	110	116	116	121	126	135	127	137	114	124	113	118	111	107	110	106	103	108	110	111	93	98	115	125	108	99	100	118	129	116	110	105	114	128	129	116	124	118	132	116	107	118	115	109
136	133	134	138	127	132	116	109	120	117	128	135	137	121	122	124	123	132	125	124	117	112	103	122	120	105	122	111	117	115	114	115	123	110	123	109	119	122	117	118	104	113	116	117	120	115	101	115	109	112
129	131	114	129	122	134	109	129	124	130	128	134	150	136	131	121	132	120	136	131	119	120	127	126	106	117	110	107	101	103	110	108	112	113	129	119	121	117	121	112	113	115	114	114	110	109	106	111	111	110
123	119	131	122	133	121	109	111	118	138	127	136	136	126	135	134	123	130	126	123	131	126	133	121	120	117	115	120	120	117	107	127	112	136	125	116	119	118	113	111	115	113	111	106	106	112	104	107	97	116
119	126	123	112	119	122	125	117	117	113	135	138	132	128	124	133	129	137	136	132	131	139	132	105	112	127	127	100	125	120	127	128	127	115	112	117	115	108	113	106	100	118	105	118	118	115	109	111	104	94
120	117	117	122	114	128	121	119	120	140	131	142	144	140	126	134	132	137	144	148	140	148	134	143	118	129	118	118	123	102	111	135	119	129	119	100	123	113	111	116	101	111	105	118	114	109	110	99	111	109
131	131	115	128	120	131	131	142	136	143	136	139	139	141	143	150	147	148	169	156	157	147	137	140	137	134	121	126	112	119	113	119	112	117	117	118	117	119	113	112	102	111	122	115	112	107	114	126	107	126
135	127	122	126	144	129	146	146	133	139	141	143	140	141	151	162	160	162	159	161	165	161	151	142	142	139	126	117	121	119	111	125	110	128	120	125	124	120	117	115	130	115	128	115	132	119	133	123	133	110
145	150	127	152	138	143	142	139	135	140	160	161	172	154	168	164	181	154	172	183	166	169	155	147	146	131	125	114	125	123	117	127	128	117	113	135	129	121	116	131	131	140	131	136	128	126	134	139	145	128
152	145	128	147	160	161	166	154	149	162	164	173	151	177	169	174	166	177	164	182	153	163	170	168	130	148	131	135	113	119	122	116	131	132	141	142	163	130	135	130	138	135	134	136	129	122	143	155	135	130
145	129	153	159	148	160	169	163	168	163	163	149	165	178	186	179	180	168	176	183	176	178	161	171	139	129	133	133	117	120	140	134	138	139	147	149	154	137	133	134	146	144	150	136	132	135	148	150	133	127
149	143	148	143	162	153	162	138	157	161	186	166	183	181	179	188	176	189	163	189	172	184	169	171	160	145	142	133	146	126	145	129	139	146	142	142	142	139	139	131	140	138	140	128	126	136	155	127	146	123
122	150	146	150	157	146	144	146	157	160	172	159	170	162	177	171	180	171	176	179	188	192	183	164	147	141	140	132	133	120	137	148	153	145	135	136	141	131	124	122	120	128	134	145	121	140	128	131	129	132
143	128	146	138	161	154	140	141	145	151	150	160	159	160	157	177	166	159	165	169	159	166	182	163	162	151	136	134	123	126	129	144	139	158	137	150	121	127	117	119	127	120	105	112	124	127	120	120	112	120
125	127	136	128	156	132	145	125	144	144	138	144	149	137	156	150	158	144	152	152	155	163	145	143	143	153	143	128	126	135	134	133	138	149	133	134	132	121	115	111	110	120	119	111	112	116	114	114	115	111
129	128	142	138	141	144	133	123	123	127	132	124	140	151	140	130	135	138	141	133	140	141	146	145	125	131	123	129	120	114	121	114	131	119	124	125	124	101	107	112	100	115	110	108	108	118	106	110	102	107
135	123	143	125	136	122	120	126	126	134	115	124	121	116	123	121	123	116	123	114	115	135	127	110	119	121	117	116	108	113	111	120	124	129	113	124	107	107	111	106	114	105	117	110	103	106	99	99	114	106
132	133	122	123	128	121	121	122	118	126	120	127	125	123	120	128	131	121	108	117	114	114	130	114	126	120	119	114	105	108	116	110	120	113	103	95	110	114	103	116	103	109	115	111	111	103	127	108	112	103
142	147	138	153	123	125	118	117	135	129	136	124	126	110	122	124	116	116	108	122	120	117	125	122	111	117	101	110	108	102	112	109	130	118	111	99	106	113	136	133	128	112	111	118	116	107	108	102	116	108
160	153	155	155	133	141	130	152	150	135	133	126	129	125	126	128	117	122	103	114	112	122	108	111	115	121	104	112	105	105	112	118	116	118	118	101	132	132	152	134	157	137	137	126	130	123	136	124	127	124
158	149	154	159	168	143	156	149	157	151	148	128	123	132	128	127	120	123	124	115	107	118	124	110	110	107	117	116	108	108	104	120	122	137	123	130	136	151	152	150	149	142	142	142	135	140	115	126	123	123
183	173	170	166	158	159	158	155	155	137	133	124	130	119	128	123	110	119	121	129	119	112	109	123	122	115	111	116	134	137	139	144	141	131	145	156	158	168	181	169	175	163	145	150	137	135	126	133	137	137
169	170	178	151	152	158	150	155	143	136	134	122	123	121	123	114	124	132	125	121	140	118	119	141	131	130	139	137	141	146	143	141	164	155	159	167	180	194	193	180	166	156	147	150	138	129	144	145	125	138
161	158	154	156	142	146	141	139	134	134	122	132	136	135	122	120	136	124	130	125	136	130	148	129	154	143	167	151	172	166	164	175	188	182	156	171	181	191	190	186	157	164	146	145	125	133	119	133	127	137
157	163	161	133	141	132	147	137	136	137	146	141	149	124	118	123	124	155	131	162	141	155	149	147	153	161	164	177	181	176	174	175	183	185	181	195	176	179	171	172	165	154	143	126	135	126	133	126	130	123
152	144	143	139	140	138	135	157	148	140	147	145	140	143	140	128	140	141	140	139	161	157	169	160	164	178	183	180	183	186	192	191	184	157	183	205	196	177	176	160	154	145	145	138	142	129	129	136	122	131
143	127	140	128	127	138	138	132	146	144	142	154	159	126	126	148	159	133	157	151	168	174	173	172	186	191	178	185	197	208	214	222	185	186	175	176	175	164	161	152	159	145	125	134	127	131	137	129	123	122
120	141	137	128	131	134	136	132	149	149	135	144	138	146	147	148	145	150	143	165	157	157	168	178	186	192	200	199	220	213	233	204	211	198	191	178	185	190	172	180	155	140	150	131	130	113	128	132	121	125
124	134	139	136	105	126	133	125	144	136	149	141	150	146	144	144	163	150	154	155	179	182	177	189	209	214	208	222	226	246	224	207	205	195	190	181	197	193	196	181	158	161	138	140	121	122	116	127	127	107
118	116	122	122	130	120	114	126	123	133	143	138	144	132	141	136	144	157	187	179	203	186	190	201	226	199	230	263	259	266	246	221	210	210	186	186	194	189	201	168	172	157	132	125	122	130	110	125	120	124
123	118	121	116	137	120	130	119	117	121	130	130	133	136	149	161	161	176	176	171	195	202	217	234	225	244	268	264	265	269	237	214	228	188	189	205	200	208	205	185	182	147	152	135	128	125	120	113	121	108
119	119	110	121	128	129	125	120	120	130	131	128	140	125	154	161	178	173	198	178	195	221	218	224	246	246	255	279	294	271	234	224	229	193	184	194	173	206	187	186	164	168	139	146	123	116	117	131	118	129
119	113	114	109	111	114	115	110	121	116	124	133	122	134	146	154	169	182	186	187	213	216	213	222	249	254	265	283	265	245	234	205	191	175	156	174	184	189	186	173	168	145	124	114	114	103	123	132	126	112
115	114	112	108	115	111	109	119	116	112	130	126	128	136	141	165	169	170	175	202	205	209	209	217	242	250	217	254	240	214	196	200	168	162	151	148	173	195	165	174	158	152	140	121	136	111	104	117	122	106
118	122	110	115	113	104	111	106	108	115	115	124	123	146	138	152	152	181	166	193	199	208	187	227	238	225	243	233	216	200	198	183	151	128	136	147	159	155	148	146	162	133	126	120	105	112	96	107	122	112
118	117	116	124	118	123	110	121	119	113	108	127	122	139	135	132	159	158	176	176	193	179	178	183	221	225	214	220	213	169	169	154	134	124	145	136	133	139	149	144	148	124	116	106	103	118	121	121	106	108
117	115	119	121	110	106	111	103	107	112	107	118	115	137	144	161	158	154	164	181	175	173	172	170	188	185	197	195	172	150	151	132	131	113	114	121	118	137	127	136	135	125	116	109	110	112	108	113	114	112
112	125	101	119	114	124	124	121	121	114	122	117	127	123	141	138	147	149	157	181	160	148	152	157	167	155	156	147	163	129	127	121	115	123	106	128	110	127	127	142	124	123	110	116	114	105	112	106	112	106
108	130	121	126	113	112	113	127	119	117	124	116	114	130	130	138	132	155	154	148	143	158	139	152	146	142	136	139	141	121	113	119	100	103	117	126	139	129	131	113	121	121	111	107	90	108	104	110	98	105
129	126	126	133	121	129	118	121	127	119	124	124	124	143	121	121	136	153	144	142	138	129	119	139	126	123	128	133	125	114	119	109	108	101	109	115	117	118	124	115	121	113	116	105	111	108	105	114	107	114
119	127	123	123	135	122	133	118	134	114	117	121	123	129	123	134	137	140	127	131	131	132	125	121	119	119	123	109	119	104	109	104	105	117	106	127	114	119	114	101	103	100	102	113	113	108	112	115	126	126
125	125	133	132	133	133	135	122	136	128	137	117	127	126	116	120	129	123	122	137	124	121	109	109	106	115	104	103	111	97	109	121	111	124	123	121	124	117	115	112	109	121	114	104	108	116	116	132	138	131
128	131	124	133	128	123	137	131	123	135	114	113	113	118	116	118	131	126	123	132	122	114	110	96	102	103	114	107	117	107	117	118	105	123	121	140	119	118	114	109	104	107	112	122	121	119	113	135	133	149
132	136	124	129	139	126	132	126	132	131	127	128	126	131	115	136	118	121	119	122	115	112	119	114	116	107	108	108	109	111	104	122	127	115	133	124	135	115	122	122	97	119	129	123	127	117	129	139	136	144
136	120	124	130	135	133	128	118	138	135	138	124	127	107	130	127	135	132	117	121	111	123	107	120	115	105	109	103	116	117	116	118	127	148	137	122	123	121	109	127	129	133	128	142	135	132	150	139	148	158
135	130	131	137	132	134	131	129	137	133	132	127	132	121	127	111	125	120	121	125	108	107	112	113	121	116	113	112	120	140	127	132	140	151	144	129	147	141	139	134	146	152	167	138	142	136	153	156	155	151
128	136	138	130	150	142	135	125	152	145	138	135	119	125	121	116	112	111	115	123	110	114	122	126	122	105	106	115	113	122	127	139	140	154	147	162	139	128	142	146	163	157	153	152	149	157	156	158	179	169
134	130	116	128	137	119	130	139	154	131	119	123	125	122	110	110	111	124	106	115	119	122	121	119	121	117	127	128	135	130	137	140	151	149	137	159	151	153	153	147	169	165	164	154	143	165	154	158	170	170
120	125	122	126	123	133	132	128	139	142	116	135	123	118	108	115	120	114	110	114	117	121	118	117	129	120	115	137	139	137	130	135	148	140	144	146	136	148	166	128	164	157	167	157	162	161	163	156	152	156
110	118	116	118	117	105	117	112	108	120	116	119	120	124	116	113	111	120	116	111	122	109	117	124	133	123	124	130	130	142	128	128	130	136	135	131	125	128	137	142	157	142	155	151	149	150	146	158	145	150
114	122	122	112	120	99	115	126	117	114	125	113	123	125	112	106	106	116	112	110	104	99	105	120	106	119	119	124	138	118	137	109	123	122	130	128	131	125	133	123	146	142	137	144	143	142	143	143	158	150
115	114	117	133	107	101	106	104	118	111	124	110	122	115	135	108	108	100	106	109	111	110	109	109	120	119	116	121	119	115	114	129	126	127	107	109	118	122	128	137	123	134	128	152	132	143	124	146	154	146
121	117	112	117	119	107	101	112	106	104	110	123	123	122	102	113	119	110	106	108	112	116	131	101	114	111	107	112	124	132	132	123	114	113	122	119	118	127	126	127	142	130	133	137	133	132	125	129	138	142
117	107	132	115	124	119	114	101	119	103	110	111	118	106	110	125	110	111	102	111	112	119	124	120	111	114	120	123	116	122	115	114	122	128	114	115	114	130	120	148	114	117	116	135	130	127	123	127	135	127
132	130	127	136	128	131	107	125	121	113	106	105	118	107	107	106	108	109	116	111	110	109	103	108	111	119	114	114	133	121	126	119	125	112	115	107	111	119	128	121	119	128	121	131	109	110	110	119	124	124
140	139	138	133	127	126	128	116	115	123	112	116	98	112	97	111	113	108	108	103	94	109	107	110	102	111	116	131	124	127	102	129	117	117	118	103	117	121	132	117	127	109	121	114	109	106	105	114	111	127
141	130	133	141	133	127	134	117	124	102	109	111	112	113	97	123	107	117	111	89	106	111	113	119	126	129	123	118	106	133	121	119	112	125	111	129	115	112	111	117	121	120	122	107	107	99	128	99	102	111
136	141	137	149	142	132	116	120	109	120	114	114	107	108	122	117	108	99	103	110	111	116	116	119	126	118	108	120	124	128	113	122	120	111	107	106	119	116	120	118	113	112	108	115	109	112	115	109	96	105
127	131	134	133	138	134	125	135	120	114	101	118	110	108	110	110	109	109	110	113	104	114	118	110	98	123	113	124	114	123	114	114	106	103	113	110	116	104	103	119	113	115	115	111	109	104	107	117	116	115
147	134	145	130	129	124	129	118	113	99	115	129	107	110	111	109	110	105	114	102	107	112	121	121	119	113	107	114	111	120	117	111	94	113	105	109	100	104	113	114	113	110	106	106	97	116	112	109	112	116
133	151	137	142	147	138	122	113	125	112	110	108	117	105	112	124	112	106	115	113	106	107	111	93	122	104	102	108	111	122	123	109	108	102	105	119	106	112	103	114	107	107	110	109	104	114	107	133	123	121
128	151	133	128	129	140	130	122	112	112	113	113	115	110	116	112	117	111	116	108	111	104	105	127	110	107	100	111	101	121	107	101	91	109	101	118	112	104	110	107	116	110	119	115	111	114	107	117	115	119
143	149	135	124	131	122	122	107	111	123	114	129	101	114	111	107	107	103	112	113	115	111	118	105	109	94	96	101	107	103	107	114	100	112	110	114	133	116	130	120	123	123	120	108	104	117	108	114	121	128
133	134	121	130	126	119	126	112	111	100	125	115	115	95	110	108	120	110	119	127	110	115	121	116	105	115	99	102	128	111	107	102	111	117	112	114	114	123	135	131	133	108	118	99	109	112	120	118	115	119
129	125	119	131	119	121	106	104	111	107	122	101	111	115	121	118	111	119	106	120	106	120	112	122	105	109	96	109	110	118	121	111	109	113	112	111	127	133	126	144	123	126	115	117	109	98	108	113	110	119
126	121	125	129	122	119	115	109	116	110	114	117	110	116	105	109	109	114	123	129	118	114	125	116	104	114	113	107	112	113	109	114	100	109	118	119	122	121	117	128	125	131	114	107	104	100	103	113	107	119
149	135	129	127	121	106	122	112	123	103	125	118	116	104	110	118	108	115	127	123	115	115	106	105	98	104	106	112	107	113	109	112	97	111	100	132	120	124	120	145	127	132	124	107	109	105	112	95	121	102
132	126	132	128	127	123	115	106	108	109	116	113	131	113	108	105	104	113	118	112	118	116	116	126	106	120	97	96	106	110	113	108	100	110	120	120	121	113	133	127	126	122	117	123	111	102	105	110	110	108
118	130	120	125	121	107	96	117	106	122	114	110	97	105	105	109	104	111	114	115	124	120	120	110	113	108	115	110	108	113	110	110	116	115	113	110	119	123	138	136	119	114	112	113	89	107	89	104	98	114
140	130	125	131	113	115	114	98	118	101	103	101	110	122	123	109	114	127	125	123	113	110	126	105	118	103	116	109	125	113	124	114	100	119	114	119	109	113	114	128	128	124	111	128	109	101	92	105	116	120
124	130	127	131	107	93	112	108	112	105	112	113	117	116	96	106	111	116	112	116	106	124	115	124	108	114	121	111	126	111	120	105	124	110	120	99	108	120	113	123	116	110	105	103	102	97	100	102	102	113
129	117	132	118	118	106	111	116	115	101	121	118	111	105	121	127	129	121	112	111	105	122	101	117	109	119	109	119	113	120	112	114	111	119	109	118	106	108	116	117	118	110	118	129	118	113	102	111	107	112
117	116	121	111	122	113	116	127	113	111	109	130	119	110	118	120	124	126	122	108	100	111	116	109	112	109	127	117	124	124	118	125	127	127	113	115	118	117	120	117	116	126	120	122	116	119	117	110	110	122
110	113	123	121	119	112	107	122	134	119	124	131	122	118	120	125	123	122	117	116	128	119	106	109	122	109	126	108	121	120	136	117	131	120	122	117	127	124	117	118	128	128	129	129	125	119	128	134	129	125
103	110	117	116	115	130	111	118	109	106	119	118	122	115	115	127	128	125	130	110	118	123	142	122	116	106	114	111	127	119	123	120	124	131	131	110	125	124	120	121	136	136	105	118	125	147	129	122	124	151
114	109	111	112	119	116	110	127	117	114	123	126	120	128	111	130	121	115	118	119	119	125	130	114	119	99	109	110	114	122	107	131	121	134	126	120	118	131	128	127	122	112	127	146	136	127	151	137	148	154
114	110	108	109	100	106	107	113	116	119	113	108	109	112	124	128	119	118	118	136	122	122	113	114	126	122	110	115	122	125	123	113	115	125	120	133	130	136	126	118	134	126	132	125	135	140	134	144	144	131
122	117	111	120	117	110	106	115	110	116	117	107	111	110	123	124	109	118	105	101	120	121	120	111	110	107	113	110	117	114	121	112	132	120	138	125	132	133	135	126	149	123	124	151	147	125	129	117	130	121
131	130	127	127	128	102	116	111	123	112	112	115	115	123	127	123	120	107	117	119	103	106	99	108	112	102	101	115	113	138	130	138	129	131	136	124	128	139	122	134	147	131	148	128	133	130	112	119	111	121
146	145	144	132	132	123	120	110	125	108	113	121	118	136	131	126	117	120	109	114	107	112	108	105	104	111	121	123	129	114	120	133	127	133	118	127	122	154	129	134	127	136	130	133	137	133	112	108	127	112
154	177	159	151	142	139	134	148	146	125	94	123	133	139	126	130	108	124	115	121	110	103	105	101	113	98	109	109	122	129	134	128	136	128	133	124	135	139	134	123	123	135	124	121	122	125	113	110	108	116
159	166	188	161	162	162	149	148	140	130	134	122	132	149	147	134	118	134	125	123	121	108	119	116	106	101	101	124	119	125	126	135	137	128	122	124	123	128	124	123	123	119	122	132	118	124	110	116	123	120
185	180	165	187	188	164	184	178	156	139	129	144	152	156	145	146	146	140	135	113	119	111	110	101	107	116	119	110	112	128	118	134	109	154	131	132	132	141	123	129	134	138	143	137	135	131	105	112	115	117
198	196	189	192	196	172	189	185	162	138	155	159	168	158	154	153	142	144	144	117	121	117	115	102	109	104	99	111	124	119	135	135	144	149	132	136	141	127	138	150	151	148	142	151	132	118	122	109	124	118
213	193	188	196	176	189	208	210	161	170	140	162	163	167	168	167	142	149	147	133	123	112	110	106	111	114	100	114	127	126	136	133	140	147	146	142	144	153	151	138	134	138	131	141	130	134	117	127	118	111
177	190	194	182	185	201	204	177	175	161	159	185	168	166	157	165	131	146	124	135	117	115	128	117	123	100	111	111	115	138	117	131	127	129	137	130	134	137	151	134	142	132	144	119	129	120	114	114	117	115
172	189	203	186	171	197	198	186	162	161	156	157	148	163	146	173	147	158	138	149	116	118	108	109	107	120	125	117	113	113	113	129	122	119	130	126	137	130	132	136	127	127	120	127	120	110	112	107	118	119
178	170	177	189	203	196	193	171	170	166	154	164	149	136	170	166	144	136	134	121	113	123	115	114	117	113	105	119	107	114	110	124	109	123	130	121	121	130	117	122	119	124	120	124	124	122	116	107	111	106
173	177	180	178	182	174	176	174	163	142	159	150	152	148	131	145	134	136	135	118	140	118	124	101	107	112	109	106	103	98	116	120	112	121	125	114	125	122	135	115	118	113	122	117	109	102	110	110	110	115
187	167	163	154	161	171	174	149	155	153	149	141	140	129	137	129	136	127	123	112	113	114	113	105	104	105	107	112	122	111	112	121	105	114	99	108	124	107	116	120	109	127	110	101	112	104	115	108	96	97
154	168	153	163	146	162	155	141	141	143	133	135	132	129	130	142	129	131	116	116	110	111	116	106	95	120	111	110	109	108	109	116	116	107	102	112	106	103	97	103	101	113	108	120	116	116	101	105	103	108
167	156	143	146	153	149	167	143	153	141	139	137	129	126	115	110	114	109	125	116	116	112	118	124	114	122	106	112	110	107	103	103	98	109	96	104	115	111	114	106	101	109	99	99	100	99	109	108	107	114
166	157	141	151	159	157	144	130	142	135	132	122	122	124	117	128	105	118	102	112	119	113	117	110	108	107	119	112	114	98	123	105	107	99	105	103	102	117	112	105	100	109	108	109	107	116	101	119	109	123
151	165	150	156	161	143	152	134	127	120	136	117	118	117	111	105	108	110	88	117	108	118	107	120	105	110	119	118	118	108	121	102	110	104	117	101	101	101	111	98	104	112	106	114	100	118	116	114	127	117
148	151	136	135	141	152	150	138	133	143	124	122	109	104	106	111	116	101	111	110	120	107	103	113	121	112	111	105	109	110	101	103	104	94	106	108	112	97	109	116	105	104	107	109	104	129	122	117	130	147
145	154	149	144	152	138	148	140	130	112	116	126	119	115	112	116	115	104	108	96	115	109	102	99	125	108	117	108	117	113	115	105	119	111	104	108	104	115	111	106	100	114	113	113	121	127	125	142	141	150
140	140	137	140	132	156	171	145	144	136	136	125	123	104	117	129	123	113	121	105	109	108	101	106	102	108	102	115	122	119	108	104	119	112	100	102	100	108	117	121	110	112	124	117	112	129	136	159	156	159
141	151	142	152	150	158	179	158	120	131	135	127	129	119	115	117	123	108	127	113	117	100	114	98	113	119	122	101	116	123	113	109	109	125	128	121	122	121	107	111	106	120	116	119	122	136	155	163	141	183
149	147	140	158	156	177	175	141	129	134	139	130	131	123	118	119	115	112	110	113	106	105	107	97	107	110	116	121	117	115	113	113	119	135	112	122	127	100	125	117	124	126	122	119	135	146	147	142	148	170
146	145	156	155	170	174	172	150	140	148	135	128	133	115	118	124	130	136	116	130	119	128	115	110	101	110	114	116	112	117	118	118	122	123	127	128	124	127	109	121	121	126	103	109	122	138	135	147	155	164
142	164	156	160	170	186	181	157	158	139	143	115	130	116	126	138	131	142	115	121	118	115	122	117	115	109	105	119	117	126	123	135	126	124	151	135	141	118	124	121	116	133	111	122	123	143	125	136	130	161
164	174	167	172	180	183	193	159	146	145	158	140	118	124	113	134	124	123	118	121	132	122	115	110	113	123	120	116	116	119	123	150	137	129	127	139	126	124	129	123	119	118	126	127	111	135	128	127	142	144
173	172	165	163	192	178	199	165	166	155	143	137	132	137	121	121	115	123	122	123	127	120	119	123	115	115	120	116	109	111	123	127	142	138	143	139	121	139	117	117	117	107	128	122	119	113	128	121	124	128
178	174	178	182	186	206	178	165	177	168	159	139	134	126	135	137	127	117	123	128	114	139	125	110	119	130	118	110	117	104	116	127	137	143	137	132	140	127	119	120	102	112	103	104	109	113	100	105	127	118
196	175	168	172	184	186	194	195	201	185	164	167	130	147	129	134	121	133	140	132	125	129	135	124	129	124	120	117	106	127	121	128	126	120	120	116	122	113	109	113	113	102	118	115	104	111	116	107	110	112
177	187	194	170	201	199	183	187	191	175	152	158	134	127	134	156	125	135	131	121	143	138	141	122	126	128	134	121	118	110	119	128	126	124	126	129	116	115	110	105	100	101	113	109	113	104	110	103	106	119
194	190	174	178	179	180	187	177	178	163	166	155	154	143	138	129	129	116	109	133	124	118	132	129	132	131	128	118	124	122	136	133	132	121	145	130	124	114	109	101	108	120	109	109	102	91	116	105	107	101
178	154	162	180	171	158	154	177	176	172	163	152	126	160	128	131	127	126	106	122	121	126	125	140	124	129	117	130	123	115	121	122	131	117	124	129	129	118	125	100	129	105	119	114	119	123	117	106	105	128
150	157	169	163	175	169	155	158	171	145	144	127	127	134	137	128	125	124	103	112	119	126	120	113	133	122	120	108	105	98	110	135	121	141	126	138	130	128	125	118	119	122	134	127	136	124	132	121	112	102
135	149	141	148	154	141	154	155	144	122	137	131	125	120	113	120	117	119	111	106	110	113	115	117	114	123	113	109	109	116	117	117	131	146	125	132	131	134	126	138	136	141	135	134	131	135	146	131	127	124
109	131	117	136	127	138	133	119	124	123	114	117	117	108	122	119	121	103	107	110	113	112	113	125	127	117	114	110	102	113	115	110	127	125	119	135	147	130	121	145	147	138	146	155	144	164	147	143	126	132
110	125	123	115	124	125	122	114	112	109	99	128	109	111	97	101	107	106	112	102	118	102	112	112	106	106	110	95	112	107	124	109	108	135	130	131	140	129	124	142	159	167	159	139	129	141	144	153	127	129
110	127	117	108	99	107	103	108	106	104	115	115	109	109	106	123	97	110	105	109	113	111	116	120	111	118	112	112	131	120	124	125	125	128	130	127	134	129	128	133	146	152	145	150	147	138	155	132	143	134
112	122	103	108	114	113	112	121	115	108	113	104	116	121	113	103	119	103	108	108	114	130	120	122	122	126	108	107	105	122	121	113	109	111	148	131	121	117	124	153	150	153	154	157	151	163	144	160	155	136
113	115	125	119	112	116	111	121	114	128	113	117	124	124	125	122	118	115	116	117	113	121	111	116	131	117	105	118	113	122	114	119	118	125	129	113	124	123	150	147	142	157	168	159	145	169	167	164	145	166
137	125	128	118	131	118	128	113	127	120	133	118	126	121	123	123	125	123	118	121	116	122	118	122	121	118	125	105	127	127	125	122	119	130	123	127	111	105	134	147	144	140	169	156	154	161	182	147	152	132
135	141	140	139	126	124	118	131	124	120	130	129	139	125	117	126	122	139	105	136	129	145	126	119	128	120	122	124	122	135	128	127	121	127	119	109	119	120	127	143	138	139	142	147	144	162	167	157	151	154
147	145	148	134	145	135	129	120	129	144	132	144	135	140	127	116	126	149	132	136	132	134	143	131	131	124	117	124	126	144	139	122	117	112	113	108	111	119	125	129	141	146	136	135	155	164	157	156	143	153
144	147	131	136	144	140	128	135	134	130	131	132	134	141	125	132	134	135	125	130	131	130	127	126	130	132	136	132	132	135	119	122	124	120	119	100	104	112	115	119	122	118	136	134	143	172	168	148	140	152
158	153	154	143	125	121	117	129	121	116	138	137	145	142	138	130	132	112	137	133	147	135	142	148	139	139	129	130	136	135	131	127	124	115	109	109	106	105	119	112	125	136	140	141	141	153	148	134	134	142
141	145	136	133	143	123	126	124	120	112	128	133	136	130	137	146	146	127	139	129	130	141	145	141	125	130	123	129	134	124	121	122	120	113	129	98	122	107	127	116	124	130	124	128	146	137	133	131	122	133
131	143	144	123	120	119	121	121	115	117	124	139	144	133	133	131	121	126	123	132	122	122	145	134	135	127	132	116	129	123	120	118	114	126	115	116	114	112	118	119	108	120	140	124	141	131	123	125	120	129
127	132	142	137	117	114	131	124	114	128	142	148	144	129	120	122	128	132	122	127	125	135	134	136	127	124	127	125	126	121	117	99	107	113	115	102	117	114	115	137	132	116	124	115	136	134	128	118	120	123
118	124	128	126	120	130	118	136	111	114	121	140	125	134	125	120	114	121	117	111	121	121	115	119	128	122	118	109	101	113	111	113	115	114	114	123	130	123	114	118	124	113	116	120	138	123	114	115	115	118
126	124	128	117	124	117	123	108	116	107	117	139	129	111	110	115	111	99	102	93	114	119	125	109	119	122	114	124	111	119	113	120	111	124	110	121	121	123	121	123	129	121	112	115	128	109	108	103	103	114
110	119	125	119	118	106	122	108	130	121	124	115	118	114	115	117	102	96	105	106	111	115	100	111	116	111	118	117	110	102	110	106	110	123	114	124	126	131	122	120	108	115	112	109	111	97	107	101	122	107
116	115	127	106	105	107	118	113	118	115	110	101	123	111	110	100	106	103	112	109	105	99	94	110	102	110	106	107	112	113	120	116	120	109	108	108	127	112	113	117	115	118	107	109	99	99	99	109	105	116
123	115	124	124	109	104	110	117	112	117	116	119	105	111	111	108	105	107	105	113	114	103	116	125	107	123	116	124	115	105	99	113	112	110	109	124	109	107	134	107	107	109	112	112	104	106	97	104	103	110
123	116	119	124	126	115	144	126	135	123	117	131	115	130	116	111	115	126	132	118	106	105	111	108	124	115	119	111	107	105	94	108	118	115	114	130	120	120	106	101	112	107	116	98	106	98	113	105	111	111
127	133	130	134	132	125	121	132	125	134	133	127	131	129	135	118	136	112	119	115	110	119	104	113	98	125	116	115	112	103	108	104	114	102	99	107	106	102	96	108	100	102	101	115	112	109	104	113	119	109
152	135	136	140	120	130	128	141	135	136	149	138	133	127	119	120	121	119	117	107	115	110	116	112	122	103	115	109	118	120	116	109	96	99	111	96	116	107	112	107	121	111	118	99	111	107	95	112	108	99
134	137	130	141	141	123	141	134	134	131	135	134	129	120	117	118	123	117	131	107	107	108	105	106	109	110	100	105	104	107	112	117	97	106	110	116	113	118	106	105	102	97	111	103	112	97	117	108	106	107
134	154	130	133	111	118	115	119	129	116	126	123	128	122	128	119	135	116	126	117	119	111	104	108	105	120	116	110	113	108	122	109	107	101	107	107	106	100	100	101	106	116	106	110	102	111	107	112	107	102
125	129	130	117	116	128	113	125	119	129	108	123	121	118	113	123	126	119	127	112	118	99	108	108	116	110	108	116	108	106	95	97	101	109	120	106	121	118	112	113	118	110	107	106	106	116	111	115	101	116
135	128	131	118	128	117	109	103	117	113	120	108	120	118	110	115	118	123	115	111	110	100	113	105	110	113	113	118	109	116	99	116	110	110	114	115	119	109	112	110	112	113	106	107	106	102	115	109	104	92
122	111	106	114	112	106	108	105	102	105	117	107	106	107	104	115	108	111	102	97	99	107	106	119	110	115	115	108	124	112	105	103	111	109	114	118	115	115	110	114	112	113	98	99	101	104	104	101	97	106
116	124	118	125	114	115	101	110	105	105	115	102	114	109	112	111	105	105	114	117	101	99	102	112	122	136	120	114	105	101	95	102	99	112	126	124	127	114	120	113	105	110	110	116	108	106	104	113	112	103
129	113	109	118	111	105	114	98	121	102	105	113	111	105	114	100	109	98	107	110	119	106	112	116	114	105	124	121	124	117	105	122	119	124	117	129	124	123	113	115	110	109	109	101	101	104	103	104	109	127
127	117	97	109	116	110	109	107	129	114	119	113	125	107	112	103	106	103	108	107	105	106	115	116	128	126	124	117	133	102	114	104	108	116	128	118	125	127	119	114	109	106	111	112	133	103	111	100	115	121
124	129	117	121	119	127	112	113	110	104	108	113	126	106	119	107	110	101	105	109	118	111	114	126	117	118	119	122	112	99	109	104	114	116	130	124	136	122	122	112	111	107	111	113	104	112	109	108	112	112
135	132	127	131	108	105	114	105	119	116	109	105	102	107	104	113	109	103	117	106	127	114	118	102	113	115	118	112	118	116	110	124	122	121	112	121	123	132	114	117	102	116	110	107	109	112	111	129	127	130
137	118	120	115	109	114	109	106	109	110	106	111	106	117	108	100	112	124	108	118	122	124	117	119	123	112	124	126	111	104	105	110	116	114	111	119	125	108	120	119	109	111	109	104	111	106	112	126	124	127
127	135	124	140	114	113	108	111	112	107	105	105	101	105	119	109	105	107	102	115	126	130	123	120	123	123	115	111	115	94	113	113	119	109	123	126	120	120	120	110	108	109	114	123	120	127	112	134	136	142
133	132	130	121	108	115	107	121	116	108	118	115	116	110	114	116	99	120	128	116	135	133	135	128	124	118	116	115	109	117	113	107	109	111	119	101	128	115	111	109	120	107	110	119	124	116	122	134	148	143
122	119	112	126	123	117	123	110	108	105	113	126	119	121	112	113	128	116	117	121	125	138	151	135	132	127	120	123	109	112	109	113	105	125	126	109	118	117	108	118	118	116	120	108	121	116	121	126	131	145
113	142	117	117	118	115	130	115	109	108	115	124	134	125	121	115	123	120	123	145	136	133	144	134	123	122	115	117	121	133	127	117	123	106	109	123	119	101	107	97	109	113	110	120	112	111	130	109	133	129
119	135	114	123	122	120	108	112	116	122	116	124	134	123	126	123	128	117	121	125	122	122	150	141	144	130	131	122	131	128	132	126	133	117	127	120	125	110	118	104	102	118	99	113	105	125	125	137	108	126
121	129	140	130	114	106	129	118	119	122	119	136	118	141	125	129	116	121	114	127	122	127	142	135	138	146	147	140	139	134	155	145	131	138	117	129	110	124	120	112	123	113	111	118	109	108	111	120	119	124
141	136	132	130	129	117	121	115	117	124	113	132	124	131	117	125	109	120	112	134	109	130	132	146	138	137	156	127	148	153	153	145	144	136	134	131	125	134	142	127	123	112	121	112	117	90	107	107	105	104
151	146	145	139	109	105	129	124	117	110	116	113	113	126	129	125	110	114	115	119	118	113	136	131	156	151	160	164	149	148	166	168	151	135	133	129	146	147	141	125	116	121	117	103	103	101	104	119	113	108
149	148	135	136	131	116	110	112	115	115	107	109	110	118	124	111	109	121	128	115	118	121	140	141	147	146	153	157	161	160	148	163	160	149	134	144	135	137	130	141	141	134	108	103	103	103	99	109	119	108
151	146	153	121	125	128	114	116	119	105	116	111	103	113	106	119	118	132	120	138	122	129	128	135	136	138	162	141	172	144	178	152	151	148	137	125	149	140	136	137	122	123	121	92	99	102	118	95	125	106
161	139	140	121	133	123	134	126	117	113	115	117	106	107	110	109	121	125	120	119	112	115	132	143	135	141	157	142	149	161	159	148	151	142	147	133	146	117	121	142	127	139	111	112	118	114	102	94	103	102
166	146	150	139	137	111	127	107	118	121	107	116	114	108	102	121	124	130	120	125	124	129	137	143	131	143	135	144	125	157	149	150	141	131	126	123	137	130	128	143	145	136	120	105	109	107	95	102	109	119
155	160	148	148	142	115	129	119	114	129	119	126	106	112	111	111	121	123	123	111	122	136	135	139	149	144	126	131	139	149	146	138	129	130	130	142	126	128	120	116	115	123	133	114	102	99	104	105	99	109
160	167	146	142	125	126	133	112	120	122	124	114	113	110	117	112	116	106	108	114	111	137	124	132	138	142	129	135	130	134	129	115	114	112	116	126	114	120	119	135	118	119	115	112	112	107	106	108	105	107
171	169	160	135	135	128	118	130	121	113	112	106	105	103	105	112	111	119	119	118	118	123	133	122	137	128	123	123	120	131	115	123	112	112	112	123	117	105	113	108	123	112	114	105	111	102	114	110	101	98
167	180	165	157	159	136	146	125	117	116	107	110	105	112	106	114	114	114	112	110	123	115	121	118	126	130	115	112	109	117	116	118	106	109	114	114	110	104	114	105	113	104	98	106	124	101	113	114	103	103
175	172	164	153	151	138	129	124	141	116	121	120	113	119	106	113	120	111	101	115	109	128	119	124	113	123	106	108	108	119	125	116	113	105	124	110	109	102	113	99	111	115	112	106	118	106	112	98	119	119
183	171	171	151	151	128	127	119	142	118	124	117	113	125	126	116	124	117	107	107	104	107	107	118	106	119	110	111	104	115	104	100	108	101	103	116	116	121	115	119	118	111	111	114	119	127	113	114	118	109
162	168	181	158	146	126	120	117	121	116	116	113	125	127	119	134	116	112	105	104	121	112	109	112	111	111	112	101	112	110	127	125	110	111	103	122	120	112	121	126	111	118	121	132	121	115	114	123	123	106
160	186	168	151	140	126	140	126	125	116	130	129	119	121	118	124	120	124	115	98	111	117	123	116	119	115	114	122	115	110	112	109	115	116	116	138	129	130	128	136	135	117	116	110	133	125	126	112	130	112
168	166	145	160	142	131	134	143	138	124	118	125	116	119	120	118	135	107	111	111	114	120	115	110	121	129	123	110	107	113	116	109	125	124	152	153	160	141	149	144	136	115	115	131	127	117	110	122	126	127
184	153	158	142	153	140	133	123	127	137	116	133	130	129	122	129	121	112	114	108	106	118	124	112	114	123	115	124	107	121	120	125	142	149	163	149	178	149	174	144	160	131	138	126	141	133	129	121	118	110
148	149	151	154	153	134	138	137	127	129	125	133	129	136	129	126	125	122	105	116	118	115	105	116	123	137	135	142	127	135	126	128	144	158	180	185	189	179	181	146	155	149	135	157	138	145	143	127	134	126
145	168	153	152	138	143	134	141	130	128	138	132	148	137	142	123	121	108	103	117	112	124	124	134	138	145	119	139	142	155	154	156	165	175	218	197	186	186	201	164	158	161	161	155	146	162	138	152	117	121
133	134	149	136	134	146	138	141	134	139	137	139	129	143	140	124	129	107	123	120	117	124	129	141	146	138	132	149	141	144	162	173	177	180	225	199	195	194	190	197	157	170	192	182	179	166	144	155	125	139
134	149	150	159	152	142	159	145	136	143	135	157	147	149	126	118	114	114	117	100	110	111	123	126	158	145	149	127	141	152	164	181	174	198	209	229	196	188	198	198	182	194	207	200	189	167	171	160	135	130
147	158	154	173	154	169	143	144	140	152	155	154	162	138	131	135	123	110	115	111	105	115	118	122	126	125	139	127	144	150	165	167	197	204	195	196	186	174	157	189	185	201	199	202	187	174	166	152	145	157
144	155	147	147	153	154	166	164	148	149	146	158	152	153	124	127	127	118	115	117	98	112	123	117	120	125	121	133	127	140	158	168	164	205	195	181	191	183	188	186	209	201	183	217	218	197	201	178	158	156
136	158	152	142	181	157	147	160	156	152	162	134	145	145	134	130	115	109	113	100	99	107	111	110	108	132	137	135	138	143	157	156	170	176	184	180	181	182	194	207	214	222	205	219	233	205	187	157	166	166
129	162	153	156	162	177	162	162	164	145	150	151	140	133	128	124	116	124	114	103	111	110	95	113	104	125	124	135	142	141	157	160	173	176	181	179	181	172	192	191	199	186	209	219	203	195	179	176	181	167
156	160	148	147	180	177	177	157	158	161	153	147	130	131	127	132	136	111	104	106	113	105	110	116	109	118	120	136	129	145	159	148	157	154	164	170	154	153	159	176	162	188	178	203	201	188	179	156	156	149
172	156	170	171	187	177	179	166	167	171	171	154	134	146	129	133	122	115	118	108	120	112	118	122	126	124	121	125	138	117	130	147	162	166	138	172	161	168	174	180	151	169	177	185	174	146	166	158	164	171
161	162	156	161	185	166	179	167	166	170	179	170	153	162	149	141	126	154	110	126	112	112	123	120	127	129	134	131	134	129	123	135	149	160	149	181	152	168	162	181	159	145	159	168	167	152	172	152	183	159
163	164	158	184	187	178	171	181	192	184	179	157	172	166	159	134	138	122	118	113	103	129	115	116	130	144	140	132	132	137	134	142	145	177	162	169	163	169	164	159	157	145	154	153	149	139	142	148	164	158
154	167	166	169	202	178	174	187	212	182	199	180	175	164	165	139	136	109	136	121	124	130	142	131	122	122	136	133	129	121	129	122	125	158	157	157	145	156	160	148	143	137	153	143	131	155	134	137	150	172
154	153	172	170	194	191	207	200	211	211	195	175	181	179	140	160	140	142	129	131	127	127	143	130	133	124	134	130	120	120	124	120	146	145	152	160	153	135	160	145	141	136	152	132	130	130	138	140	156	156
153	137	166	173	186	191	211	199	204	203	192	195	195	178	164	150	135	138	132	148	116	123	132	137	144	136	136	139	133	125	113	124	140	145	158	153	156	139	146	130	136	137	139	130	121	135	141	147	134	146
140	139	155	159	179	180	203	186	198	206	204	194	195	188	151	138	144	133	138	121	131	127	137	126	140	136	126	141	131	123	119	138	136	146	137	150	136	139	137	134	123	126	133	136	118	117	123	148	134	141
144	146	145	168	180	193	196	191	185	190	182	179	188	182	140	133	134	144	135	132	120	142	146	114	163	143	137	125	114	119	120	122	121	126	137	151	120	133	127	115	117	132	117	126	121	124	120	117	147	131
132	135	137	172	180	167	180	192	201	194	194	172	191	164	157	131	130	127	127	128	136	140	145	128	123	134	130	119	121	122	117	111	136	123	124	122	112	128	111	119	111	110	112	113	117	118	108	105	120	114
121	129	139	151	165	163	160	183	208	181	168	164	172	151	137	128	133	106	131	128	128	141	141	126	123	133	130	125	104	109	114	114	105	112	112	116	111	113	115	105	92	91	95	107	101	110	110	114	118	121
126	134	129	141	161	160	182	145	185	166	147	161	175	137	131	133	125	124	124	124	127	122	141	129	113	112	114	124	112	105	111	106	107	120	116	118	98	108	95	100	100	103	112	86	118	114	116	117	116	122
124	134	143	145	150	140	150	152	158	172	173	153	149	152	135	132	122	128	128	123	115	135	130	133	132	119	111	107	113	106	130	110	109	111	116	109	103	113	96	100	115	102	111	109	97	103	112	116	136	128
123	123	128	140	143	142	134	160	133	151	131	148	153	145	130	118	120	129	119	106	124	137	121	112	128	117	98	115	117	103	113	123	113	133	125	117	126	101	115	106	112	121	115	115	120	133	123	131	121	129
123	124	123	128	147	137	129	146	145	140	140	142	137	135	134	114	119	106	125	124	124	127	142	106	117	108	111	106	114	113	117	121	122	119	131	136	114	121	130	126	124	115	124	133	126	131	119	140	140	144
131	120	129	131	132	136	146	127	142	125	128	134	132	120	121	108	112	114	124	135	136	135	117	127	112	120	115	113	119	115	121	119	129	130	122	128	124	124	121	142	132	131	139	138	143	142	137	135	142	149
122	122	130	142	144	142	120	148	142	132	145	127	150	126	133	124	119	125	124	134	133	134	108	136	112	111	112	109	98	119	120	128	144	137	133	113	129	128	135	144	147	149	138	158	153	137	125	127	130	157
126	117	130	132	128	141	133	121	138	148	142	132	135	140	133	130	128	129	142	131	130	137	134	130	121	112	117	120	108	123	121	131	119	132	146	120	116	116	143	137	139	133	146	146	145	140	128	129	125	128
129	130	146	135	139	118	140	128	141	158	147	135	121	139	132	134	131	122	134	153	141	149	121	126	125	116	137	115	110	121	125	125	109	133	116	125	128	128	134	140	149	141	164	145	139	142	118	126	129	142
150	142	143	128	155	142	132	148	137	155	147	144	145	143	156	140	125	139	121	146	163	145	139	135	140	134	119	115	119	119	133	114	124	116	144	119	135	122	147	129	167	160	143	139	145	124	117	113	119	131
162	145	148	136	144	160	139	156	153	182	151	159	137	151	177	168	144	165	154	155	155	142	145	135	117	129	143	123	123	122	129	115	123	122	111	121	133	142	148	149	145	162	156	143	127	137	127	126	116	124
169	151	164	161	161	159	154	163	150	152	154	158	167	176	175	168	179	157	153	167	168	147	153	138	138	129	145	122	134	128	140	135	155	135	134	126	122	144	142	143	155	153	170	155	144	128	118	114	113	110
170	175	168	169	167	165	173	177	182	164	178	173	178	184	186	209	177	177	158	181	191	165	146	152	157	133	135	122	137	143	155	134	137	141	131	132	134	136	125	149	145	161	137	155	133	122	119	112	111	122
178	166	177	176	177	170	185	195	187	193	184	173	189	198	207	208	208	193	192	191	184	180	165	156	160	164	148	149	148	164	154	156	148	133	129	144	137	131	141	149	141	145	148	134	134	121	116	125	119	115
175	175	163	190	190	191	196	200	207	206	193	196	194	215	212	213	192	209	206	188	202	163	184	152	167	158	160	149	161	161	156	159	146	170	134	136	134	127	123	132	122	143	138	126	136	135	113	115	115	119
171	178	171	186	196	197	177	212	211	215	191	189	203	223	213	230	219	199	207	195	195	170	167	161	155	151	141	154	153	169	192	172	157	142	131	138	129	137	112	124	124	143	129	125	109	120	118	119	111	116
160	160	166	173	169	199	182	195	195	209	179	200	211	199	193	210	199	184	197	189	168	165	166	178	174	155	144	153	148	152	165	159	146	140	141	130	121	114	118	117	117	112	121	127	123	122	122	124	104	113
161	167	162	172	176	188	180	196	194	178	172	172	179	211	180	182	175	184	172	178	183	159	157	144	143	126	145	128	150	151	175	146	135	130	128	115	125	114	111	107	109	112	120	108	112	118	115	115	104	126
157	164	148	158	169	157	166	166	190	170	160	145	161	171	171	145	154	159	144	135	140	142	139	133	136	130	127	131	147	143	141	130	119	128	113	121	117	118	105	115	101	114	115	109	107	110	114	114	119	112
129	139	135	142	150	134	140	136	164	132	141	134	146	137	148	125	137	130	139	126	142	140	130	126	127	122	115	111	120	117	123	118	124	112	111	106	104	108	102	106	113	109	101	113	103	113	110	102	115	113
137	112	123	136	125	124	135	133	147	123	122	129	125	127	126	126	118	112	117	111	103	112	114	112	115	113	115	114	108	115	116	113	99	107	104	111	107	115	120	100	109	120	125	111	117	106	113	111	116	118
133	119	129	120	127	125	117	134	123	126	117	109	124	106	123	118	111	107	100	112	111	107	107	112	108	110	108	104	106	109	106	111	110	104	100	102	104	107	118	118	116	108	120	123	107	111	116	120	127	136
113	118	117	131	113	120	116	124	118	103	116	106	107	116	120	99	116	110	98	115	96	111	106	123	109	109	105	106	96	111	111	110	94	108	113	106	102	109	118	123	133	133	139	126	123	129	124	131	131	149
116	113	112	126	118	113	102	112	114	126	114	116	116	104	107	112	113	100	114	102	118	107	110	103	120	112	116	110	110	113	102	105	102	93	107	110	115	115	115	119	118	156	140	140	127	145	139	159	152	178
121	125	124	124	123	116	117	103	111	106	103	104	103	108	113	112	104	106	102	105	95	102	101	114	120	120	106	124	121	112	105	117	118	103	104	112	113	121	107	118	126	147	146	138	126	141	145	159	159	163
119	129	126	138	130	118	113	116	120	113	113	111	115	106	104	107	108	110	100	113	105	103	114	109	110	118	116	115	116	109	112	116	129	109	106	100	112	120	114	136	141	158	153	152	140	149	164	169	160	167
124	129	120	122	118	136	112	122	103	111	118	108	113	110	110	119	109	104	108	98	111	104	116	117	114	124	130	123	120	108	117	114	121	113	116	123	144	121	135	141	145	141	148	164	155	158	180	213	198	195
119	119	122	137	134	125	120	113	118	121	116	110	111	108	105	111	101	111	105	105	111	110	132	120	115	114	118	111	119	108	118	123	115	123	105	120	125	145	148	144	162	149	149	161	159	157	180	194	171	219
143	136	135	146	127	107	122	103	130	121	123	110	112	125	110	108	98	105	100	112	116	133	105	113	119	125	120	110	108	104	127	130	118	111	112	130	130	139	130	142	143	155	155	131	146	148	162	178	196	223
142	141	141	150	133	128	105	123	121	125	118	115	101	117	112	110	104	104	107	102	115	113	103	105	114	118	127	124	113	120	117	127	117	107	122	118	131	117	149	151	139	147	147	149	147	147	177	192	188	212
130	133	137	153	146	133	113	118	110	123	115	119	118	115	106	109	107	103	115	112	108	113	119	109	113	109	115	112	116	121	119	128	117	108	109	126	115	126	123	140	143	154	152	146	134	137	147	173	183	217
134	139	144	137	143	126	117	115	124	116	126	97	122	112	109	109	117	106	119	114	98	108	97	103	107	123	105	110	118	119	116	113	104	116	104	122	120	133	119	128	138	134	145	136	143	131	149	149	170	179
139	140	131	142	131	117	113	118	130	120	132	111	105	113	124	114	110	101	91	100	103	108	97	111	107	115	112	110	118	111	102	104	117	111	107	101	114	118	117	122	115	120	135	134	142	132	137	144	173	161
134	140	130	128	130	121	117	113	116	110	117	110	104	108	104	111	105	110	115	112	106	109	105	112	110	98	111	101	110	105	115	102	106	112	109	103	112	111	118	123	125	127	147	139	125	136	135	142	124	135
134	137	123	124	126	120	113	115	111	106	96	104	110	108	108	110	114	118	112	109	104	103	107	106	111	105	108	110	109	110	90	107	101	108	107	105	105	116	110	109	110	111	119	125	126	120	122	111	122	115
138	139	125	123	104	110	115	100	124	101	112	99	112	111	116	117	107	109	109	120	112	110	100	112	107	107	108	104	104	109	107	107	107	99	82	100	103	105	110	122	116	121	112	106	121	101	114	105	122	112
117	126	120	119	116	107	106	109	108	117	107	113	113	106	112	117	119	111	106	99	105	104	109	117	112	111	119	114	106	105	106	100	112	109	97	105	99	106	116	104	106	105	110	108	112	111	105	94	111	106
137	135	128	109	121	115	125	106	122	109	115	107	117	118	124	114	110	109	115	107	108	98	99	114	121	111	114	103	118	110	116	111	103	111	101	120	109	110	103	104	109	115	116	103	117	106	116	100	110	96
121	125	116	125	139	124	125	102	115	119	129	121	136	117	129	121	129	120	109	118	100	115	112	120	104	108	109	111	103	107	101	109	107	113	99	100	105	109	108	122	97	119	108	116	112	113	123	107	116	108
112	125	117	124	131	135	117	118	110	111	127	117	115	106	128	124	128	120	117	126	107	105	112	118	124	110	111	108	111	113	102	100	108	111	118	105	115	107	91	107	101	114	111	114	133	111	109	116	115	107
125	129	123	118	118	118	130	119	123	123	128	117	130	128	134	134	131	120	116	119	100	112	123	129	111	116	123	115	112	100	109	105	106	114	109	104	97	106	109	113	101	104	120	118	124	126	133	122	120	114
104	123	103	111	118	126	118	125	131	120	128	124	118	121	122	155	133	123	114	121	110	113	108	128	121	127	143	116	116	104	105	99	108	116	111	105	100	111	108	109	106	102	113	120	137	125	114	112	129	111
128	127	122	114	120	131	119	122	131	116	132	124	121	128	139	144	135	140	125	118	117	122	139	149	140	134	126	133	120	105	98	108	98	121	111	119	119	111	108	109	112	107	113	106	132	114	130	129	125	123
123	118	119	109	128	127	112	111	124	126	126	131	126	112	124	119	124	116	129	116	129	132	140	138	144	131	136	146	130	124	113	123	120	121	110	116	113	120	122	111	111	112	114	123	119	124	131	123	122	111
132	115	107	123	136	127	133	114	119	122	133	120	121	114	120	109	119	136	133	132	131	127	149	140	122	127	136	145	149	133	133	129	125	124	127	128	123	119	118	120	126	114	115	110	127	118	142	131	114	117
111	113	118	126	124	119	107	115	112	116	119	117	120	113	119	111	118	121	127	150	140	151	144	159	133	148	150	162	142	156	138	135	152	142	120	118	139	125	124	122	123	109	114	105	115	132	117	111	120	112
127	110	108	110	114	121	119	116	121	126	113	127	106	117	116	105	120	125	133	140	153	148	165	156	152	145	145	174	165	166	162	136	151	135	134	127	126	133	140	133	145	127	127	118	109	124	110	118	107	127
110	106	112	117	125	117	118	117	124	130	116	119	105	115	109	132	140	119	149	149	175	161	168	168	159	161	178	182	189	174	158	154	174	162	136	132	138	131	133	138	127	136	130	129	128	123	112	108	114	125
117	119	117	120	118	124	122	116	132	120	119	122	114	111	118	123	142	133	154	174	180	168	175	177	178	171	183	209	207	184	185	178	183	160	152	139	133	143	146	147	141	154	130	146	131	124	114	115	113	116
114	114	114	114	127	117	110	127	128	137	135	122	109	115	112	144	148	162	167	175	173	187	194	195	181	171	196	231	188	196	192	179	193	163	157	144	140	145	153	162	139	156	145	142	133	139	118	125	109	130
118	117	127	130	139	148	133	121	134	130	123	127	124	134	149	177	174	182	195	189	193	183	194	206	200	195	227	232	234	209	187	210	203	177	150	162	148	159	168	176	146	173	172	185	148	151	132	130	119	114
122	124	122	131	139	144	140	145	149	142	144	148	140	157	163	179	179	200	194	210	201	214	215	219	225	215	220	220	229	201	212	195	202	202	180	174	175	171	159	174	168	169	157	173	158	157	140	123	139	120
141	129	137	125	145	138	153	167	149	138	149	157	143	160	188	188	185	171	205	230	191	192	210	202	231	233	245	260	231	217	191	200	213	200	185	184	180	193	183	177	183	169	186	177	164	148	149	136	123	123
134	133	136	140	140	155	150	141	139	161	139	147	139	172	178	201	203	206	208	196	206	178	222	211	220	210	242	265	253	221	199	217	206	204	192	192	176	189	159	177	189	170	179	164	158	137	139	135	136	120
133	148	146	139	149	157	153	173	159	151	162	146	141	165	177	184	195	184	198	193	186	180	200	194	209	206	239	238	229	191	208	187	218	192	178	186	171	187	156	184	153	155	156	164	144	153	134	119	128	119
128	118	141	148	140	162	145	169	146	172	140	161	150	150	181	198	168	175	175	174	162	183	187	207	195	218	247	229	216	173	194	189	186	171	171	164	159	164	155	149	142	147	137	151	138	138	127	128	113	125
115	109	135	133	134	137	132	139	136	140	143	147	138	168	179	192	194	165	195	170	165	166	188	198	213	205	233	240	212	184	188	165	202	188	166	159	155	165	144	148	123	135	151	142	129	125	117	117	107	111
115	114	116	122	123	135	134	133	144	142	136	144	143	147	169	190	170	190	177	174	167	157	181	179	184	181	204	210	226	202	198	196	206	196	155	167	150	148	135	134	120	140	133	130	116	116	115	114	113	112
108	117	112	130	121	122	122	129	126	141	143	150	130	153	180	193	191	182	169	161	171	178	176	170	184	191	209	215	207	180	172	218	200	184	162	141	141	148	126	146	130	124	128	132	117	116	104	105	101	105
110	110	119	112	119	112	133	131	126	130	133	144	137	159	170	192	196	192	190	171	175	179	191	179	191	193	209	219	219	212	177	207	178	175	131	140	152	144	140	111	136	123	137	116	106	109	116	108	109	113
117	121	127	120	119	117	117	117	118	115	128	137	149	154	176	184	206	181	171	184	174	172	170	181	195	195	212	214	189	176	155	200	184	162	153	140	131	136	123	121	117	106	135	117	113	99	112	109	103	111
121	137	121	133	113	111	117	116	128	114	133	131	161	157	174	164	195	187	177	187	170	173	166	179	182	186	185	189	180	155	166	157	171	125	134	133	126	119	119	117	115	125	127	114	105	111	116	111	110	116
155	135	130	125	131	120	109	110	112	112	117	116	141	150	163	157	186	173	168	167	178	179	173	161	171	181	178	180	173	149	163	173	174	132	137	118	146	112	130	116	116	110	120	122	121	112	104	93	108	96
159	166	152	132	151	113	126	112	124	122	119	138	132	137	159	172	154	184	165	164	161	153	178	159	173	165	148	136	158	129	144	139	159	130	128	142	126	124	125	107	109	117	128	110	113	109	122	107	108	111
158	153	151	131	144	129	111	119	113	113	132	136	126	130	138	128	152	139	161	147	164	145	174	152	166	157	155	138	136	113	131	131	136	121	116	127	126	111	116	115	115	107	107	123	107	109	108	108	104	110
167	164	161	158	147	131	113	119	115	119	116	130	123	119	125	127	128	124	128	127	127	128	157	141	148	151	144	134	111	109	126	120	118	123	123	123	121	126	115	108	100	116	102	106	111	112	106	108	112	100
173	172	187	157	156	135	134	136	116	126	119	142	121	130	118	121	134	128	128	124	120	116	135	130	124	139	111	118	104	112	105	119	116	110	117	127	129	103	113	93	126	114	115	99	109	110	110	108	112	114
175	168	161	173	163	133	124	132	147	126	139	122	131	118	130	123	129	111	105	108	129	127	128	114	127	117	114	100	109	109	117	111	103	107	108	110	105	124	107	121	100	97	103	106	108	111	100	108	129	105
160	170	158	158	155	158	132	126	129	120	135	127	146	110	125	109	127	114	115	112	111	113	104	114	99	113	111	116	106	115	100	106	106	110	117	132	119	106	111	115	118	115	114	117	104	119	102	103	107	103
161	151	157	149	155	148	142	117	136	127	138	127	121	119	117	113	120	106	107	99	115	119	107	103	104	108	119	107	107	114	112	112	98	119	107	112	104	108	116	124	116	118	106	122	120	110	118	108	117	119
140	158	146	149	148	139	132	123	119	127	125	125	116	124	121	119	102	116	100	113	93	97	113	113	123	119	113	113	115	112	107	102	116	111	122	120	122	118	121	121	132	119	123	129	126	115	112	122	117	103
158	150	151	155	136	140	125	126	119	119	125	130	127	131	103	106	97	108	91	105	107	110	113	121	120	119	120	120	127	112	106	109	126	119	121	116	121	121	125	129	119	130	106	123	118	106	109	109	117	107
170	143	145	141	134	132	137	136	121	131	97	135	115	122	129	115	113	105	103	101	103	106	110	104	112	117	125	114	115	127	116	123	95	116	113	119	122	120	126	125	111	123	121	117	117	112	112	120	111	107
146	157	123	132	144	143	123	132	126	119	122	114	116	117	121	116	108	105	108	111	116	105	118	105	120	117	126	114	138	111	114	121	114	120	118	108	102	124	133	127	129	127	131	127	124	119	118	106	110	112
144	138	135	135	119	120	123	118	137	128	114	123	139	117	115	112	105	109	110	116	100	113	111	116	121	122	117	121	127	132	114	130	110	122	116	115	116	121	124	127	113	147	120	119	110	134	112	123	116	113
140	131	123	133	124	126	129	118	111	124	117	109	111	123	111	103	118	105	115	105	117	102	112	122	126	126	128	129	127	119	120	126	130	131	126	126	127	125	125	117	114	143	134	138	132	140	125	127	122	120
132	126	133	132	122	124	120	124	129	129	116	122	117	125	109	124	102	111	109	103	112	123	113	113	111	115	118	123	108	115	110	134	122	126	113	127	127	127	123	133	121	129	142	124	130	132	127	130	122	121
137	138	121	123	121	122	125	113	127	139	128	117	107	104	110	110	109	108	109	103	105	109	114	102	117	105	114	135	133	121	132	128	135	129	99	128	105	138	121	142	125	137	115	122	123	138	115	120	120	116
120	125	125	122	123	114	106	122	126	139	127	111	116	121	110	115	109	112	118	116	112	115	112	110	109	131	125	129	120	131	111	137	110	117	103	106	108	133	117	119	113	139	128	125	121	119	116	123	110	122
138	124	127	122	136	132	123	130	138	132	124	122	110	122	109	111	111	106	116	105	117	113	107	99	113	124	110	122	123	135	120	141	117	125	114	112	108	128	121	110	112	123	118	112	112	113	113	117	103	122
130	131	120	134	119	126	116	120	146	122	121	117	111	113	103	110	109	120	114	117	116	111	100	109	104	112	133	132	125	111	118	114	122	119	117	109	115	119	98	103	103	98	114	117	114	111	108	117	120	115
132	126	126	130	116	137	116	119	122	119	122	121	117	118	105	111	113	104	111	98	104	120	108	106	119	126	114	130	121	106	105	116	114	105	108	111	102	107	109	116	104	108	106	112	109	121	93	94	99	105
114	132	123	126	129	108	119	135	131	116	134	106	117	112	108	105	116	112	107	106	118	103	118	99	113	113	114	128	117	117	103	116	109	116	93	105	108	121	114	127	96	101	104	101	107	104	104	109	111	108
122	108	119	122	108	125	113	124	130	109	113	127	109	118	104	111	101	121	102	122	107	116	108	112	116	113	113	122	119	118	106	114	104	98	104	107	106	106	102	109	107	117	107	105	106	118	113	108	114	97
112	113	119	132	120	121	116	116	108	106	111	118	118	113	110	96	100	112	103	108	105	123	114	117	103	116	114	128	117	115	113	104	121	108	105	101	112	105	111	105	108	116	107	105	105	100	89	97	112	105
119	129	115	105	101	118	114	115	115	108	109	119	122	114	108	102	108	116	128	111	112	98	106	109	107	121	111	113	121	125	110	122	99	102	104	105	107	108	103	110	110	109	102	103	95	96	112	116	102	104
113	116	119	121	126	117	121	117	111	104	116	117	103	111	100	111	94	108	103	118	113	115	103	109	120	112	119	131	124	109	113	102	107	114	97	112	96	107	108	109	104	95	111	104	120	105	110	102	102	96
103	133	120	121	122	101	121	110	113	109	107	112	112	110	113	101	102	114	102	126	111	121	105	116	106	109	118	109	125	119	113	108	104	101	105	106	110	111	107	104	105	112	99	117	104	105	99	97	115	110
107	134	109	116	111	116	107	105	106	121	117	108	115	114	113	111	116	121	119	116	122	116	118	120	105	107	122	131	127	124	121	108	113	108	113	103	99	113	116	100	98	109	94	116	98	104	116	116	105	114
108	132	123	123	119	108	109	108	112	95	108	117	114	120	114	118	116	118	122	117	116	125	99	114	127	130	134	122	135	132	136	120	114	109	110	102	100	101	106	99	102	103	111	110	110	111	105	105	105	107
122	126	122	112	130	116	117	105	120	110	119	126	106	111	114	119	108	120	115	116	117	123	115	129	134	118	124	118	143	123	116	112	109	112	103	110	107	108	114	113	110	110	106	97	106	104	107	99	102	100
108	115	110	120	117	123	100	119	116	111	118	117	121	108	112	114	122	119	119	120	120	125	113	111	123	139	118	120	126	128	125	116	119	121	106	103	107	103	107	99	103	117	108	109	101	110	113	118	115	117
130	108	113	121	107	116	123	110	104	119	113	125	116	114	109	123	114	105	101	112	126	109	129	126	116	120	127	118	118	122	121	120	117	106	105	107	112	101	109	102	115	119	106	102	105	118	111	114	108	133
126	116	126	119	110	104	112	123	119	105	115	126	105	117	116	117	108	103	114	124	119	119	99	107	126	104	125	125	119	110	123	114	111	101	91	109	109	114	122	114	100	105	117	114	108	126	115	127	119	132
118	120	123	114	104	123	111	117	120	117	123	130	127	125	115	115	104	106	104	105	107	117	126	124	108	121	113	124	113	97	113	109	114	100	123	115	124	109	110	111	112	114	110	117	121	123	119	125	113	134
129	114	126	117	125	102	111	112	128	129	122	131	117	118	110	104	112	112	104	99	109	125	113	114	115	105	115	126	115	117	108	117	116	110	106	111	108	110	119	109	117	103	125	107	123	122	119	109	123	120
116	112	132	118	117	112	105	124	117	114	113	116	118	123	109	120	109	127	107	117	116	117	118	107	116	116	128	114	121	110	115	108	109	99	111	111	99	114	105	108	115	119	116	125	113	129	137	124	122	137
130	127	114	120	116	119	116	115	119	118	131	121	134	116	110	98	117	117	101	112	118	116	117	132	116	112	116	104	112	102	108	115	110	108	105	97	107	100	108	111	116	118	119	136	137	137	132	133	119	132
123	120	125	126	136	114	121	122	118	115	129	138	131	118	129	102	113	103	126	113	130	117	115	105	123	114	121	107	112	105	105	107	107	101	101	107	114	103	107	102	126	119	134	142	138	136	133	141	131	137
123	130	132	139	150	129	140	118	135	116	124	135	142	121	133	122	119	99	110	105	118	112	136	124	124	111	116	114	121	108	115	116	120	120	110	120	120	111	112	117	114	146	115	131	135	149	143	120	122	149
140	146	152	142	156	130	123	127	142	125	153	132	144	126	124	118	120	117	128	122	121	120	121	128	134	127	129	113	122	114	123	114	117	98	113	113	113	111	102	117	128	120	128	135	122	140	123	133	135	131
152	140	157	143	143	132	150	119	152	132	150	134	147	129	150	127	128	112	125	114	125	122	126	132	129	118	132	133	123	111	122	103	107	105	123	110	115	117	102	107	127	126	132	133	124	138	120	134	115	134
147	142	173	132	145	135	146	134	134	133	145	141	135	150	152	121	133	119	122	112	121	129	138	125	143	124	134	119	112	108	123	124	118	108	117	125	116	133	114	129	115	133	134	130	123	146	114	127	127	130
147	160	152	154	147	137	123	150	164	139	139	139	136	150	148	130	125	141	122	120	121	137	126	108	123	125	119	113	119	106	108	118	109	125	117	111	114	125	122	109	133	137	129	149	122	167	137	122	141	141
145	135	145	155	145	135	145	156	141	153	137	127	128	127	133	128	117	131	122	115	118	120	106	101	110	121	114	103	106	111	107	104	115	104	112	135	131	120	131	137	125	154	123	142	134	144	130	130	134	136
142	146	142	127	146	143	143	144	140	135	122	139	127	127	119	118	120	112	108	111	111	112	111	98	108	101	108	114	112	109	113	105	131	123	119	136	135	139	127	133	135	125	138	145	135	133	142	148	143	142
124	129	135	127	132	132	129	125	138	125	118	120	120	115	125	117	113	109	106	113	109	111	109	121	120	107	109	109	103	108	113	114	135	135	147	146	140	144	132	134	146	132	137	147	146	145	174	141	165	143
135	145	126	121	120	137	123	125	116	117	107	120	120	111	107	105	100	116	108	112	98	114	115	127	118	122	115	124	138	117	133	121	149	144	170	160	161	131	154	132	158	141	142	127	152	145	157	146	149	133
125	122	128	123	118	120	106	125	109	108	121	113	110	109	101	106	114	102	107	103	115	121	129	132	130	125	133	137	135	130	136	140	140	146	150	167	159	134	155	152	148	134	161	139	149	163	158	141	156	150
122	127	118	111	107	106	114	108	124	99	104	122	117	129	114	107	110	125	121	115	109	113	122	125	144	141	142	133	162	144	131	160	167	149	158	164	162	157	154	160	161	161	150	147	145	160	160	153	139	148
108	108	113	120	111	115	115	108	129	113	120	115	128	120	128	130	121	116	121	123	119	134	129	155	134	153	147	154	146	142	136	134	163	172	157	163	166	161	134	147	153	153	155	145	157	149	147	141	147	144
119	125	106	113	117	114	103	131	113	120	113	121	110	111	118	122	121	131	127	136	116	132	126	147	141	172	148	145	146	137	136	158	157	154	159	152	160	145	147	136	142	145	124	140	138	130	135	148	139	148
106	115	116	124	119	120	114	114	112	114	104	114	114	106	127	131	119	125	118	118	132	112	132	132	140	147	163	148	147	141	139	129	148	137	146	156	147	153	143	127	135	125	130	123	120	123	118	124	118	140
113	113	124	115	126	115	122	121	114	124	123	115	113	114	127	122	115	108	112	131	110	119	122	117	129	150	135	148	137	145	144	141	143	137	139	144	142	138	121	137	128	129	118	116	116	113	110	113	127	131
115	116	107	118	118	119	105	113	118	115	108	106	100	114	115	108	127	115	123	113	133	126	116	138	132	126	143	156	137	149	129	149	141	140	141	137	125	125	120	124	116	111	116	111	109	103	100	109	102	117
107	121	132	117	120	108	117	122	112	109	106	110	103	119	109	117	115	95	127	116	117	117	122	124	140	131	121	141	130	137	134	147	127	149	119	134	119	118	112	101	127	115	122	99	110	99	104	100	107	121
121	119	118	116	122	111	126	100	104	106	120	120	111	118	120	116	109	112	115	121	113	111	110	132	119	121	133	130	129	138	135	140	130	138	134	123	134	114	123	128	138	128	129	115	124	113	107	105	123	118
119	110	121	106	115	101	107	117	120	102	107	119	120	112	112	119	115	109	120	111	112	107	102	127	121	126	118	140	121	137	121	134	148	141	137	147	168	128	132	131	135	134	123	116	113	120	123	127	125	109
140	118	121	115	122	112	111	105	105	98	113	114	121	121	104	111	114	105	114	104	98	113	127	127	126	121	125	130	133	145	139	138	129	136	145	134	135	130	135	136	151	129	122	116	114	111	111	120	113	122
123	121	111	128	126	111	103	113	124	99	110	122	114	135	118	126	116	119	103	119	110	120	120	120	114	124	129	125	141	140	135	139	146	133	146	142	132	136	136	127	174	147	137	128	139	125	116	112	113	122
126	135	130	132	111	131	117	128	129	125	114	121	120	127	118	120	106	115	105	113	98	125	107	129	143	130	117	133	127	140	139	130	138	142	161	141	162	150	145	149	161	151	129	121	126	122	105	125	126	98
126	119	128	126	123	124	110	122	123	133	120	153	128	150	135	130	117	110	120	124	125	117	119	134	141	140	123	131	150	127	146	140	141	130	158	135	137	127	138	155	170	148	141	141	128	125	113	110	109	111
116	125	123	117	124	131	134	157	140	163	137	156	134	147	138	139	115	136	118	127	139	129	137	132	142	147	156	133	154	118	143	120	154	133	139	148	141	130	156	135	152	148	138	125	117	123	108	111	113	113
131	138	139	154	130	161	128	155	158	166	154	175	155	187	173	146	116	143	136	142	133	136	156	151	156	134	162	144	171	141	162	132	165	152	172	128	156	124	162	147	162	135	151	139	127	103	106	93	107	106
136	162	132	154	146	165	162	163	169	175	176	182	206	191	190	165	136	156	160	144	155	143	175	162	175	156	169	167	179	157	147	145	136	176	168	144	149	135	150	146	159	135	128	130	113	108	96	119	115	112
137	171	168	145	169	183	172	210	193	210	213	229	224	256	212	193	173	137	159	146	171	160	197	163	188	145	186	159	174	164	159	150	187	162	165	157	155	142	166	151	150	138	138	138	144	112	103	103	107	101
161	162	167	188	160	194	212	202	224	248	224	257	242	232	245	196	195	174	179	176	169	166	197	159	186	151	160	165	164	156	190	155	194	163	170	145	156	139	150	152	144	152	152	162	117	123	113	117	118	103
163	182	176	185	184	198	221	249	216	254	234	233	244	262	203	212	190	179	179	159	173	185	179	191	160	173	188	202	189	157	166	160	200	168	168	157	160	136	157	146	133	132	130	150	136	122	111	116	102	108
138	165	184	190	187	224	206	241	224	256	228	245	220	256	198	179	175	174	151	158	152	169	171	170	167	165	183	151	163	127	155	165	193	173	177	167	161	147	145	146	136	141	154	145	136	118	108	119	107	117
155	164	155	181	169	213	221	203	204	238	208	217	230	184	177	166	154	160	147	150	157	147	162	165	155	140	190	151	161	129	172	155	164	189	177	177	166	156	151	147	131	129	143	136	137	136	129	121	112	100
144	145	152	147	176	173	188	207	184	194	183	189	199	179	152	156	157	134	142	141	145	153	173	152	174	162	178	154	141	152	120	147	174	173	185	178	171	149	154	123	129	132	144	137	125	128	135	112	110	103
149	148	140	137	164	160	170	167	171	152	164	166	147	156	149	132	147	126	130	132	135	134	161	152	173	172	168	164	137	150	130	149	160	178	175	161	201	150	164	144	130	142	125	148	136	145	122	125	114	101
120	134	134	122	150	131	149	135	163	141	147	144	158	132	145	146	144	121	133	119	136	136	152	172	178	147	163	159	143	138	127	148	160	154	179	169	184	187	162	162	143	145	131	131	138	160	132	131	122	116
123	131	134	125	122	147	131	141	134	136	154	129	145	136	127	131	153	117	134	134	123	143	150	154	166	144	155	160	149	141	155	131	160	155	197	170	185	200	154	135	133	136	129	144	130	151	129	143	124	122
135	123	128	122	131	116	124	131	149	138	145	132	138	122	139	119	129	120	122	119	131	124	136	139	135	175	150	156	143	133	130	140	148	147	167	168	176	175	162	155	131	131	133	141	136	137	126	135	114	122
138	139	133	123	132	121	133	122	135	137	133	141	143	126	129	140	131	121	115	117	107	139	135	135	144	136	148	155	133	138	131	127	143	149	141	154	167	161	149	147	141	120	124	127	116	135	132	125	115	124
133	134	118	136	130	129	129	134	132	128	138	128	123	136	123	132	118	116	102	111	114	129	129	119	134	149	127	136	126	110	125	126	143	140	139	146	139	134	133	125	114	109	125	123	115	119	114	118	120	117
133	116	124	121	121	124	123	137	126	121	128	122	130	114	109	117	113	118	114	108	135	117	119	134	113	138	144	123	124	118	105	113	135	129	105	131	134	133	119	115	109	103	109	110	102	117	121	122	104	120
134	112	119	116	131	123	134	118	123	128	138	124	129	111	125	117	123	100	104	107	105	116	117	115	127	114	118	130	103	112	115	112	116	132	119	130	120	112	116	106	113	105	103	123	111	108	105	95	106	104
119	115	110	111	117	116	120	115	125	106	115	113	132	114	104	110	114	101	107	111	98	108	111	119	108	128	114	116	109	109	116	112	115	108	124	117	116	121	97	99	94	115	97	108	113	103	117	98	115	110
113	107	106	117	111	121	121	113	120	115	115	114	113	112	109	104	104	109	112	92	93	104	112	108	116	106	128	113	109	116	85	104	107	116	110	129	117	118	115	111	111	107	110	110	103	123	115	118	115	120
118	121	127	117	112	102	110	100	106	108	101	101	120	108	112	107	106	101	107	112	121	106	112	107	111	103	107	120	100	110	102	117	112	121	111	113	111	115	102	111	108	117	122	104	115	117	128	125	124	137
115	125	113	116	125	122	119	103	104	105	101	116	102	116	102	106	100	122	118	117	109	109	125	116	113	103	120	115	122	108	125	119	109	108	115	119	114	112	106	110	110	118	116	107	121	111	125	134	135	137
111	114	119	132	110	122	111	123	107	106	105	112	104	116	111	101	99	114	110	110	111	126	121	102	113	111	106	114	109	114	119	90	112	109	120	119	126	114	113	108	112	111	130	120	121	119	122	147	145	155
133	128	128	112	112	122	104	114	111	110	104	111	99	100	107	104	113	118	112	125	117	102	128	116	110	111	116	116	115	123	106	113	101	107	123	116	117	120	106	105	130	121	126	128	131	133	149	145	160	172
109	116	130	119	113	97	121	107	116	106	108	104	112	120	115	113	113	118	104	109	111	111	113	110	104	111	119	112	113	118	105	114	102	108	104	110	106	134	124	117	117	143	124	128	152	149	150	151	165	151
111	118	114	115	124	119	115	109	125	112	113	122	111	105	112	97	99	101	108	122	109	124	118	114	98	109	105	115	108	107	104	104	111	108	108	109	125	115	124	130	130	134	170	132	137	159	150	151	171	144
134	112	120	119	121	120	110	110	122	131	115	121	120	110	124	118	119	106	101	108	117	122	107	110	98	112	100	121	108	115	106	111	103	97	111	109	118	118	127	126	135	140	138	145	144	133	152	142	125	157
128	110	127	117	119	116	126	135	137	136	127	145	145	135	128	127	127	117	120	129	119	109	123	107	117	108	119	102	100	99	103	115	100	118	111	131	118	122	110	136	116	136	138	118	123	141	139	158	141	144
[truncated: 1,342 more columns]
