# Supplementary material for: Parity–time-symmetric photonic topological insulator
Source: Nat Mater. 2024 Jan 9;23(3):377–82. doi: 10.1038/s41563-023-01773-0 (PMC11349580; doi:10.1038/s41563-023-01773-0)
Supplement: Supplementary file 4 — Source data for the intensity plots, the EOR and the chirality plots. [file 41563_2023_1773_MOESM4_ESM.xlsx]

## Sheet: WG_7_Fig4a
123	104	113	113	109	100	110	112	101	111	109	122	115	106	103	100	108	112	106	104	109	107	99	103	110	109	100	103	118	123	109	118	118	123	129	125	132	114	109	108	119	109	116	108	119	130	122	112	106	115
125	112	114	111	110	109	114	109	113	103	109	112	103	108	102	101	111	106	116	104	119	105	117	109	127	107	114	103	119	105	103	114	122	131	135	122	125	121	118	115	122	104	113	114	108	106	128	123	118	116
120	132	116	120	116	112	110	108	108	109	119	113	116	100	100	104	103	107	102	108	113	112	119	120	121	118	100	109	108	120	113	113	115	133	127	130	127	120	122	116	113	110	112	105	106	116	123	119	122	111
121	124	124	127	110	113	104	122	118	119	101	111	103	112	119	110	109	98	105	111	101	112	95	110	101	123	102	113	114	118	117	112	123	116	123	124	132	122	110	120	103	115	108	112	115	125	113	128	119	111
131	120	127	119	130	113	117	98	113	114	107	112	108	110	108	110	111	112	105	105	105	104	102	107	114	111	113	112	107	116	117	116	118	128	126	129	116	127	123	121	118	121	121	104	129	123	124	115	106	106
108	126	120	126	120	116	105	113	105	103	106	107	106	106	119	108	115	105	105	99	122	95	117	108	120	109	120	127	118	115	128	121	124	129	130	137	124	128	115	120	107	116	110	117	126	119	114	113	99	103
113	118	118	125	105	111	111	110	115	109	107	108	110	110	110	102	111	111	114	117	120	110	112	105	111	118	114	114	115	118	128	117	130	117	142	126	135	124	126	125	116	121	120	127	122	123	115	110	116	110
120	110	111	123	119	121	107	103	101	105	110	111	106	113	112	112	110	118	116	109	95	107	119	120	130	120	127	118	121	122	110	132	119	129	136	132	145	129	119	127	120	123	128	133	119	135	111	116	96	112
122	117	118	114	121	105	102	103	112	109	117	122	116	119	117	121	109	113	112	116	110	110	128	124	124	128	123	117	123	113	119	110	113	123	128	139	132	133	139	154	131	119	133	122	118	128	123	114	118	112
113	107	118	115	112	97	95	111	114	107	111	115	126	126	117	125	121	114	112	113	119	116	123	119	122	146	132	130	135	121	122	117	112	135	128	124	141	147	137	140	127	139	127	123	119	122	112	114	115	121
108	124	117	114	116	110	115	121	114	111	103	119	113	124	134	129	129	120	118	128	110	113	126	129	142	153	119	133	128	128	113	124	124	107	126	137	140	139	142	137	124	148	124	111	138	135	119	130	128	116
118	118	130	128	120	114	121	118	114	119	113	126	120	121	124	116	123	121	114	116	121	123	132	140	146	143	136	134	138	125	127	126	131	128	122	152	137	154	136	132	131	131	118	114	118	124	113	125	120	119
127	130	127	127	124	110	126	115	132	124	118	117	133	117	132	125	134	128	122	124	109	130	132	139	158	154	137	142	134	125	128	123	126	118	123	125	136	135	131	140	123	121	120	111	108	107	112	114	114	125
124	119	125	134	120	130	120	130	129	129	132	127	134	150	132	124	140	111	130	116	134	137	131	124	157	153	141	129	130	127	114	103	113	109	107	119	128	126	135	130	141	119	117	115	116	115	113	129	110	129
128	116	128	132	118	125	123	121	138	127	138	131	121	150	139	142	131	128	128	124	124	136	133	134	151	132	134	124	111	113	112	113	103	106	111	118	133	124	135	135	132	118	124	114	109	106	114	126	125	118
132	124	130	143	134	117	119	122	135	128	134	139	131	141	123	141	128	128	124	120	126	129	132	125	132	142	121	116	108	126	115	111	116	110	119	123	114	129	126	135	129	132	116	115	99	111	117	121	126	112
123	120	132	147	124	125	123	132	131	149	130	133	146	136	147	150	143	136	122	132	138	125	113	127	130	135	122	114	108	110	116	99	102	103	102	111	107	115	118	138	136	124	116	125	116	114	116	122	122	118
120	130	135	139	119	124	115	117	121	130	132	147	159	162	153	152	144	132	123	121	122	126	123	129	126	136	137	113	109	113	109	112	100	108	117	111	113	107	119	125	132	117	124	123	127	110	125	135	142	136
115	131	136	146	140	128	127	121	131	135	138	143	170	153	161	156	153	135	141	138	138	132	140	139	148	129	125	124	115	122	104	110	103	110	112	115	115	129	121	112	127	115	128	113	119	110	138	149	147	151
136	147	137	136	129	126	129	126	129	146	133	139	145	165	179	147	161	140	143	135	131	139	129	143	159	171	144	133	134	96	109	109	114	107	119	123	113	130	131	115	125	130	122	127	123	145	147	145	144	141
136	143	168	157	152	126	140	127	149	126	129	155	164	160	164	162	159	152	147	143	146	140	147	170	157	194	158	155	138	129	108	116	118	120	112	122	125	130	129	129	125	135	134	129	141	133	152	172	163	149
136	140	161	156	161	124	140	132	151	130	140	152	170	177	184	172	182	171	163	163	142	180	145	192	182	198	166	153	136	144	116	117	113	115	108	128	124	142	136	144	139	137	144	129	148	142	152	161	157	144
136	149	153	172	155	143	150	153	142	135	165	184	178	202	197	199	190	178	162	162	166	185	173	194	196	191	178	164	153	138	119	115	111	121	123	121	139	134	131	138	148	150	151	117	157	142	159	157	152	159
133	149	141	163	142	153	157	178	150	155	157	180	189	198	197	208	196	192	173	165	175	159	161	179	200	176	158	160	150	135	109	114	124	120	128	126	141	148	148	141	153	147	136	140	153	161	168	174	145	160
127	144	162	157	148	149	163	148	166	163	154	191	216	212	221	224	221	188	171	166	161	150	171	164	185	181	174	160	157	144	120	117	116	121	127	143	147	157	162	149	159	149	161	142	143	154	152	149	126	144
123	139	148	146	135	139	153	147	157	143	162	168	210	195	213	215	182	197	188	166	171	174	161	177	191	176	172	179	159	138	126	121	130	120	133	130	148	160	140	154	165	159	143	131	142	154	129	142	127	132
111	118	126	133	133	131	147	156	147	148	152	162	183	205	211	208	195	203	199	188	173	168	176	193	171	163	168	171	163	142	124	118	130	133	130	132	137	126	140	142	149	140	133	133	128	148	136	138	124	124
120	121	128	129	134	127	141	140	135	152	157	164	165	181	196	197	210	198	198	204	182	185	173	180	178	185	166	161	168	143	118	115	123	122	128	135	128	127	134	137	132	137	134	122	115	120	119	114	121	105
121	119	122	130	129	113	126	141	138	138	152	171	163	184	181	189	187	206	193	178	187	200	174	166	174	161	164	168	152	128	121	113	117	119	123	125	123	125	110	131	127	125	130	109	116	102	120	121	111	110
106	109	112	122	105	124	137	136	123	139	143	131	152	158	169	208	198	210	187	203	189	179	166	170	165	167	163	152	138	120	108	110	114	102	114	102	121	114	115	115	109	112	110	107	113	112	115	107	111	112
108	114	117	110	116	124	130	127	135	132	119	140	149	149	174	178	203	196	200	183	185	170	163	159	150	143	154	155	152	130	120	127	109	119	113	113	113	110	101	110	99	95	96	100	108	109	116	113	111	99
105	117	121	121	121	128	140	140	145	133	147	142	143	170	168	177	179	196	194	179	169	156	153	156	149	152	146	148	149	124	129	128	117	116	107	113	106	108	104	104	100	105	105	102	105	109	112	107	109	106
116	118	116	121	124	121	128	137	155	140	153	146	150	165	167	164	177	177	189	185	156	160	157	158	146	146	150	148	146	131	121	115	114	106	107	110	113	104	88	103	99	100	102	103	117	112	105	103	103	96
113	119	124	121	128	139	143	155	153	158	158	162	164	174	167	174	183	175	178	170	178	164	163	152	143	158	123	136	114	124	116	108	115	120	111	105	101	104	105	101	105	103	106	114	98	124	106	111	104	105
133	122	129	114	137	128	152	170	173	174	162	165	160	181	160	180	179	193	180	176	165	174	156	147	138	150	139	149	123	134	117	122	113	106	97	97	106	101	106	96	122	110	108	103	120	114	112	110	114	92
117	110	108	124	132	141	139	162	182	183	177	167	172	184	188	169	177	177	170	159	160	170	166	159	147	142	150	120	136	116	115	106	105	102	112	102	106	110	102	117	108	99	100	111	116	109	99	110	113	102
123	124	116	128	132	133	126	142	177	175	166	180	188	173	172	176	177	169	161	154	173	160	156	137	147	141	145	135	142	128	114	108	119	111	100	95	92	105	104	98	107	99	107	106	94	105	97	118	101	109
119	113	122	117	136	153	140	145	162	165	178	177	165	163	168	155	149	153	156	141	167	151	156	153	145	140	124	124	131	104	103	100	107	102	98	108	97	103	112	101	100	109	112	104	112	125	116	116	106	120
116	122	123	116	125	130	138	138	163	153	169	150	162	142	145	149	133	148	134	141	156	155	131	133	148	143	128	123	120	116	114	109	94	101	107	115	107	108	114	112	101	104	105	109	102	106	99	112	116	117
119	113	133	130	123	108	120	139	142	140	162	153	161	145	138	134	124	140	136	133	132	140	143	123	125	141	120	128	121	106	108	109	115	107	98	99	104	93	113	102	105	103	112	98	100	107	115	121	115	118
121	122	131	129	115	108	122	128	129	138	140	142	134	143	136	120	116	112	121	131	129	135	142	131	133	135	138	116	115	119	101	117	112	108	100	104	113	104	104	104	109	103	106	110	105	116	105	118	113	111
122	123	126	135	117	124	112	118	131	137	127	141	129	129	124	127	114	127	116	115	122	137	133	119	115	114	128	109	122	114	119	112	117	106	113	103	101	101	104	110	107	106	101	100	109	115	103	109	107	111
125	135	129	141	122	131	129	125	132	139	135	139	144	115	116	104	123	112	113	124	130	113	120	108	117	110	116	109	111	105	119	109	114	105	109	107	112	119	123	109	117	112	98	107	104	113	108	113	123	121
142	141	135	129	132	132	120	124	134	134	139	144	139	142	129	120	128	111	123	110	121	113	127	121	112	117	103	105	112	113	117	114	115	123	118	115	117	127	123	115	107	125	108	111	112	116	121	123	113	121
130	142	137	129	144	138	139	125	136	131	140	147	158	144	129	126	127	114	120	113	123	116	120	118	114	117	108	99	100	100	105	121	123	122	115	114	117	134	126	120	108	122	112	110	111	111	117	129	117	118
138	139	148	131	127	129	128	127	138	141	153	148	155	130	137	131	128	122	125	132	126	132	128	115	111	112	111	108	109	113	110	121	110	111	122	130	114	132	121	124	116	122	117	121	119	116	134	126	137	138
145	151	158	142	130	119	124	131	150	142	157	164	159	146	142	146	141	126	129	136	125	131	113	117	113	107	109	116	110	117	111	113	116	115	114	114	121	118	129	131	129	110	132	119	113	124	130	132	126	123
160	159	151	129	152	126	142	140	137	141	173	162	145	159	138	149	135	135	140	143	139	127	130	117	112	106	109	110	113	117	121	114	112	109	116	118	119	119	115	117	125	118	138	116	120	105	135	141	136	137
144	152	135	131	118	123	131	124	135	156	157	183	153	163	144	159	139	150	158	153	145	134	137	142	131	116	114	110	127	108	108	93	111	113	113	100	111	124	115	111	117	116	125	121	113	119	134	149	134	132
140	154	121	129	120	125	122	131	143	156	172	178	161	165	174	153	157	149	173	158	145	148	132	134	120	126	118	119	104	114	110	106	111	94	100	104	109	121	117	116	107	119	125	117	117	124	125	140	146	156
149	137	129	112	120	121	121	118	142	150	168	170	182	160	166	136	153	144	140	147	138	159	144	130	127	123	118	116	115	105	110	112	104	101	114	114	116	109	109	116	121	104	127	116	119	129	135	127	139	155
131	126	121	109	112	113	126	118	134	161	150	158	166	164	164	161	140	150	139	152	142	153	153	140	143	122	122	106	114	111	125	120	106	99	100	106	106	123	116	120	124	119	113	116	132	132	130	141	157	155
124	135	112	118	109	113	112	114	126	135	150	156	159	138	141	142	134	134	133	137	146	132	147	118	130	114	117	119	114	117	113	101	106	93	103	105	103	119	111	133	133	129	126	126	122	145	148	160	172	167
118	129	96	119	103	108	118	111	112	120	129	153	130	134	130	125	123	124	131	131	134	122	135	110	126	116	129	111	113	102	104	103	101	103	108	110	107	105	121	120	133	128	141	125	133	142	157	163	168	194
120	114	99	105	113	107	108	100	120	121	123	135	128	112	113	104	109	110	132	125	120	130	121	125	111	111	110	109	108	97	101	89	100	117	105	113	108	127	128	122	143	120	133	146	145	154	162	164	179	193
110	113	111	117	110	114	95	112	116	114	117	119	125	117	107	112	105	109	106	123	111	118	113	112	95	109	107	105	108	93	112	103	99	102	111	114	120	130	137	153	144	156	144	160	166	176	177	178	210	236
117	115	117	109	108	99	105	115	106	103	101	118	111	116	110	100	108	103	108	103	109	110	114	105	104	107	93	105	103	98	112	116	108	116	108	110	127	125	155	139	171	165	162	171	173	195	191	207	221	212
107	107	102	105	112	104	110	115	117	107	109	117	103	115	102	102	100	113	106	114	112	100	102	114	107	95	98	107	117	118	116	111	114	114	130	122	124	143	144	163	162	156	174	180	178	187	196	205	215	232
92	110	112	117	109	103	105	104	118	103	110	109	113	117	107	106	107	110	113	99	110	109	102	114	105	100	112	102	120	117	123	116	116	118	117	126	129	130	134	156	156	162	166	181	172	186	196	197	197	221
115	110	106	118	115	109	110	116	110	117	109	114	106	111	104	105	107	109	106	105	108	113	107	115	104	96	101	107	114	105	117	114	116	122	123	122	131	121	128	142	159	144	157	171	156	195	167	211	189	229
113	105	120	106	111	113	114	108	117	107	111	118	111	102	100	109	113	121	110	111	100	105	113	101	99	102	105	105	109	108	97	108	100	115	113	132	124	117	127	116	136	142	145	148	146	172	189	178	201	199
98	119	119	119	118	113	112	119	112	112	117	113	103	103	114	119	116	94	100	107	115	100	101	107	102	106	111	107	105	106	103	102	109	105	103	98	107	119	108	115	124	129	135	148	144	163	158	161	163	173
120	116	128	128	120	112	113	109	125	107	107	115	111	121	102	111	111	116	107	99	107	110	102	103	106	103	112	112	108	103	110	106	115	106	99	100	118	112	111	106	117	117	128	122	125	139	144	159	158	139
125	112	131	120	120	106	102	99	103	104	105	115	106	115	101	109	108	106	102	101	110	111	111	109	101	108	111	116	101	105	103	101	104	101	108	106	99	112	120	104	107	102	122	111	115	118	132	122	127	149
116	122	119	120	126	111	114	109	113	112	105	111	116	109	108	113	110	107	110	104	106	115	110	112	126	111	118	107	119	105	106	113	104	102	104	112	111	101	97	95	101	117	111	106	112	119	103	126	132	127
125	141	133	133	116	107	114	101	115	109	110	111	115	103	122	103	119	116	114	122	118	113	107	107	118	121	117	117	131	116	115	109	103	94	102	105	97	102	109	111	104	109	115	109	109	116	107	125	123	134
130	127	129	129	108	115	113	111	119	101	102	111	109	111	113	119	120	114	117	121	121	111	120	112	108	118	108	120	124	117	107	104	105	105	103	112	112	109	98	108	112	110	109	111	117	120	111	132	140	129
128	127	119	113	120	116	127	123	121	109	113	103	114	116	113	120	116	125	133	128	107	122	107	116	114	108	104	119	109	116	112	111	102	100	100	108	110	112	105	94	109	106	116	118	113	101	112	128	132	124
118	99	110	119	110	117	116	121	119	109	106	109	128	107	127	117	116	120	144	126	124	113	126	114	112	105	113	120	104	107	110	107	121	104	104	104	113	122	104	108	88	118	107	113	114	114	110	132	122	136
121	112	112	103	104	114	100	107	116	111	113	100	114	115	114	112	108	122	130	123	115	108	117	126	109	110	116	123	112	118	117	114	109	100	104	119	112	105	96	101	109	104	99	104	114	107	114	121	110	115
112	116	117	119	103	108	96	100	107	108	107	112	106	122	109	118	107	104	128	129	119	118	111	115	128	119	129	128	119	111	113	120	115	111	104	104	101	96	107	102	95	105	114	106	108	100	99	104	116	122
118	123	105	119	120	110	113	113	112	118	122	109	102	114	113	111	116	111	120	112	118	119	118	119	116	117	123	123	118	125	113	101	110	115	119	116	113	121	107	111	97	103	98	106	100	116	105	113	99	107
112	108	106	118	115	111	106	112	120	122	113	116	110	114	115	113	106	111	124	117	107	114	114	119	110	123	111	123	123	131	123	122	112	120	115	112	112	111	103	109	106	92	106	111	106	115	107	107	102	109
114	104	115	116	109	117	111	111	117	112	121	114	111	119	116	123	114	127	118	120	108	126	120	122	128	126	132	120	131	125	126	114	107	120	115	116	119	100	110	100	108	103	104	108	112	102	103	104	118	100
100	106	115	111	116	117	120	122	119	114	124	114	120	121	114	123	115	121	119	123	101	121	128	121	120	120	124	122	118	121	118	122	118	128	124	116	103	108	101	104	117	108	107	97	112	104	96	101	116	98
121	122	125	112	126	107	121	119	114	127	119	135	116	119	123	114	113	126	109	123	111	110	124	129	120	137	120	123	115	134	125	116	123	126	118	121	107	108	108	105	116	115	103	113	107	99	103	111	105	97
118	117	120	111	121	115	114	114	106	112	112	127	119	118	118	113	130	121	128	107	122	128	135	131	137	118	130	128	122	131	106	125	113	129	123	124	107	111	121	119	119	106	103	91	100	115	115	105	99	104
122	135	119	117	112	126	117	124	110	114	130	124	130	132	133	126	134	115	123	122	129	119	124	127	119	120	139	112	119	111	126	107	113	123	118	125	110	117	112	119	95	114	113	101	106	108	107	103	95	101
116	130	112	121	132	120	118	117	122	122	145	119	137	141	137	126	143	128	120	119	133	118	123	144	122	118	116	118	107	117	112	117	120	113	106	111	106	99	106	113	118	105	103	112	115	107	114	107	111	106
137	113	129	126	138	136	128	114	131	135	121	123	142	143	129	132	126	131	130	113	116	119	121	117	116	115	117	116	106	116	108	132	114	112	113	109	123	104	118	108	111	104	105	103	112	97	105	96	97	96
120	121	130	128	130	123	132	119	137	120	135	136	145	127	137	127	127	125	123	114	124	112	120	124	120	110	123	107	106	109	102	105	117	115	104	120	111	119	102	110	117	109	109	102	103	100	104	102	107	96
128	131	121	115	136	130	116	126	127	132	116	126	136	123	144	131	140	128	133	127	121	114	124	111	118	120	114	122	97	113	117	101	105	100	110	108	105	106	111	117	95	108	100	110	105	103	99	115	110	99
127	131	126	133	133	145	138	134	135	134	124	136	140	133	134	138	139	127	131	127	124	116	110	120	116	115	108	114	114	110	103	98	95	104	103	112	117	113	128	102	110	98	113	114	107	107	103	116	105	115
133	126	132	129	136	134	130	136	136	135	142	135	128	128	135	132	134	136	115	122	119	124	116	103	107	106	105	108	107	102	107	106	100	106	112	108	106	116	118	106	95	97	103	101	107	115	102	101	104	113
129	142	127	140	132	141	133	135	142	131	133	131	141	132	127	138	116	131	108	126	112	120	109	106	106	107	107	109	107	100	110	105	117	104	109	106	115	114	107	104	98	100	106	111	113	115	112	116	111	115
131	136	129	131	135	132	130	130	126	138	132	131	128	132	121	121	125	117	111	108	105	115	108	105	110	101	117	104	101	104	102	99	115	103	110	110	104	110	105	98	96	112	103	117	99	114	99	120	104	107
139	134	135	144	140	120	124	129	126	141	127	130	109	134	130	129	115	133	123	113	115	120	115	112	108	110	108	108	102	109	105	100	107	99	94	99	109	99	113	106	98	92	113	121	112	105	113	123	107	120
136	126	136	138	137	114	131	123	134	125	124	129	133	111	140	144	122	136	108	119	115	111	104	110	107	101	93	107	104	102	97	108	112	108	109	107	108	114	104	96	103	116	106	116	121	111	132	124	115	116
155	134	139	148	130	127	128	126	137	129	142	124	118	126	146	125	131	116	118	122	122	113	112	122	102	114	107	114	108	116	109	104	105	113	110	108	106	115	115	113	119	125	117	133	118	135	125	125	128	125
144	155	154	138	144	136	120	130	134	129	130	133	122	131	127	132	123	118	108	114	112	110	109	103	103	100	111	104	103	108	98	101	107	112	114	110	112	122	134	120	148	130	126	116	120	130	131	132	109	133
153	163	148	139	131	129	132	132	131	130	129	120	136	133	124	117	115	132	112	122	115	107	111	115	115	111	107	105	111	92	99	100	106	105	108	122	126	123	117	135	132	142	138	132	129	133	127	114	127	123
138	156	146	141	133	133	135	130	137	116	128	134	112	130	125	121	125	134	115	121	113	114	115	113	115	114	114	106	109	106	112	105	106	106	122	124	125	131	132	134	133	131	124	136	137	132	138	133	115	122
142	145	146	132	135	136	127	130	116	130	131	129	125	123	130	137	122	125	115	109	115	116	107	102	116	110	110	109	117	115	105	117	109	107	121	121	118	126	128	140	146	133	116	131	146	136	119	112	116	120
145	133	136	123	129	119	132	120	123	116	127	127	123	123	120	112	122	121	126	125	108	108	117	109	109	102	115	103	114	113	123	109	108	108	117	122	115	121	112	141	128	147	133	129	129	115	129	124	114	116
129	142	126	119	113	116	123	94	121	113	114	121	127	114	116	119	108	117	115	109	101	111	103	108	104	121	113	114	115	97	105	97	106	112	128	115	135	139	125	145	129	138	126	122	127	130	114	102	106	116
122	123	114	117	110	109	95	109	106	105	109	119	108	112	107	113	106	104	115	105	105	102	108	113	112	114	106	108	118	114	112	107	109	113	118	125	126	138	129	124	136	132	124	122	110	115	100	103	113	115
108	124	114	114	102	109	117	94	107	101	103	109	115	111	115	110	109	106	102	109	105	105	108	112	110	114	109	111	113	107	107	111	119	123	134	137	128	135	118	137	132	120	123	130	126	111	109	111	110	116
115	105	114	109	95	112	102	101	107	101	117	118	108	105	113	108	123	110	110	107	107	105	102	122	122	116	112	117	108	114	105	120	120	122	139	134	136	139	136	143	145	135	125	114	132	124	107	114	112	112
119	110	113	116	113	113	113	113	123	112	112	103	95	102	107	96	114	107	125	113	114	111	111	128	116	123	122	133	129	142	117	121	129	142	149	154	137	152	152	153	132	126	132	145	141	128	121	113	117	111
119	108	125	107	112	102	127	104	124	114	122	119	107	114	110	114	125	105	128	113	116	120	125	134	129	129	129	130	137	132	117	131	150	163	149	172	159	157	157	169	135	140	141	143	135	127	122	120	117	128
108	110	108	103	113	109	117	122	126	113	111	108	110	109	124	124	130	120	133	123	117	127	123	134	131	146	149	149	146	155	131	151	148	168	170	170	159	187	166	163	149	139	141	145	152	146	118	118	118	111
128	111	124	107	111	112	103	116	116	118	114	115	118	112	110	124	132	136	136	143	128	141	138	159	131	156	148	171	150	167	154	167	174	185	187	179	161	173	158	164	145	153	129	143	156	124	113	111	113	117
134	129	130	111	119	113	120	120	134	133	120	121	111	122	122	123	135	143	136	136	130	140	136	141	138	153	160	168	151	168	168	185	177	197	179	193	178	171	166	149	141	141	136	142	150	148	120	113	108	97
115	119	131	116	116	101	113	126	123	124	120	130	123	133	118	135	133	150	148	150	138	144	129	156	163	164	176	170	178	184	181	177	183	183	191	176	168	157	157	145	147	127	135	142	136	122	109	109	104	103
113	130	117	115	110	119	125	141	133	132	133	116	128	124	118	126	128	149	144	140	132	126	142	149	154	156	181	194	205	180	186	193	182	186	176	184	192	166	164	146	150	139	136	137	127	123	111	104	100	104
123	120	121	128	121	117	122	130	151	124	126	121	133	135	135	141	139	146	145	131	129	134	141	138	147	178	164	182	172	178	165	171	191	177	173	177	178	159	166	148	156	142	143	152	134	117	110	97	97	102
125	107	117	99	126	112	125	131	148	141	135	133	123	133	125	142	146	152	147	168	158	149	140	155	160	169	167	181	173	164	164	184	165	175	180	167	160	144	152	144	147	135	133	128	124	107	101	109	111	115
116	125	116	116	124	112	127	141	139	146	138	142	133	138	129	154	143	156	146	175	158	170	141	160	169	164	159	170	178	170	178	188	190	186	179	169	150	156	159	135	145	129	134	126	118	116	105	95	112	114
128	130	122	117	116	118	131	149	147	148	139	138	132	125	144	153	149	167	153	176	169	164	161	180	180	173	189	162	180	183	190	174	162	177	176	168	164	157	173	126	133	134	139	116	116	107	106	102	100	102
122	118	117	112	113	124	134	139	140	143	139	149	146	154	142	173	180	181	158	183	179	194	181	188	179	185	191	188	187	166	180	145	172	184	190	160	161	160	158	146	122	127	120	111	114	113	99	106	118	117
124	143	123	113	109	123	130	139	143	140	153	141	135	149	150	166	163	185	184	184	180	176	185	183	196	194	199	181	187	159	166	167	185	174	168	155	153	152	144	144	134	142	130	134	114	115	97	106	94	113
123	125	110	132	120	132	122	139	146	144	132	139	154	163	154	152	176	194	207	196	193	198	204	183	210	188	211	175	181	159	170	171	165	163	180	156	145	146	151	144	123	127	122	131	115	121	102	116	110	115
126	124	119	121	122	121	125	131	137	127	129	125	138	143	147	147	177	171	194	191	198	179	194	203	191	185	199	178	172	162	146	170	160	173	159	145	146	144	133	135	127	118	119	121	112	113	104	97	94	113
131	124	115	121	122	119	119	120	138	121	117	121	136	126	146	158	162	179	190	179	193	192	185	194	184	193	177	169	157	164	160	149	147	165	144	147	144	143	123	140	123	125	128	125	109	97	110	110	106	103
117	126	107	131	111	119	117	122	126	121	125	125	135	135	138	140	146	172	170	179	182	187	173	178	172	183	166	166	159	138	140	140	137	149	144	128	142	138	128	118	105	120	120	118	100	101	103	102	106	117
129	118	121	116	114	118	121	110	114	113	117	128	137	141	143	154	169	165	158	182	141	158	168	185	172	170	152	152	150	154	125	141	142	148	136	136	135	129	124	109	114	110	116	120	114	98	106	106	105	107
121	123	105	122	111	107	106	112	118	111	109	119	129	142	130	153	140	152	136	162	144	138	151	155	169	135	152	133	148	135	126	123	134	125	128	124	125	121	115	101	109	102	110	108	113	107	117	110	110	106
114	134	127	123	106	120	119	106	118	116	103	122	122	138	129	129	129	145	133	141	136	133	138	145	154	131	133	127	133	130	126	129	128	127	128	121	120	121	126	105	114	103	118	118	109	105	115	103	104	112
125	120	125	125	120	104	107	105	117	120	115	105	123	135	135	132	128	144	137	127	131	131	137	134	135	127	119	122	126	119	108	123	123	138	118	115	118	126	119	111	114	112	105	114	115	101	105	100	94	112
121	126	120	115	121	122	113	124	127	120	124	122	126	132	142	132	133	141	133	118	117	126	129	132	146	119	120	117	129	106	106	107	129	130	111	128	126	145	120	115	114	123	109	115	121	112	113	106	109	99
128	134	111	132	121	126	118	132	129	134	114	124	133	144	141	135	140	136	149	123	119	129	130	121	125	115	118	115	119	115	109	100	120	112	113	116	122	133	122	115	124	116	111	125	110	110	109	118	111	109
143	127	135	121	128	108	116	126	144	119	129	118	144	136	135	130	142	132	139	125	122	120	117	129	124	131	113	119	103	113	110	114	101	114	113	109	123	123	108	109	118	108	118	110	109	109	110	116	110	113
141	122	139	122	135	130	124	116	138	135	132	127	145	131	136	132	139	128	136	129	135	115	110	125	123	118	126	121	115	106	108	102	100	109	109	107	117	107	118	108	118	114	110	109	113	105	108	101	114	113
152	158	134	139	135	134	125	138	149	125	126	133	142	137	118	126	114	136	127	130	121	121	126	124	126	107	106	111	117	103	114	113	100	108	122	115	110	110	126	122	108	117	105	116	112	104	114	101	104	98
147	148	166	155	154	140	136	152	143	141	131	129	149	130	124	121	128	126	133	129	121	117	115	105	106	113	109	110	117	108	97	114	101	113	112	121	111	120	111	112	104	101	120	107	103	110	108	112	109	106
156	161	179	176	156	146	144	160	145	130	123	128	129	136	128	123	116	132	119	119	109	118	118	125	112	119	122	122	118	116	119	108	113	110	111	111	111	112	107	101	113	106	104	109	116	96	113	101	107	101
181	176	199	174	190	165	167	145	141	125	140	129	131	126	140	116	123	127	128	111	118	124	118	115	119	115	114	118	125	118	109	115	101	102	111	120	112	118	104	117	115	118	98	111	108	112	106	104	114	115
192	180	185	191	176	168	169	151	168	130	129	127	148	130	151	130	137	124	132	116	127	99	114	104	110	120	114	109	114	110	113	107	113	115	104	106	107	112	118	102	98	115	107	119	115	115	106	115	102	103
215	195	210	197	207	189	183	166	160	147	143	129	140	143	133	140	134	131	131	107	128	120	112	116	108	106	113	115	117	108	110	116	102	123	105	107	109	109	110	103	110	102	115	108	118	113	115	103	102	106
206	205	234	209	208	175	182	168	157	140	121	125	136	141	133	121	114	128	113	117	100	106	124	109	109	101	114	104	112	117	118	110	118	115	111	111	117	117	103	106	108	107	92	96	111	102	104	94	105	106
199	201	210	204	199	182	165	160	158	145	141	129	143	142	136	139	117	120	123	120	115	105	101	112	104	113	110	121	118	106	115	112	104	113	103	100	103	95	92	108	110	115	99	111	112	111	103	108	103	114
201	199	172	185	184	171	162	148	145	127	130	133	141	139	137	128	118	121	127	122	111	112	119	108	111	111	111	107	110	112	111	118	112	104	101	114	105	107	100	105	98	106	117	101	104	109	104	104	104	106
187	177	170	189	167	158	149	141	143	145	131	129	114	133	126	137	111	123	125	117	116	115	114	109	114	101	123	106	110	118	108	102	113	108	106	107	110	108	103	105	104	111	109	105	111	102	105	117	111	107
168	162	181	170	169	167	146	141	158	124	125	126	125	128	123	115	130	117	124	119	111	115	127	120	110	128	115	116	107	114	107	119	123	104	117	102	113	90	95	105	103	113	114	105	103	104	111	105	116	121
156	156	175	169	159	154	146	143	140	127	123	124	128	122	116	115	130	120	126	131	122	109	131	118	115	128	118	119	112	121	114	120	118	112	103	106	115	104	105	109	109	129	103	115	100	106	105	111	108	108
156	167	156	161	143	157	153	145	131	123	120	132	123	137	110	107	114	114	112	125	125	129	123	120	133	113	122	131	122	104	129	110	122	106	111	96	108	120	114	107	116	113	114	99	100	96	87	99	109	128
147	164	162	151	150	164	159	147	129	134	131	125	114	134	116	118	126	124	116	119	130	119	124	114	127	116	119	116	116	116	124	111	124	109	115	97	100	102	120	115	117	119	123	121	95	120	107	118	114	132
156	155	154	149	168	176	165	135	136	123	120	109	121	123	117	114	121	109	116	122	126	117	123	127	134	116	113	108	110	121	98	108	105	106	99	104	109	114	98	106	113	112	115	115	103	109	100	113	103	129
153	152	157	159	158	162	156	147	152	139	123	123	110	122	118	115	102	102	118	105	112	112	118	108	126	107	116	115	105	107	103	111	110	109	108	108	115	105	117	118	128	119	113	119	114	107	105	114	101	121
145	130	159	161	166	169	162	163	149	125	110	104	116	112	113	105	109	108	118	109	103	110	112	122	105	119	102	101	95	100	106	110	110	104	111	119	98	118	115	110	124	115	120	128	118	97	114	110	117	105
138	152	149	162	166	176	156	163	145	128	121	123	98	110	117	123	99	108	99	102	111	106	116	112	101	112	109	98	106	104	107	110	118	108	106	105	121	129	132	130	123	126	136	133	121	112	123	118	121	114
161	154	145	143	159	171	154	168	145	115	108	117	127	113	97	98	107	101	115	96	116	102	111	104	108	112	102	100	103	109	108	113	112	108	109	118	122	130	136	127	141	122	136	121	113	112	108	115	109	113
135	151	145	148	134	158	151	145	142	122	132	108	115	121	119	115	110	103	109	113	106	103	117	105	105	103	107	106	112	115	120	111	119	106	115	119	116	125	126	124	132	133	125	129	120	122	113	122	112	116
136	141	132	148	132	138	153	137	146	128	124	101	114	113	116	102	117	109	113	109	108	103	101	107	116	100	114	103	104	106	120	114	121	117	114	122	128	123	127	129	134	141	131	143	123	120	112	114	116	125
148	136	137	135	126	133	141	141	147	134	129	127	108	116	114	123	107	102	114	108	104	106	111	103	102	117	113	120	119	113	109	117	128	120	103	113	143	113	147	133	149	141	144	135	139	114	112	115	119	118
152	139	133	136	139	139	141	153	150	136	134	118	126	122	118	117	102	117	118	112	97	101	110	103	104	108	104	110	116	120	108	124	118	121	114	125	129	131	135	125	158	133	136	131	132	111	122	121	134	117
145	141	126	130	141	143	149	150	154	140	145	132	117	121	122	114	107	112	114	115	105	106	107	112	102	106	113	110	113	98	106	113	111	104	107	111	127	127	129	124	133	129	129	126	133	117	117	117	116	113
153	136	134	138	130	137	149	142	156	152	149	136	136	122	125	111	107	105	121	117	103	102	107	113	101	112	89	116	104	117	109	122	117	109	125	105	127	116	124	111	130	127	125	120	123	115	101	114	109	107
142	140	137	129	147	144	153	151	164	150	163	146	128	113	136	128	116	111	103	104	120	114	105	114	112	104	110	123	117	110	101	110	115	113	106	112	110	126	125	118	114	112	120	112	112	115	103	101	101	116
151	147	140	140	160	144	160	160	164	158	161	139	142	136	141	123	111	126	123	109	111	104	118	105	107	99	109	110	124	100	107	105	112	108	105	102	109	113	119	114	111	122	119	116	117	109	110	89	95	110
161	152	144	168	156	154	140	166	156	172	142	144	134	137	123	121	124	117	111	117	118	108	114	108	101	121	116	118	115	111	116	115	117	109	115	108	120	111	125	104	110	107	117	103	112	104	95	99	106	100
155	165	163	146	157	146	158	172	152	154	140	142	136	128	145	118	114	123	121	112	109	107	127	116	125	115	121	129	133	132	114	116	118	110	103	113	106	113	117	103	103	108	110	103	100	99	103	106	112	93
165	157	156	165	172	156	147	171	156	146	143	138	141	142	123	125	121	126	126	127	124	123	117	118	126	128	123	132	130	114	117	106	112	113	112	113	109	110	102	114	99	102	99	99	117	101	98	106	122	120
175	184	166	175	141	159	136	165	157	147	132	142	142	140	137	129	124	123	141	123	116	126	136	128	113	122	132	126	128	113	128	112	124	119	110	105	114	114	113	102	102	98	111	116	101	103	109	117	105	104
179	188	163	170	174	143	159	153	154	156	145	155	139	129	122	136	132	132	130	123	134	124	131	130	130	131	140	137	131	125	122	123	119	114	119	104	107	121	108	95	115	104	114	97	106	114	117	109	104	107
173	197	183	187	164	169	169	168	176	157	151	151	153	145	143	143	128	128	125	125	118	135	137	125	130	116	116	121	119	110	121	112	114	108	112	102	110	107	101	107	109	102	111	104	112	106	114	110	103	123
165	197	181	186	166	179	181	169	158	143	172	166	165	136	139	133	138	137	136	132	121	126	136	138	125	120	119	111	123	108	117	105	115	100	106	99	109	115	104	115	105	107	108	116	102	108	108	112	114	111
180	207	189	201	176	188	180	173	162	154	174	167	162	154	154	146	141	123	138	123	142	133	130	114	122	119	116	130	116	108	109	107	109	112	116	111	111	107	99	123	108	105	121	123	112	113	114	119	114	118
187	190	203	215	182	170	175	174	163	165	182	167	157	154	151	151	144	141	136	128	127	132	142	121	123	106	122	107	118	107	117	114	104	106	100	102	109	113	112	118	111	124	121	108	109	111	119	125	121	125
179	205	215	204	184	194	176	167	170	155	164	146	155	162	147	150	139	129	140	130	117	127	127	125	126	120	117	126	122	112	119	118	105	103	108	113	106	107	103	114	125	116	124	118	127	111	137	124	127	126
182	211	203	195	176	170	162	176	166	164	173	151	160	139	141	135	137	134	133	133	126	125	123	115	119	123	113	121	113	114	124	112	106	94	106	110	105	110	118	120	118	133	129	132	107	121	128	135	141	142
170	204	182	171	175	192	175	145	169	162	157	141	141	142	141	136	123	130	137	122	117	119	122	109	113	121	115	119	110	108	106	105	104	114	112	110	115	120	132	126	132	128	145	133	133	140	140	139	120	138
168	178	179	166	154	147	155	141	171	138	146	136	147	142	135	123	117	133	126	133	119	134	115	123	119	118	112	102	110	111	111	108	107	115	97	118	125	119	125	131	132	135	129	139	134	145	155	139	134	139
146	163	164	164	149	148	142	144	136	151	144	124	123	134	125	118	131	121	109	124	123	122	111	121	113	115	115	108	108	120	104	110	119	115	119	108	115	124	129	133	136	141	151	136	132	140	135	136	124	135
145	160	154	161	157	146	138	141	146	139	131	120	122	132	120	114	123	125	119	122	115	122	113	105	116	115	113	111	107	96	108	109	107	113	117	119	108	117	122	133	135	138	134	132	129	129	123	128	120	129
134	137	147	137	134	128	122	133	135	131	136	133	132	123	121	133	109	140	134	134	129	131	133	121	122	127	120	112	123	115	109	102	111	105	102	108	110	106	120	113	109	124	132	122	108	111	132	116	121	132
134	147	139	132	133	133	122	136	146	137	134	133	121	120	112	129	120	121	135	130	133	124	132	115	117	119	123	124	119	114	119	103	116	107	102	105	111	113	108	114	113	114	100	110	117	115	117	112	108	113
142	138	131	132	126	137	130	137	129	134	118	131	131	117	101	110	108	119	137	127	133	123	125	120	114	117	120	109	106	106	117	110	106	109	107	107	105	101	105	114	113	118	114	105	113	112	107	110	109	109
129	137	130	131	119	121	111	132	127	124	118	126	113	109	110	118	120	127	119	129	133	134	125	120	116	121	127	130	115	106	111	106	104	113	109	110	102	108	113	101	107	100	103	99	98	110	110	106	111	105
129	132	122	130	123	123	121	118	113	116	111	118	119	103	112	104	120	120	119	130	130	122	121	119	120	128	111	131	119	116	131	108	112	102	108	111	107	107	104	113	104	105	108	106	106	110	108	108	106	105
134	117	138	119	115	111	111	116	112	102	103	104	102	108	107	110	109	118	111	123	122	120	128	116	119	133	129	129	130	134	117	119	103	112	104	119	124	108	116	99	110	100	116	111	114	100	123	112	112	105
122	122	126	120	125	108	118	111	121	114	114	112	102	107	116	106	99	123	121	118	138	125	123	119	119	133	120	128	134	132	129	126	106	114	122	124	125	115	111	118	109	104	113	104	118	106	127	127	128	103
131	121	115	111	109	108	103	109	121	95	107	113	119	111	112	113	111	113	113	124	119	133	129	123	135	126	138	123	131	131	127	117	117	118	117	115	119	118	107	110	116	116	118	114	121	104	117	104	111	116
123	117	120	120	120	112	110	102	115	102	105	110	117	113	116	110	119	115	114	116	118	117	130	140	131	131	131	150	130	151	138	129	113	112	125	126	108	116	110	118	118	111	105	118	107	125	109	123	111	114
122	113	113	127	125	118	115	103	103	114	102	101	105	107	124	107	126	119	117	111	119	126	131	130	138	131	141	140	147	136	141	122	123	116	129	112	111	118	115	114	114	113	117	109	114	123	126	121	111	102
128	114	122	144	131	120	113	117	125	106	110	107	127	124	125	109	119	133	117	121	121	126	125	123	129	127	141	129	145	125	141	133	112	121	116	122	130	119	124	126	118	129	129	123	106	132	136	124	123	117
136	133	134	131	151	118	123	128	125	125	121	106	132	114	116	104	111	112	117	119	124	126	122	118	112	139	127	134	127	151	138	136	114	116	109	118	113	118	118	123	114	132	125	131	108	131	125	120	114	126
152	146	165	165	155	129	134	130	142	128	117	113	121	124	119	124	117	119	114	110	116	114	123	120	116	135	138	137	123	134	126	132	123	119	118	119	109	130	114	126	113	138	130	127	121	124	126	122	113	119
173	169	177	178	176	144	157	156	144	132	131	120	121	116	116	114	115	119	120	109	111	118	111	111	117	129	126	124	127	123	136	136	116	126	121	136	123	129	119	124	122	124	127	141	144	136	134	130	123	104
173	198	186	208	162	145	150	155	151	137	127	119	137	120	109	111	108	115	115	109	117	122	112	117	127	125	140	138	134	139	141	120	121	111	124	125	124	134	138	136	129	128	143	115	144	142	140	119	128	115
182	199	184	199	175	172	153	155	157	133	124	114	124	119	107	103	112	113	121	107	100	110	124	119	132	122	136	123	139	157	142	127	132	130	126	131	133	127	124	122	140	142	138	130	132	150	133	128	111	112
175	210	192	208	174	167	156	166	154	147	135	120	129	122	108	125	108	117	111	121	116	127	130	125	127	126	134	125	135	148	152	141	126	135	136	138	135	124	127	135	141	148	149	145	150	153	143	127	121	119
187	201	185	208	174	168	172	161	159	144	121	116	125	133	113	115	110	138	113	131	108	137	115	131	140	143	141	154	151	145	153	143	135	129	139	143	151	136	139	146	139	157	159	160	152	159	133	128	132	121
169	177	178	176	171	160	162	178	160	140	129	130	128	112	116	114	123	121	123	122	132	132	143	135	128	150	151	141	157	147	153	148	142	130	150	138	131	138	139	138	141	142	151	164	155	152	162	136	112	123
169	167	172	178	166	161	153	163	151	136	133	145	118	132	121	119	113	128	119	116	130	130	142	136	167	155	152	165	167	149	152	136	146	132	150	144	137	148	149	135	151	149	168	147	150	149	154	143	137	122
164	153	174	170	160	158	139	162	137	136	132	123	115	115	114	119	121	113	112	128	127	133	161	138	137	145	154	140	159	156	147	147	159	150	152	131	156	141	147	158	157	157	158	141	159	150	137	143	132	122
150	159	154	168	143	148	139	163	139	110	113	118	112	111	112	111	119	123	117	127	139	130	137	131	135	144	146	156	135	157	157	154	166	141	162	143	148	152	146	146	143	153	158	141	141	142	126	132	117	123
144	145	146	140	131	132	140	129	122	118	112	114	117	104	115	107	114	109	105	123	117	125	127	147	134	141	145	164	143	152	157	142	156	138	134	136	146	148	140	143	143	135	138	127	135	133	112	122	119	114
143	142	147	142	127	134	135	129	129	101	110	104	104	119	109	106	114	116	115	115	102	117	123	135	144	130	130	134	147	136	140	137	133	125	134	140	131	153	125	126	128	140	129	129	119	118	119	117	108	112
122	135	146	137	124	113	126	120	115	108	104	97	110	103	116	106	117	123	119	120	104	115	118	133	125	130	122	124	128	133	125	128	137	122	116	119	132	138	127	120	114	141	112	126	109	122	113	116	110	102
136	125	121	124	120	116	116	131	124	110	101	116	103	118	122	115	117	122	124	117	111	112	121	124	118	119	111	114	115	120	109	117	120	123	99	124	119	116	106	117	118	120	119	112	121	110	107	114	111	110
135	127	122	129	127	111	128	133	123	112	110	105	112	119	123	116	112	119	115	121	110	107	106	119	118	112	104	115	114	104	110	99	117	105	109	112	106	113	107	111	107	113	114	104	108	103	108	111	118	109
122	127	134	135	138	138	136	129	126	105	116	109	113	114	123	125	113	115	116	118	116	108	110	97	102	112	113	98	103	108	108	112	121	117	119	127	122	122	111	113	101	104	111	114	114	111	101	106	125	117
120	117	134	122	147	118	125	126	142	116	111	111	128	123	114	117	116	107	115	106	110	100	101	112	113	112	104	116	99	111	107	108	123	119	128	118	127	120	121	108	107	108	103	97	102	99	97	108	107	117
125	113	129	125	143	138	146	129	135	120	109	110	107	121	110	114	122	132	117	121	123	109	99	107	118	110	110	113	113	117	115	130	126	135	131	130	124	126	112	112	93	106	104	107	108	104	100	106	103	116
126	136	117	130	124	127	131	136	133	113	125	118	112	101	112	115	122	134	127	118	121	122	114	118	116	111	109	116	116	127	121	137	137	127	129	129	126	121	123	114	99	113	106	96	100	105	105	109	115	119
116	123	127	144	129	142	140	147	121	137	111	125	102	124	112	113	127	129	127	118	126	125	116	117	110	125	116	121	101	121	128	144	141	138	128	138	124	117	117	121	115	111	112	102	100	107	109	110	111	119
124	124	131	139	125	130	141	136	147	123	117	119	112	113	114	119	126	127	120	140	128	134	119	125	118	120	119	111	115	119	126	137	147	134	130	131	134	114	125	102	119	103	104	102	112	105	120	115	127	116
129	125	124	121	134	123	122	119	126	119	114	120	112	120	116	127	113	131	126	134	123	135	130	122	114	108	119	118	134	126	130	127	152	137	137	125	135	111	114	110	120	107	114	99	113	108	109	113	110	115
130	114	135	117	123	119	134	104	133	118	119	115	124	118	124	132	125	120	130	148	132	124	140	114	123	120	118	122	124	134	117	136	124	106	114	119	113	108	113	100	111	108	114	101	110	112	112	120	130	123
134	117	120	109	126	115	127	120	121	120	117	133	122	127	114	126	120	133	134	138	127	129	121	126	118	127	125	128	133	128	124	125	112	113	121	118	99	113	113	121	128	106	114	97	140	119	128	115	126	136
130	134	128	127	118	113	124	114	110	103	113	127	120	139	124	122	111	125	113	121	130	129	133	129	129	127	128	116	133	132	131	117	121	115	109	117	108	119	102	120	109	101	103	124	114	117	116	124	119	129
125	130	131	114	123	123	119	113	106	125	126	142	134	133	140	125	126	118	136	128	142	132	139	140	117	115	108	129	131	112	123	124	116	106	104	114	111	118	125	114	107	111	107	121	118	124	117	121	118	127
134	122	133	138	130	121	115	121	111	113	114	124	122	140	130	126	111	100	133	116	132	122	138	124	131	129	132	126	119	118	122	121	123	110	84	119	114	102	104	116	110	106	113	108	117	114	120	113	122	128
126	131	147	134	125	131	120	122	128	117	132	120	131	120	139	118	119	111	123	122	122	124	132	123	124	127	132	121	111	126	118	109	102	118	102	114	115	107	104	112	104	99	105	109	120	128	138	125	130	116
120	145	134	138	136	123	114	118	122	111	125	114	127	128	131	126	119	110	127	122	121	129	125	123	116	134	121	122	118	120	119	115	107	105	103	108	108	114	101	116	102	106	93	109	119	120	104	120	112	124
130	146	140	155	152	128	125	130	126	130	128	134	141	146	133	116	118	122	123	122	121	122	116	124	114	122	114	112	102	123	119	129	119	110	112	117	115	118	106	110	114	117	109	111	115	121	111	121	111	116
163	152	155	138	134	136	130	128	128	130	137	143	123	139	128	131	111	119	120	115	129	127	125	130	113	108	123	121	121	122	119	126	123	108	115	113	107	110	113	113	104	101	115	110	119	106	109	103	113	125
149	174	148	149	148	145	124	133	134	125	130	143	133	139	136	126	122	125	140	123	125	114	116	127	125	117	118	123	128	114	128	130	124	122	112	117	115	110	100	105	112	112	100	111	98	116	114	120	111	115
155	162	150	168	137	143	126	145	130	136	131	139	132	133	130	124	120	128	146	112	139	118	132	116	118	113	117	122	132	120	121	120	128	122	126	120	112	103	121	110	121	104	102	111	105	118	109	118	107	117
143	157	151	163	147	149	137	144	130	134	121	134	131	143	137	114	132	128	135	127	130	114	124	125	140	119	127	114	120	132	128	139	142	122	128	129	113	110	107	101	107	109	108	110	111	105	113	116	103	104
146	147	144	163	160	164	146	125	133	120	135	134	146	141	142	124	130	132	126	132	116	130	130	136	118	131	117	117	131	118	121	115	131	140	127	104	100	100	101	103	111	105	104	118	108	118	109	109	112	109
152	144	147	152	148	156	137	137	135	135	136	133	147	129	129	120	135	134	130	116	118	110	137	125	130	119	119	125	121	130	104	125	123	128	116	129	105	119	108	108	118	114	105	115	103	119	100	99	109	108
133	150	142	128	145	138	129	124	128	134	144	140	137	142	133	124	119	118	133	115	126	116	125	132	120	119	125	127	123	128	128	142	117	134	111	130	102	115	118	113	110	112	113	118	101	97	91	103	102	109
129	145	132	146	149	136	132	122	123	113	123	134	133	142	127	126	129	121	123	124	131	126	122	131	126	120	117	112	119	116	120	113	121	129	117	118	114	113	129	113	127	102	129	117	109	109	111	116	99	121
131	148	127	144	142	144	131	136	120	118	120	130	122	127	115	122	119	127	119	105	110	118	124	130	113	105	107	129	116	116	134	122	134	132	122	118	120	108	129	126	124	126	123	113	101	129	120	111	101	123
143	125	128	133	156	138	134	122	136	127	117	136	131	137	129	118	114	126	122	107	115	113	116	121	130	124	118	125	112	112	108	118	131	122	142	120	138	121	157	142	145	133	156	141	133	125	118	129	130	132
140	143	131	155	161	146	139	130	137	125	133	131	136	127	120	116	113	125	115	112	112	117	130	109	108	114	110	109	114	119	130	132	130	153	131	137	135	156	156	162	159	177	163	146	156	146	140	130	123	136
141	133	142	133	161	137	134	131	143	127	140	126	136	126	139	126	121	113	108	112	117	122	127	119	122	108	108	104	117	110	102	123	125	141	137	156	153	164	151	164	164	170	167	166	159	162	138	131	140	140
141	142	149	164	172	136	147	144	160	137	131	150	144	147	126	124	133	120	122	105	120	114	127	105	119	106	114	112	109	125	124	121	137	167	145	155	147	166	163	175	181	176	193	171	174	157	138	148	133	141
155	152	162	152	179	155	157	150	156	141	136	135	134	141	132	127	116	123	116	121	109	123	117	117	108	112	107	128	110	109	110	126	131	143	149	187	161	170	174	176	184	177	169	168	183	160	160	152	140	129
133	151	163	164	166	172	168	162	165	145	128	146	159	152	140	138	123	124	117	130	109	129	113	118	119	117	115	120	121	117	128	127	141	138	148	157	167	151	175	158	168	178	177	183	167	166	161	141	156	131
160	154	157	182	181	197	177	187	161	162	144	165	147	161	146	154	134	126	101	113	111	123	108	110	121	118	102	118	97	121	118	119	138	137	153	163	155	163	171	145	175	168	192	186	176	177	157	150	137	133
165	175	168	173	181	172	180	194	192	157	164	142	150	155	142	146	135	120	120	110	113	110	118	113	120	125	116	110	105	108	121	118	152	140	166	166	173	153	153	152	168	156	173	181	176	150	154	144	132	126
174	163	159	171	200	171	206	185	182	160	143	150	160	151	154	152	138	156	124	120	108	113	124	119	118	115	104	111	115	109	119	124	140	147	146	147	146	159	150	149	161	159	180	182	176	155	178	134	140	119
155	164	168	180	172	192	209	206	180	153	148	143	152	152	142	132	131	121	124	126	117	97	121	112	110	118	110	115	114	116	122	132	140	156	167	165	184	177	159	142	171	171	186	172	166	155	158	145	136	135
144	142	138	159	159	159	173	184	177	159	157	156	153	154	150	143	142	134	129	129	104	107	109	115	109	115	114	118	115	125	113	138	134	153	155	159	164	173	164	148	164	166	189	173	164	153	160	143	131	120
142	153	147	160	156	166	169	165	173	170	151	151	148	147	144	139	134	127	117	122	125	118	110	109	117	107	115	117	112	116	125	140	140	148	158	157	173	152	154	151	149	171	173	188	159	163	149	136	117	134
142	141	139	142	150	157	162	157	171	159	154	144	146	137	133	134	142	123	118	116	111	119	107	128	101	102	104	107	118	110	105	122	131	141	146	163	165	150	148	151	157	166	172	179	150	144	149	150	131	140
134	131	138	140	154	146	155	162	161	148	148	141	158	134	134	149	128	128	119	121	111	109	111	115	110	120	115	116	121	114	105	121	134	137	134	153	158	142	146	134	159	147	154	151	158	143	142	143	122	121
137	142	136	147	133	145	167	154	172	153	164	165	146	150	146	128	121	119	120	112	101	97	105	99	99	105	112	111	120	114	109	107	117	136	129	145	143	149	136	136	153	145	151	132	141	128	132	125	118	114
140	138	128	137	145	153	157	148	164	148	160	149	155	133	135	120	127	113	114	111	107	109	95	115	107	111	107	119	108	114	113	124	119	111	137	122	151	141	140	133	134	134	139	127	134	108	121	112	121	109
139	143	135	147	150	155	159	154	161	136	165	146	135	141	148	135	119	113	120	109	112	114	109	116	106	111	108	120	105	112	106	109	109	117	118	120	125	125	132	119	126	125	135	125	105	110	113	110	118	117
133	138	134	130	156	135	153	144	159	142	145	138	131	136	144	138	124	130	124	122	112	101	112	107	111	110	117	117	114	103	117	105	112	112	101	110	120	128	125	122	120	110	114	116	111	111	107	101	109	113
128	134	129	142	147	162	146	145	156	142	149	130	144	136	142	133	144	113	127	121	116	110	110	103	108	114	114	106	102	99	91	113	101	111	111	104	108	124	115	122	118	108	116	106	104	97	109	107	109	102
135	122	129	126	143	157	151	143	149	150	140	139	135	132	144	121	137	135	119	112	122	114	116	115	105	105	109	109	97	97	96	94	111	101	109	110	119	109	118	110	113	114	109	113	118	114	104	120	97	116
137	129	138	129	147	123	146	141	152	132	137	135	133	131	142	133	134	124	132	114	116	106	112	107	113	112	118	109	115	108	95	118	108	113	94	124	121	119	107	124	109	108	118	110	112	112	108	118	119	115
119	128	119	122	136	133	134	126	147	134	135	123	130	131	155	145	132	128	129	130	113	107	108	116	114	113	112	114	106	104	110	104	111	111	110	112	111	115	114	124	113	116	108	121	121	109	116	110	119	117
118	119	115	118	124	132	129	132	134	132	117	126	144	133	135	127	138	128	139	125	123	107	101	111	105	115	114	114	106	118	112	112	109	115	115	123	115	115	110	120	110	122	114	113	112	114	96	121	112	117
129	127	122	117	132	124	136	127	142	128	127	123	128	134	143	137	144	136	129	121	118	110	108	115	105	111	103	121	105	129	118	120	120	114	119	121	108	111	125	113	116	109	122	123	116	107	113	109	112	104
111	125	126	123	132	123	134	132	148	126	134	143	140	154	144	141	142	140	126	141	126	111	111	115	115	106	109	107	119	108	111	110	119	110	105	102	109	109	113	109	109	115	120	115	115	95	114	116	110	119
145	137	120	129	124	141	146	127	139	131	132	132	129	145	134	143	139	117	131	121	114	108	104	110	108	112	113	112	115	125	124	113	120	107	124	116	118	112	110	123	116	116	122	107	105	105	110	112	100	99
139	133	141	135	136	132	137	145	132	131	143	136	133	130	137	135	144	136	128	127	120	118	106	114	116	108	115	114	128	121	107	120	121	114	113	109	96	106	119	123	114	113	115	118	115	96	114	108	109	102
145	142	148	127	138	134	130	150	150	143	129	133	124	136	148	150	123	141	131	125	115	112	109	120	99	109	121	113	132	115	113	113	119	116	94	106	112	115	116	115	117	116	124	119	112	109	109	106	106	98
122	148	145	153	159	155	142	133	141	153	131	133	132	145	146	140	129	129	144	123	107	110	116	114	109	120	115	115	122	117	125	103	123	113	104	108	104	98	113	119	115	112	118	110	116	105	113	99	107	99
143	144	157	156	138	157	136	142	145	155	156	140	145	138	134	126	136	129	125	120	111	106	113	107	102	102	104	126	126	115	120	106	107	113	117	111	122	110	112	122	128	120	115	113	119	122	119	109	107	111
126	143	138	158	135	156	141	144	152	145	141	156	143	150	133	130	134	144	131	126	115	119	109	104	117	114	123	121	125	121	124	114	105	109	115	106	100	122	120	124	125	127	119	142	127	114	125	120	115	111
131	154	147	136	142	156	154	152	158	151	134	145	160	141	131	135	146	153	136	123	115	117	109	113	111	111	112	108	122	120	128	126	128	109	118	117	113	120	114	134	120	127	131	132	127	127	117	136	127	113
132	141	132	155	123	143	156	163	153	154	155	164	147	152	137	144	146	140	138	119	132	115	120	111	117	108	119	114	118	121	134	129	134	117	110	111	111	109	131	150	129	131	143	153	134	128	119	124	121	132
145	142	128	132	127	144	157	161	158	168	163	174	170	153	149	150	153	148	146	132	136	123	132	114	118	104	117	121	135	128	121	119	117	124	111	130	119	119	127	132	127	142	147	164	144	140	138	128	118	143
152	136	143	143	136	145	163	155	160	148	195	193	170	164	153	159	164	154	154	144	132	131	126	116	116	113	119	121	129	142	125	121	131	135	130	120	122	142	125	125	126	144	148	148	139	130	134	144	134	122
155	137	161	143	150	155	154	174	181	197	183	202	187	161	149	166	170	165	153	143	137	133	122	123	115	116	112	120	128	136	132	142	136	137	113	113	112	126	137	117	129	138	135	154	147	135	129	135	125	128
142	154	155	152	179	176	177	191	196	209	210	215	212	187	149	162	188	166	159	151	140	139	129	117	120	107	104	113	127	123	121	128	134	138	115	124	122	127	122	121	125	129	136	142	135	130	124	148	128	115
163	150	145	169	161	171	177	173	189	197	223	218	221	183	168	162	163	168	158	141	151	131	130	117	117	112	107	111	121	115	134	122	138	135	115	119	115	108	122	116	120	129	132	122	120	120	116	128	127	118
148	152	146	172	179	178	186	196	179	195	233	229	225	166	181	157	181	160	175	136	152	135	122	105	113	114	114	115	120	114	116	113	125	131	109	112	106	106	109	117	111	112	137	123	122	123	120	111	108	106
141	155	155	150	171	194	187	195	195	218	226	237	187	163	186	164	170	151	166	138	147	137	143	106	109	99	103	113	114	108	113	109	122	112	109	116	113	112	108	111	124	108	115	112	107	113	117	111	112	108
155	153	145	155	169	155	182	174	194	207	218	207	212	167	176	176	171	147	156	130	164	136	138	121	114	107	111	102	107	115	104	113	111	117	106	110	116	102	126	116	112	111	109	107	113	100	114	117	115	106
144	143	143	152	151	166	169	169	187	185	214	187	184	173	147	165	178	150	139	154	134	155	122	125	113	112	108	101	118	102	113	103	105	114	106	95	99	108	110	102	101	108	119	109	121	111	103	106	108	100
149	140	147	151	151	163	167	170	163	201	221	202	186	166	161	165	149	144	144	152	142	141	135	125	114	107	121	110	114	102	119	110	114	108	110	109	118	110	127	104	111	101	109	117	114	92	98	106	108	110
154	146	139	131	148	143	147	145	168	188	188	181	173	164	159	159	145	146	140	156	136	155	135	123	124	108	114	105	112	111	110	116	113	107	111	109	108	103	111	104	103	100	109	105	106	116	100	115	119	114
131	143	136	129	135	132	146	137	167	179	171	182	161	159	138	142	145	145	130	138	143	148	140	139	123	119	111	112	114	104	102	103	123	112	119	111	104	119	114	117	110	117	115	121	125	111	107	112	108	115
145	135	127	142	141	135	128	131	156	168	166	156	157	163	132	143	122	137	143	133	157	150	152	127	111	114	121	108	101	95	100	114	109	116	116	114	126	113	107	112	104	111	111	126	105	99	102	117	92	120
142	136	139	119	134	114	129	153	147	151	173	175	137	161	158	139	123	125	137	143	139	144	135	114	129	116	110	99	96	108	120	126	116	107	107	116	125	108	100	108	109	121	114	117	109	112	114	126	109	120
144	142	130	128	125	129	134	139	144	160	146	167	142	136	121	138	111	112	117	119	121	126	117	118	127	105	114	98	110	107	118	115	109	110	107	108	115	117	108	119	119	108	121	118	110	111	109	133	113	112
152	137	129	131	134	131	131	137	142	139	139	144	143	143	120	131	122	113	112	133	128	126	119	124	117	121	114	105	109	106	111	114	120	115	114	120	116	127	113	109	108	104	110	129	103	111	106	116	109	104
154	139	127	125	115	127	125	126	131	145	139	133	137	130	132	133	116	113	115	107	133	104	118	128	120	112	122	101	118	114	115	114	101	113	112	109	112	108	94	109	105	111	112	113	111	110	111	116	117	112
167	162	142	147	137	144	135	137	143	145	138	135	129	126	129	114	116	112	124	123	123	121	125	105	126	115	106	111	106	114	114	117	116	108	117	115	111	113	118	111	112	106	114	124	110	114	126	118	120	108
150	165	148	153	130	133	149	141	138	127	143	129	134	130	121	122	111	109	103	112	121	117	120	120	120	128	100	96	104	104	114	112	117	104	121	128	134	117	101	110	101	121	115	116	120	125	116	132	115	125
173	159	172	143	138	146	143	141	144	133	152	147	128	133	119	121	122	109	117	112	121	116	118	129	114	129	123	114	114	122	127	123	123	103	123	120	118	108	116	116	115	120	117	133	108	131	112	121	114	126
181	173	165	149	141	132	152	145	143	150	174	161	145	123	123	122	122	111	121	104	109	122	117	117	124	121	127	112	125	113	136	124	118	126	133	116	125	120	126	131	127	136	130	114	133	125	126	124	114	124
176	171	159	144	143	151	145	153	141	155	167	172	155	136	133	123	128	115	107	119	119	131	115	128	121	130	125	124	132	118	130	135	139	122	136	130	125	118	116	130	143	127	132	135	133	137	135	125	131	117
189	189	157	142	154	155	165	144	173	157	170	159	153	137	143	124	119	121	110	125	129	133	126	123	117	127	135	135	123	130	143	141	139	136	145	153	141	129	127	122	136	121	135	140	140	115	124	124	117	118
169	167	166	143	155	156	157	162	147	165	181	158	162	151	147	136	122	132	125	108	115	115	112	127	135	131	123	142	118	122	137	140	132	136	140	129	115	137	135	130	142	131	133	138	142	138	134	140	124	114
165	154	148	142	140	137	167	154	170	155	181	155	158	155	157	130	110	134	121	132	135	129	128	125	124	129	108	135	107	123	123	150	129	137	127	157	137	127	134	139	132	123	125	136	135	133	143	127	128	125
174	150	136	140	138	140	136	143	146	162	156	143	151	147	132	136	124	134	116	121	121	128	115	132	120	129	115	121	102	128	129	124	126	114	128	119	122	110	118	131	127	108	109	116	127	116	110	127	113	122
138	131	136	126	130	130	122	145	137	132	150	160	143	141	128	125	125	118	114	110	108	119	119	119	111	119	108	116	98	110	113	110	114	116	120	109	119	112	117	118	123	115	122	111	114	109	117	104	103	107
128	114	124	130	125	120	131	120	121	125	131	131	122	129	130	127	113	118	113	103	107	107	107	121	110	107	109	109	112	103	108	102	113	106	112	110	103	95	100	102	98	97	107	109	112	102	111	115	117	108
128	135	113	124	124	126	118	116	127	125	121	113	123	123	107	111	110	106	110	104	117	105	110	108	118	113	119	103	126	115	118	111	111	106	112	113	105	104	102	103	99	120	107	110	108	107	103	104	101	100
126	129	120	124	128	110	119	125	114	125	127	124	109	115	114	104	106	97	106	110	106	120	122	118	136	117	126	129	133	132	130	123	120	118	117	117	116	107	108	111	113	103	112	100	108	108	104	110	115	106
120	126	107	123	125	118	112	106	126	125	126	116	119	134	120	113	111	110	106	127	128	132	132	138	137	140	160	150	151	143	154	145	119	129	128	113	123	113	120	108	107	113	115	119	110	100	111	110	113	121
124	126	129	123	115	116	109	122	128	110	142	119	136	125	118	123	115	114	128	129	143	158	139	159	169	154	182	161	183	167	155	151	154	136	134	106	122	124	135	132	120	114	118	107	126	117	116	131	115	124
129	115	134	133	116	118	110	105	121	126	133	142	130	122	132	113	125	123	145	141	162	166	191	173	175	155	176	171	186	168	190	170	150	159	154	144	127	122	132	146	121	128	116	118	124	120	114	125	139	136
126	115	133	130	132	117	125	124	142	123	135	144	140	139	141	121	125	131	142	140	162	164	174	172	197	175	182	179	165	180	181	169	153	156	157	147	134	148	129	137	125	133	139	125	124	130	131	148	136	137
125	139	127	136	127	125	123	119	128	134	125	147	130	157	135	140	140	137	155	165	150	163	190	200	201	184	177	169	168	174	195	172	163	171	161	150	153	151	148	144	124	134	131	137	133	125	132	124	154	129
149	138	131	128	131	124	125	123	136	155	133	161	156	149	144	137	140	142	145	166	157	166	192	200	186	199	177	172	182	186	159	158	153	170	170	162	155	141	157	154	147	130	143	137	129	124	128	141	143	125
143	155	159	156	135	118	132	148	135	155	146	176	170	155	143	161	152	150	151	158	154	182	194	184	195	195	188	166	160	169	183	162	175	173	148	163	144	150	150	153	142	131	145	144	137	132	149	147	138	141
143	151	165	159	145	149	152	160	137	162	175	193	189	188	167	153	133	157	173	173	162	185	197	187	184	158	179	168	159	152	177	168	153	186	173	162	160	167	147	161	134	141	152	157	134	128	146	163	138	139
160	171	165	176	149	161	155	164	165	177	181	207	213	188	174	163	156	154	162	145	166	196	196	199	183	190	185	168	166	180	154	165	173	177	182	181	165	187	190	161	138	152	151	166	137	157	149	142	143	137
156	165	173	157	168	170	166	183	182	187	203	200	196	198	192	183	165	174	174	167	184	194	195	168	193	199	173	168	169	173	179	178	174	211	185	203	179	190	194	173	143	150	168	165	136	150	164	161	151	153
159	171	163	176	175	193	178	187	191	209	201	219	203	227	203	204	164	178	170	177	190	201	210	194	198	195	174	177	194	176	165	174	189	204	205	211	211	221	191	179	146	167	172	173	143	189	159	150	177	148
138	172	139	170	186	180	168	196	214	205	203	222	215	217	208	206	179	182	188	175	184	197	182	190	173	185	182	192	170	180	175	184	184	178	196	198	195	205	197	175	162	169	154	159	157	157	175	164	156	158
142	158	157	159	172	183	182	189	216	197	210	224	210	212	204	192	193	182	183	180	183	174	189	177	165	174	170	177	170	159	170	176	182	194	203	186	197	209	214	178	163	149	170	149	172	171	156	166	168	148
144	161	144	157	188	153	182	190	193	195	218	213	222	215	200	189	195	185	169	163	179	206	173	172	164	168	170	150	164	157	169	159	174	193	204	180	205	181	195	172	159	164	158	155	157	144	162	157	155	143
143	151	161	152	170	162	176	169	209	210	216	213	203	210	183	181	197	186	168	170	168	171	153	153	169	141	156	155	162	143	161	158	179	165	177	159	192	182	184	146	153	158	152	137	143	142	146	160	143	129
150	136	149	160	176	157	157	171	185	185	191	194	201	189	178	170	173	156	160	149	167	146	146	147	143	142	153	140	147	148	154	162	157	160	178	146	178	175	177	154	147	137	146	140	135	129	148	148	129	137
136	153	135	162	163	143	151	175	162	195	188	179	164	173	156	170	150	155	136	144	135	147	151	140	145	140	145	122	140	135	140	154	159	154	156	157	157	157	167	134	152	139	135	120	140	126	141	137	124	125
125	144	142	152	145	135	134	149	161	168	171	161	154	156	148	141	140	145	132	141	132	122	149	138	146	127	134	137	145	152	139	136	154	157	153	148	154	162	144	123	131	136	120	121	120	126	133	125	119	118
119	123	138	132	125	121	130	125	144	159	148	122	155	141	131	139	132	122	136	129	131	135	134	134	138	140	143	132	134	138	137	145	162	145	125	136	146	148	134	122	109	134	117	126	105	117	120	123	133	129
116	113	124	120	114	116	117	115	133	116	125	139	131	134	126	123	138	116	132	123	126	124	123	127	139	130	133	133	122	127	119	136	135	145	134	136	129	141	119	112	122	125	116	112	106	119	127	124	133	136
118	115	113	113	114	116	112	117	137	114	125	122	141	119	125	120	113	108	109	109	123	112	115	123	129	151	136	132	139	142	121	126	117	131	126	139	129	137	118	128	111	128	128	124	116	121	135	113	128	120
118	123	112	116	112	101	109	104	113	119	115	112	124	115	113	108	112	101	118	124	127	117	113	130	136	135	133	136	130	131	127	129	124	133	116	131	133	133	128	130	124	131	108	117	102	116	117	127	116	145
101	112	111	106	103	106	108	124	112	118	115	128	119	137	113	128	103	108	108	117	132	125	120	130	136	140	141	120	141	120	113	124	116	117	109	129	133	128	133	112	135	139	122	132	115	121	119	138	124	151
123	111	117	115	120	109	97	118	130	122	122	128	128	125	124	120	113	122	121	110	121	127	125	127	130	133	127	119	122	137	112	116	117	114	105	118	123	133	129	121	135	133	135	131	123	132	140	136	134	151
128	122	116	111	113	114	110	115	105	108	111	111	124	117	126	121	129	114	110	121	124	114	114	123	128	134	123	127	116	120	115	109	111	124	121	115	133	115	124	122	118	142	125	133	128	142	128	147	138	150
127	116	111	107	105	115	112	113	115	122	106	117	127	118	111	114	130	104	118	121	122	122	121	119	131	122	124	120	131	117	117	123	113	117	117	111	131	120	124	124	132	134	121	131	130	133	138	150	142	149
118	119	117	109	106	110	102	112	124	114	116	114	112	115	113	114	131	116	114	119	133	115	116	115	144	116	127	128	127	120	111	116	123	117	116	109	105	129	130	135	124	137	121	124	130	134	132	150	150	167
109	124	104	123	110	117	110	103	109	113	118	105	106	114	126	110	123	116	119	124	128	111	113	124	113	106	121	110	132	106	131	127	119	115	126	121	121	114	110	125	128	124	126	125	129	156	126	144	140	161
120	110	119	117	126	116	110	113	108	109	114	108	103	100	112	130	118	126	128	110	117	104	103	110	110	113	110	128	120	129	123	134	119	119	120	113	109	103	108	110	119	110	118	131	131	138	132	140	129	138
131	113	120	106	124	117	122	111	112	100	118	111	112	125	120	124	122	136	125	120	109	116	120	118	128	99	109	107	116	114	128	125	118	131	105	115	107	106	111	109	126	126	130	122	141	125	137	138	126	129
119	131	121	126	127	135	115	118	123	120	129	126	127	120	138	140	122	131	118	118	110	119	113	119	98	108	114	108	114	106	113	127	124	136	118	117	120	122	109	125	122	121	101	137	118	138	129	132	132	138
124	119	126	134	119	130	123	127	128	130	115	113	125	135	140	129	132	135	133	118	123	123	120	124	103	115	112	125	112	117	120	116	125	133	129	123	109	114	115	115	120	124	116	127	121	123	124	139	142	148
125	124	117	120	131	127	122	120	125	143	127	126	133	127	132	130	147	134	139	122	131	122	122	117	117	111	115	118	117	109	115	114	108	120	117	110	115	114	130	125	103	116	119	114	127	110	121	135	133	146
124	127	132	129	137	146	145	115	136	132	135	123	141	136	129	140	150	138	131	140	132	126	137	122	113	112	110	115	107	110	106	108	124	127	136	114	105	105	123	108	112	116	114	121	118	124	129	117	132	148
130	119	125	138	138	137	167	133	137	120	136	135	145	131	128	138	136	150	132	123	120	113	125	107	105	111	115	107	106	102	112	111	121	120	107	129	120	113	112	113	105	115	119	108	111	124	123	135	120	137
127	120	131	120	121	127	130	133	133	138	153	127	117	122	123	139	130	136	118	133	119	124	119	121	122	116	109	120	105	115	104	122	113	111	107	111	118	109	120	112	110	108	115	106	114	105	121	120	131	121
120	112	123	128	129	122	145	113	137	116	129	129	123	122	122	122	136	133	131	132	125	136	121	125	111	95	105	106	102	103	102	97	113	123	111	118	100	121	109	100	113	106	96	101	115	103	134	119	128	132
119	131	117	116	119	131	111	126	116	124	129	128	126	126	113	123	114	109	133	132	117	140	134	120	120	116	111	102	108	109	107	104	117	105	106	110	112	98	112	106	109	112	113	112	113	110	101	128	124	130
114	112	128	102	125	127	114	131	136	133	135	155	121	132	126	128	128	138	120	129	129	137	137	130	116	104	117	105	103	94	104	94	97	102	117	111	109	95	121	113	114	101	109	102	107	102	120	114	124	130
124	122	127	130	134	110	126	129	131	140	131	129	132	133	121	125	113	137	119	135	133	148	130	116	111	104	106	103	90	112	107	106	114	107	111	110	110	121	118	114	111	120	119	109	120	107	116	115	122	121
110	119	133	133	125	130	120	130	136	147	143	141	125	147	132	137	140	121	119	141	122	127	124	118	114	105	110	107	109	101	101	105	110	108	108	112	108	112	126	121	99	117	111	117	113	112	114	120	119	122
123	116	111	127	137	137	122	142	131	160	138	153	137	151	151	142	131	132	132	133	147	128	134	116	119	112	104	109	109	99	104	92	113	93	115	119	116	124	123	121	121	117	109	131	123	138	122	119	112	135
130	120	129	119	122	116	134	140	132	152	149	154	152	152	148	153	142	133	138	144	144	134	141	122	126	118	122	106	110	101	109	115	104	115	108	115	123	130	108	110	117	119	129	122	131	116	126	111	112	133
119	121	125	121	127	132	129	131	141	130	158	159	152	169	163	142	152	147	138	144	144	140	151	128	128	121	114	111	118	116	114	99	110	106	116	115	109	124	104	117	122	125	112	134	124	128	118	123	126	123
109	115	121	129	117	129	142	130	135	136	138	144	165	151	163	150	140	141	162	127	165	149	125	137	125	133	128	121	107	121	119	112	101	112	112	119	123	120	116	104	114	138	126	139	129	122	110	121	106	132
126	123	118	115	127	124	124	115	136	147	149	162	161	149	146	165	168	130	159	151	154	150	151	141	146	127	116	126	107	124	106	107	113	118	111	110	108	116	127	118	121	113	128	136	123	115	117	125	120	115
116	112	126	109	122	119	113	124	124	140	141	150	130	149	144	154	144	161	133	138	154	140	130	140	128	137	129	116	128	117	108	115	111	120	103	106	112	103	120	113	119	118	122	125	138	115	127	106	111	115
114	113	111	113	100	114	128	115	126	112	141	141	143	131	131	146	145	149	148	138	137	151	122	134	135	121	131	130	130	123	117	114	114	115	110	118	107	114	123	122	123	116	117	119	117	112	117	105	108	106
121	107	117	116	117	109	127	127	128	128	135	119	128	142	146	140	135	132	140	142	129	128	127	112	134	126	121	130	121	113	114	114	108	112	103	114	118	113	125	108	113	113	119	121	113	97	94	100	98	101
111	114	110	115	120	113	120	131	129	118	136	132	121	126	124	130	133	142	141	130	130	127	129	129	125	140	129	112	128	124	103	103	107	109	112	110	116	115	118	93	121	106	121	110	103	116	122	103	113	103
116	117	111	109	116	115	119	120	135	123	120	119	126	130	134	130	129	129	127	137	126	132	138	140	152	126	132	127	111	115	104	106	119	115	115	118	119	107	131	109	116	105	105	115	112	101	109	100	116	105
120	131	124	116	117	113	115	124	115	128	106	115	109	129	126	117	125	137	140	135	118	130	131	135	118	147	132	126	116	133	116	127	112	133	126	112	128	113	122	105	107	111	107	105	110	98	96	113	119	109
121	126	117	125	105	137	127	133	128	122	120	123	105	123	115	126	124	130	112	133	129	136	136	140	134	126	125	133	133	124	114	121	132	126	136	137	120	140	112	124	109	110	98	102	104	98	107	120	101	116
126	135	111	125	134	142	123	127	114	128	109	114	118	118	116	125	115	132	122	125	130	128	144	135	130	131	125	147	134	118	121	132	140	146	137	136	132	114	121	122	101	101	108	105	100	112	104	106	100	111
128	128	146	147	138	139	125	121	118	127	111	119	121	110	113	119	115	122	98	129	125	129	135	152	132	134	130	131	125	127	120	136	143	138	161	135	129	126	129	116	125	106	102	113	108	116	108	108	114	117
138	138	136	139	137	138	134	123	124	118	112	118	115	107	99	107	106	124	106	112	128	131	129	146	133	137	123	127	133	138	140	138	151	155	144	148	138	127	145	117	115	116	102	113	121	116	110	117	107	107
128	135	142	132	143	142	136	129	128	110	120	118	116	113	98	109	110	120	124	116	117	129	114	136	119	136	136	141	126	127	132	134	129	162	150	138	143	131	130	117	108	110	122	126	126	105	117	119	111	90
129	137	139	139	140	140	126	120	120	120	101	104	107	105	128	109	102	101	100	116	107	96	124	122	131	141	138	132	136	122	128	130	142	131	133	135	133	133	133	107	127	122	118	125	119	115	110	115	120	110
130	151	141	134	139	132	131	127	126	110	112	123	109	125	112	112	105	111	98	111	115	101	118	111	119	108	114	123	133	130	134	121	136	137	128	144	130	126	135	134	127	116	127	122	107	107	110	114	112	113
115	149	147	143	128	145	135	112	128	99	107	112	120	109	112	108	97	109	111	110	112	115	105	117	123	105	128	118	128	116	135	124	139	125	138	123	143	142	137	132	127	131	119	124	93	99	104	106	107	109
129	133	129	135	130	132	127	117	119	129	118	116	127	127	124	110	116	102	116	101	102	110	112	117	107	114	110	143	124	113	127	115	120	119	123	122	152	121	151	126	135	114	116	125	115	112	114	122	99	111
118	121	136	134	140	130	136	125	125	94	105	115	128	122	138	117	124	113	116	104	113	115	109	105	100	107	111	119	122	127	115	121	134	113	118	113	144	125	144	126	129	124	142	128	127	132	109	113	109	111
121	133	127	122	130	124	128	123	130	121	116	113	116	122	112	119	104	108	108	103	124	112	112	106	113	122	114	118	117	125	133	112	134	117	121	143	135	147	139	138	141	136	144	122	117	107	114	109	111	107
118	138	122	123	133	133	126	120	118	111	107	128	118	116	121	115	120	110	107	117	114	108	113	109	115	122	135	121	122	123	118	115	130	128	136	143	145	151	148	138	133	144	145	119	122	112	116	106	105	104
127	127	140	126	136	135	130	130	123	122	111	126	136	120	100	103	101	94	112	118	109	110	114	122	114	115	111	125	117	132	124	115	114	122	130	140	166	149	142	132	140	147	170	127	124	124	122	112	104	108
125	127	138	135	137	118	138	111	122	111	117	104	120	113	114	100	101	116	111	118	112	105	110	104	122	118	115	117	121	126	126	123	122	144	140	141	162	168	152	139	157	151	171	143	138	114	109	111	111	106
119	127	117	147	132	132	138	129	110	112	113	114	110	102	116	100	106	107	105	115	113	120	104	107	121	113	119	123	127	118	125	118	141	129	177	162	157	159	152	122	144	138	162	138	133	128	121	111	114	107
121	113	116	127	138	147	123	117	123	112	109	119	115	101	102	103	117	111	115	123	103	114	111	117	131	117	133	130	125	122	124	126	132	135	152	160	175	136	141	149	142	135	137	125	143	133	117	117	110	103
119	117	115	123	127	138	124	124	120	114	104	119	101	105	101	116	113	118	115	124	122	102	102	117	117	133	129	107	135	136	138	139	135	137	169	151	157	136	134	134	147	135	154	146	142	132	145	142	118	122
119	125	114	121	129	122	111	107	118	112	99	99	110	108	115	121	112	106	114	118	106	126	111	120	128	120	121	123	124	128	128	121	141	148	156	139	166	141	140	125	140	132	139	161	155	141	153	151	120	104
113	116	117	113	116	127	107	109	119	114	110	109	117	115	102	106	108	105	118	117	112	125	118	124	116	123	130	120	138	124	124	120	120	142	138	136	147	139	134	130	145	134	149	132	158	159	126	152	128	125
129	107	117	108	112	107	112	106	110	104	102	105	104	100	112	120	115	106	108	121	128	117	115	135	131	127	133	133	134	145	133	121	140	138	140	143	146	138	145	128	128	129	134	147	157	166	151	142	129	136
133	121	119	119	108	112	106	92	113	106	109	103	108	114	126	122	113	113	117	129	112	127	124	138	132	126	130	149	143	137	133	140	138	151	145	145	153	157	147	138	139	143	153	165	185	169	153	159	144	146
[truncated: 1,342 more columns]

## Sheet: WG_25_Fig4a
147	174	146	145	141	124	151	133	138	120	140	132	129	138	110	116	110	135	129	127	115	129	116	128	136	134	141	152	132	129	125	119	132	128	142	156	140	140	157	180	175	159	179	172	211	225	220	233	232	208
205	197	181	164	160	152	153	156	158	161	156	159	144	131	142	131	130	140	145	150	135	157	148	157	155	164	161	178	152	160	168	145	155	158	157	187	188	193	221	224	207	186	209	244	245	256	263	264	251	256
255	245	245	203	205	191	162	192	182	169	188	174	183	153	150	139	141	159	165	151	152	171	177	182	190	198	195	210	197	199	186	177	205	221	215	191	199	206	249	243	245	226	241	269	261	273	285	311	284	291
325	293	268	257	247	244	220	202	209	206	220	198	187	179	173	165	179	173	183	198	209	222	228	243	220	222	246	258	250	220	220	214	230	253	250	231	233	267	282	268	257	222	257	265	282	294	325	283	334	321
387	360	300	294	259	274	231	235	219	211	228	235	245	210	208	221	219	209	218	237	208	269	264	255	257	272	304	316	277	266	265	271	269	252	264	265	274	299	314	312	281	250	275	296	293	307	352	324	351	358
418	363	326	296	287	265	249	238	214	242	249	262	261	239	233	252	267	266	257	238	297	309	308	325	314	310	363	357	332	287	306	300	288	255	311	280	279	289	335	309	304	258	283	301	299	346	332	337	381	372
392	375	352	325	314	275	281	262	266	268	299	300	307	247	276	316	311	310	339	295	351	362	376	337	370	405	370	364	358	325	326	327	303	283	291	284	301	297	323	320	297	285	292	304	315	323	363	356	389	379
419	369	331	318	310	316	273	272	285	292	321	329	326	317	336	342	353	347	361	337	390	377	392	365	360	406	371	383	377	350	360	317	313	294	314	280	306	325	335	313	307	293	320	318	324	323	332	333	381	369
387	354	317	286	284	302	269	259	274	303	304	321	301	330	351	350	367	370	366	354	378	386	397	344	373	399	384	382	368	366	346	316	311	313	282	287	302	314	326	323	289	263	299	298	328	291	303	330	358	348
396	326	292	270	303	303	264	254	271	309	318	327	298	333	351	366	394	349	315	324	340	385	327	346	334	368	378	361	338	369	320	299	285	310	295	282	235	247	294	281	256	251	250	262	297	242	263	312	302	294
392	309	282	263	247	286	247	249	290	313	306	295	302	313	308	321	315	322	320	314	322	339	312	294	320	316	343	343	305	317	300	279	258	216	212	221	232	233	249	242	215	214	229	238	244	203	222	253	283	267
361	307	261	230	247	260	229	238	226	276	279	277	270	259	259	287	299	285	252	272	264	281	265	271	285	315	301	316	278	268	252	242	218	209	228	205	187	199	225	210	203	190	195	200	197	170	199	222	226	234
342	255	253	241	245	238	212	194	239	242	239	226	235	238	245	267	237	224	209	233	229	242	227	242	239	239	273	273	233	229	224	199	193	188	182	187	187	189	193	201	181	157	183	172	165	145	167	174	175	184
302	254	215	200	214	236	214	195	208	211	204	204	206	215	230	226	210	209	185	196	183	200	178	189	203	238	255	207	208	203	178	175	145	149	147	162	156	160	168	157	161	137	149	158	143	145	161	159	153	159
256	223	172	179	208	189	170	176	189	198	192	175	169	170	205	191	186	179	169	176	161	171	167	154	159	190	197	182	166	172	143	133	129	124	130	131	124	135	137	150	133	131	130	148	132	142	130	138	131	137
229	186	161	159	185	160	143	145	167	170	164	175	152	163	171	166	168	156	171	142	145	137	139	139	138	159	158	153	151	142	113	130	110	125	105	112	109	128	133	133	134	134	139	135	130	127	115	143	115	121
164	158	130	127	153	143	128	138	151	156	165	153	146	146	159	147	145	128	134	126	111	114	129	116	132	124	137	122	116	104	107	107	109	119	106	115	107	137	134	124	123	132	126	125	124	130	104	111	133	117
134	140	123	129	126	140	124	133	137	140	137	126	139	142	132	117	125	117	123	115	119	116	107	114	113	120	110	101	103	98	116	109	110	104	118	117	123	118	113	128	130	138	123	124	114	113	105	118	114	116
126	120	116	121	132	117	122	114	137	122	131	118	130	122	116	109	122	102	114	107	120	123	120	125	117	120	114	117	112	113	113	129	125	128	116	115	114	124	120	132	122	119	104	111	106	100	101	113	103	113
118	109	123	129	112	115	98	113	130	122	133	123	125	121	109	110	108	103	111	113	110	128	131	133	135	144	129	131	107	129	127	139	140	139	133	136	141	136	104	122	112	109	118	110	116	112	114	106	119	110
122	108	119	119	116	109	104	116	106	114	119	113	111	112	110	108	106	120	104	113	115	146	140	141	146	144	141	159	153	146	140	134	142	129	137	126	128	133	116	123	103	113	102	106	105	102	92	97	101	110
116	118	126	117	117	112	116	113	108	119	104	109	118	115	117	129	123	117	122	111	141	134	153	141	147	171	156	153	149	134	122	126	137	131	128	132	136	126	121	105	111	109	114	119	113	116	102	110	105	110
118	119	120	110	112	112	111	107	111	111	101	108	105	106	112	118	125	132	133	125	135	130	134	136	139	142	154	151	147	133	116	131	122	117	128	122	121	112	100	106	108	105	108	101	101	119	111	110	113	118
115	135	108	117	104	109	108	112	115	110	108	114	108	111	115	124	116	118	122	123	132	119	124	115	129	137	141	135	124	112	116	119	108	118	111	114	104	102	105	102	104	112	136	132	137	108	117	102	123	119
127	122	120	122	112	123	116	107	117	103	106	103	108	107	125	131	140	131	145	125	126	121	124	134	120	127	121	124	124	111	106	105	113	102	108	106	108	108	111	108	124	135	149	139	130	132	128	129	125	127
111	119	122	130	137	142	126	119	141	142	143	135	145	156	153	165	168	166	161	146	145	144	139	123	129	123	130	112	120	123	119	129	122	128	129	128	123	125	131	148	144	147	171	166	161	128	133	131	128	131
139	128	129	154	168	155	150	148	173	171	172	176	190	201	207	218	187	235	212	211	165	173	148	146	145	147	147	152	162	164	144	136	152	148	149	125	136	160	166	178	179	178	185	196	177	143	150	153	139	126
146	149	153	192	189	194	183	186	212	220	235	216	209	240	258	253	251	260	278	255	227	225	216	183	186	196	221	220	219	185	206	188	211	191	191	188	186	212	231	236	198	205	212	238	172	171	151	172	151	147
187	172	196	202	244	225	235	256	253	260	264	266	264	285	309	326	281	336	324	295	295	302	292	265	256	264	268	263	266	265	262	228	252	241	242	222	214	257	255	238	217	229	249	233	189	178	172	192	168	154
199	199	222	237	275	253	251	273	307	316	319	306	310	335	313	339	381	379	418	364	378	345	321	312	314	314	330	325	331	330	306	307	296	301	260	264	248	291	288	256	230	242	244	230	201	208	201	198	167	163
227	209	230	246	274	293	292	323	330	361	363	340	353	348	360	384	423	431	450	430	434	429	375	362	359	372	355	378	398	380	344	339	330	350	316	291	290	315	276	265	237	280	282	258	240	220	205	205	198	190
223	248	277	262	284	281	301	310	341	381	382	343	377	365	380	369	437	493	509	433	458	487	412	417	386	403	394	436	409	437	390	354	329	365	308	302	294	337	321	283	279	289	284	255	238	200	203	202	176	161
216	260	279	279	272	269	287	314	334	347	330	369	359	356	386	409	442	460	444	428	446	440	394	413	408	378	376	402	418	398	366	346	349	369	283	289	317	344	342	308	315	307	298	254	237	219	213	200	206	178
225	246	244	277	270	260	264	288	328	322	354	330	361	334	349	364	414	429	395	409	456	452	401	374	338	362	352	384	396	350	322	335	323	326	291	290	320	332	363	294	298	328	309	275	250	216	213	220	209	168
234	253	248	255	225	235	240	263	285	273	302	310	311	261	288	332	332	341	339	367	405	420	353	346	340	343	324	355	366	311	285	284	311	301	255	256	302	315	319	280	282	315	274	251	214	212	213	215	210	194
243	263	246	244	241	227	225	230	237	232	265	299	269	264	257	260	279	288	299	323	348	317	324	310	306	291	288	286	292	251	225	246	255	251	241	224	257	285	274	252	265	261	247	235	202	199	211	190	176	198
249	242	275	239	222	199	239	198	225	216	233	255	228	235	225	227	243	242	251	283	284	281	277	258	250	261	250	252	225	213	209	245	212	192	193	178	218	233	227	220	236	242	230	223	205	189	196	189	188	198
252	255	256	214	233	197	198	177	189	197	213	213	206	222	222	208	194	201	223	207	215	242	208	227	216	203	186	226	209	203	194	230	187	178	177	176	200	202	197	204	209	231	217	189	203	192	192	194	195	182
230	243	231	231	223	191	189	180	189	206	208	196	187	209	198	195	180	154	164	142	163	183	171	173	163	174	163	191	179	159	173	179	199	176	144	161	196	197	178	199	203	222	193	201	188	201	190	187	184	190
232	235	232	212	213	208	202	179	175	188	199	168	181	185	196	174	154	154	137	137	155	152	149	152	161	159	170	177	178	167	153	170	174	147	147	147	172	173	177	169	185	224	200	179	168	168	183	186	200	173
208	236	223	229	207	189	182	168	171	174	197	175	196	177	209	194	197	144	136	153	150	158	148	132	133	152	161	169	139	142	154	161	166	155	148	154	158	166	147	163	172	204	179	182	174	190	192	192	176	178
200	212	206	216	199	196	189	194	173	182	175	174	173	184	210	198	180	162	158	159	152	132	139	144	128	158	156	168	149	147	155	156	149	137	141	156	148	152	131	138	163	171	165	151	157	178	185	189	183	178
174	190	184	184	206	198	183	168	173	171	171	194	187	189	214	212	170	171	155	160	140	147	145	134	135	134	158	161	141	138	146	172	162	144	115	160	160	151	149	151	175	177	158	153	173	188	181	176	161	165
179	187	175	189	210	195	168	181	181	197	186	162	186	227	213	205	183	179	192	184	161	157	149	159	139	132	153	139	137	138	145	153	153	137	135	131	152	149	139	147	170	172	165	151	154	171	166	189	165	184
166	173	188	181	203	195	193	190	201	181	183	183	173	197	200	191	192	189	190	182	184	171	144	125	140	146	150	159	143	139	152	151	167	145	143	135	144	135	137	134	161	145	158	135	137	186	184	166	159	169
178	194	197	213	214	218	224	204	197	214	185	170	189	218	189	207	179	191	207	193	181	176	155	146	139	146	150	145	138	134	150	159	153	131	127	148	154	136	130	134	161	155	175	152	148	154	181	165	168	170
173	185	198	222	213	209	199	207	198	205	190	170	173	200	181	195	188	200	189	209	180	198	160	133	153	142	156	146	157	145	175	161	176	136	125	146	148	140	136	132	135	149	166	133	133	149	162	149	146	176
184	182	188	214	214	207	210	215	211	184	174	164	166	191	168	171	156	170	173	174	191	183	161	144	139	146	144	121	124	138	169	150	161	147	126	141	147	125	116	118	130	151	124	139	120	152	165	160	160	190
208	188	197	197	207	200	217	215	219	179	165	160	158	165	147	155	161	161	160	174	188	168	174	155	146	151	135	130	117	145	144	143	153	140	140	140	143	129	125	126	137	133	144	122	132	159	161	153	158	185
183	211	208	201	191	201	221	190	181	172	153	155	160	152	155	166	144	155	140	190	208	192	181	157	148	143	139	134	124	128	137	146	143	129	133	131	137	131	111	129	137	152	129	121	131	152	145	145	165	202
184	173	190	186	183	192	197	169	163	152	148	152	151	142	149	140	143	141	161	175	167	187	151	158	142	136	136	127	106	139	132	141	148	130	136	141	113	117	123	126	134	130	125	127	130	154	132	136	161	157
190	188	187	195	165	178	183	166	166	151	135	145	130	132	151	133	144	136	144	165	204	162	153	140	143	137	129	117	118	113	124	131	120	129	115	119	130	120	137	131	129	116	120	139	137	134	138	147	147	178
201	215	185	178	177	184	197	168	148	130	132	135	142	137	143	136	126	160	154	176	165	178	155	151	140	125	121	107	119	110	117	112	133	108	135	133	125	118	122	134	131	128	144	140	143	135	159	142	154	178
226	201	204	179	186	189	161	143	141	137	133	121	145	150	149	125	139	140	151	170	179	177	171	147	145	145	127	115	108	120	124	129	113	125	132	120	123	119	129	135	130	130	143	138	138	145	129	140	148	184
230	217	209	196	190	181	167	149	153	146	129	132	153	162	160	155	178	160	190	179	184	187	177	165	172	153	131	116	117	134	131	126	120	123	143	132	138	134	137	129	130	149	148	140	134	128	139	156	144	169
224	227	210	193	206	165	155	149	155	146	156	149	160	180	204	190	183	171	184	200	176	185	181	166	174	153	139	124	122	129	139	124	126	152	137	139	133	139	141	148	143	142	143	136	158	157	153	141	145	146
214	248	209	219	202	199	171	162	172	170	151	159	188	182	192	203	202	200	197	192	180	203	174	202	191	202	152	135	147	140	135	125	134	154	163	146	167	147	135	129	141	144	142	137	143	142	144	132	141	149
238	208	231	218	219	183	176	182	177	180	188	177	192	200	211	220	240	218	208	215	215	202	190	203	202	202	155	164	149	158	151	136	155	139	163	166	159	149	162	154	155	161	156	141	156	144	144	135	139	161
231	204	242	216	207	179	187	195	212	179	167	181	173	197	214	202	188	201	189	201	199	216	200	211	183	213	180	166	157	161	142	154	158	168	174	180	193	167	161	161	158	157	162	145	153	145	145	122	134	155
229	235	238	237	222	177	183	183	181	146	162	153	174	177	184	207	201	197	223	187	181	194	193	227	240	207	185	185	182	187	157	161	185	179	184	188	175	174	159	171	171	162	145	152	146	147	142	127	128	134
210	206	215	218	192	192	161	172	163	138	142	146	168	187	175	209	198	200	203	200	203	183	211	227	226	218	201	183	198	162	163	179	182	183	202	193	210	176	162	160	161	169	147	157	144	149	137	135	129	128
197	199	187	179	170	155	152	157	153	132	122	139	147	142	158	169	177	194	193	182	179	187	189	217	215	191	206	199	191	181	163	163	183	181	183	212	174	175	171	149	162	140	128	138	154	136	128	126	122	136
160	155	163	153	137	128	132	127	138	132	138	132	146	128	144	169	171	160	166	196	176	184	182	210	195	194	204	188	191	171	163	170	172	165	170	174	155	168	161	166	150	148	136	146	141	126	126	128	122	135
140	145	142	125	136	134	134	126	119	122	124	128	128	129	140	172	152	156	160	186	174	148	184	180	179	165	172	161	176	166	146	139	147	148	152	163	144	137	139	136	134	127	129	137	130	129	121	114	117	124
124	117	139	130	128	118	113	113	115	121	108	120	122	120	139	140	140	139	151	140	153	153	163	149	150	140	153	146	141	130	132	126	142	143	144	133	127	130	128	113	111	111	131	127	132	115	109	106	117	107
124	120	122	122	122	123	128	117	111	117	125	116	114	119	121	114	130	144	153	143	145	124	148	145	143	139	139	125	129	129	122	117	129	118	109	128	114	117	122	121	105	126	97	115	109	109	103	108	110	100
116	120	117	117	112	117	114	105	125	112	116	115	114	112	132	123	137	148	131	119	127	135	133	135	128	125	138	131	112	109	116	118	126	115	110	108	109	113	107	101	94	85	102	121	116	99	117	116	115	113
121	115	125	112	118	107	99	114	111	114	118	119	121	118	126	111	128	125	136	107	125	121	117	108	127	127	135	120	109	114	123	123	108	112	101	111	111	114	100	104	104	111	110	126	100	115	102	132	119	112
114	119	110	104	115	116	119	109	114	120	121	108	111	109	119	119	114	117	109	128	115	123	107	119	112	125	135	124	122	117	121	115	109	112	121	106	116	121	121	117	109	105	108	120	106	99	118	127	122	120
108	125	117	115	110	123	115	111	114	122	106	100	113	108	115	121	118	119	125	129	125	119	112	120	114	105	125	113	127	117	124	115	119	111	122	119	116	118	112	109	103	115	123	113	108	130	127	140	140	126
121	108	114	107	115	123	114	101	106	127	115	113	110	108	113	109	113	111	98	105	111	110	101	117	108	118	106	119	136	127	110	108	107	104	124	118	132	125	120	122	128	121	111	110	112	134	126	133	135	119
120	112	111	125	120	110	123	118	123	114	105	108	104	112	110	112	103	98	111	119	112	106	110	120	131	111	117	114	123	116	118	119	97	116	104	130	122	128	108	119	110	104	114	115	118	133	137	143	131	134
111	126	104	120	113	118	113	101	126	131	112	107	104	93	116	111	111	116	114	115	127	118	131	125	106	117	114	115	128	125	117	108	109	104	113	124	116	118	121	128	126	117	110	120	120	133	141	145	133	142
116	126	117	128	113	129	120	123	128	125	113	112	103	102	115	114	104	100	124	109	124	116	124	110	119	111	115	106	120	130	116	116	112	115	114	137	131	120	113	119	113	118	114	127	117	145	144	153	153	154
119	124	119	112	118	124	125	155	144	138	133	127	124	116	112	111	108	110	134	123	124	114	131	136	134	123	119	121	137	145	137	117	106	120	125	136	138	120	123	114	134	117	119	118	142	162	170	170	169	171
123	146	128	130	130	139	154	135	172	171	160	143	133	122	121	119	113	122	130	138	139	133	142	142	139	127	134	139	147	146	129	124	112	112	131	143	137	136	140	139	140	149	138	137	187	195	181	154	175	178
147	152	137	131	135	162	175	162	189	189	165	154	146	149	132	128	123	145	177	182	149	145	152	165	160	135	150	136	142	151	145	145	128	128	147	155	143	141	129	147	161	152	151	151	167	195	201	195	185	152
167	173	175	165	167	168	194	204	224	222	193	187	194	206	175	150	150	169	218	200	182	164	178	178	166	159	148	151	156	152	152	153	121	144	149	168	147	135	163	151	165	147	140	153	188	187	186	190	187	179
190	189	180	183	190	194	218	217	262	247	239	196	224	217	187	185	169	217	233	180	170	165	176	182	172	151	141	156	160	161	143	137	131	139	131	143	142	140	147	161	164	138	129	165	205	165	197	163	197	169
211	198	193	211	213	207	227	232	276	259	231	204	213	225	206	197	182	214	237	203	182	189	196	173	162	160	146	156	163	144	144	131	130	140	139	140	131	132	138	156	149	148	155	150	182	167	201	173	196	163
218	190	194	194	208	204	215	238	279	233	199	191	212	183	195	167	155	199	232	191	188	169	166	151	157	140	140	142	156	162	134	131	127	121	138	130	125	126	116	118	130	130	151	145	181	171	196	185	194	160
189	197	200	214	221	204	214	245	244	233	195	192	190	184	160	168	191	195	208	196	182	163	172	175	147	142	134	139	140	151	120	120	114	140	139	110	113	116	110	114	126	110	118	134	156	154	166	167	153	164
189	206	173	218	179	212	203	220	219	203	183	181	191	166	171	159	176	191	218	202	175	144	151	159	143	152	122	128	136	129	124	123	116	121	104	107	107	115	105	110	101	128	112	130	133	125	152	146	144	154
191	190	182	176	181	173	201	210	189	191	165	160	166	161	157	179	223	205	220	190	174	150	138	146	145	117	128	135	121	131	118	107	113	114	116	110	105	99	109	92	114	95	114	110	125	137	146	130	122	134
177	164	185	194	162	171	193	184	197	185	165	153	162	143	169	169	184	180	194	175	169	140	137	137	146	136	123	123	135	121	124	112	109	100	107	103	112	110	104	99	105	107	113	109	115	109	112	134	106	136
189	169	169	162	160	176	183	180	168	167	161	150	155	149	142	144	163	174	179	152	137	143	123	140	140	145	134	128	124	116	118	126	108	115	113	113	132	103	113	112	109	100	111	103	108	116	107	119	112	127
165	175	182	159	161	171	173	179	177	152	123	127	138	130	145	151	162	177	158	151	122	135	134	135	111	133	117	115	128	125	116	118	121	132	120	127	127	118	105	108	114	100	104	111	99	112	105	115	109	113
156	158	155	144	148	147	156	164	156	141	140	137	134	137	118	133	138	146	152	128	126	117	131	117	135	127	110	121	133	118	128	124	125	129	129	136	138	111	112	111	121	123	115	109	117	118	104	101	110	107
142	140	138	130	134	118	121	137	134	128	121	116	113	113	113	118	125	134	116	115	108	114	116	136	133	134	131	130	141	131	138	141	145	144	157	148	131	128	126	128	120	121	113	100	106	108	111	95	110	117
116	124	119	119	106	129	105	113	112	103	106	104	112	106	107	99	120	113	119	108	117	122	117	130	140	141	122	137	142	139	155	138	153	173	172	176	137	123	115	121	113	119	113	119	109	124	122	118	118	127
112	111	124	124	128	116	113	104	112	120	116	110	115	110	112	119	107	113	102	104	111	125	127	156	142	144	147	139	157	174	166	156	188	195	186	149	141	154	135	128	117	112	130	141	128	131	125	113	111	144
129	130	130	132	124	117	123	120	119	117	130	123	123	118	116	110	114	113	120	119	130	135	145	154	193	167	159	158	170	179	189	191	193	207	166	173	149	146	137	133	129	137	128	125	118	108	123	117	124	133
137	141	138	155	160	160	145	138	145	148	147	151	151	142	163	139	147	149	146	138	143	177	173	175	198	198	158	165	155	180	198	193	185	206	191	161	136	140	138	114	125	126	117	134	141	131	127	112	126	136
165	169	155	170	168	187	189	205	203	186	172	197	195	203	226	182	189	196	190	176	185	202	196	223	168	202	168	169	190	196	217	186	183	211	172	165	155	130	138	134	134	129	112	128	126	126	116	126	139	150
198	211	211	239	241	226	235	258	270	232	245	266	284	287	265	247	235	247	235	219	203	238	244	271	213	217	201	174	217	196	239	211	215	241	210	166	156	149	150	149	139	133	134	122	131	125	117	115	146	147
259	256	280	308	295	305	332	326	370	280	333	340	383	406	321	297	292	307	289	251	245	233	228	240	227	225	211	205	227	216	248	231	252	235	216	191	167	168	155	150	136	147	129	163	134	143	131	137	146	171
305	285	331	363	399	376	369	419	395	368	388	398	463	413	341	321	368	333	315	301	279	261	267	284	275	241	223	229	245	244	240	246	255	267	237	192	176	167	165	174	168	162	156	147	146	156	143	150	150	192
360	335	360	405	396	403	444	428	413	378	409	469	465	458	368	372	408	370	337	308	299	302	291	295	296	269	252	261	257	277	239	250	281	306	256	229	213	201	192	178	173	169	164	187	185	178	168	158	164	195
391	357	377	398	433	435	498	429	441	410	477	484	518	457	420	394	413	394	360	320	302	306	306	321	297	286	274	296	285	294	262	280	308	320	263	240	221	216	206	209	172	184	198	201	184	179	179	182	213	216
426	375	393	441	422	433	484	465	453	428	485	508	495	452	434	403	412	391	347	309	307	303	316	301	300	273	271	289	289	294	249	271	329	311	255	234	228	215	226	185	195	187	191	226	196	205	200	207	237	255
400	403	427	458	468	487	564	495	481	423	492	492	469	439	404	392	378	337	321	304	319	315	341	322	264	268	268	294	285	283	278	278	324	309	253	226	224	223	195	177	189	206	207	209	197	219	199	221	214	230
420	405	456	447	459	485	537	507	485	404	467	487	430	378	354	397	378	339	304	269	290	348	326	294	287	267	300	282	279	234	256	297	339	273	245	213	203	213	193	186	160	187	175	181	198	209	189	208	207	219
421	439	431	439	423	453	511	497	411	408	396	458	419	331	312	328	337	315	291	261	321	346	318	272	276	292	271	289	266	232	265	287	304	273	224	220	199	171	161	172	139	169	187	168	169	177	174	190	182	195
407	381	407	379	400	439	477	465	389	402	401	433	357	297	278	304	323	311	268	267	314	333	304	276	282	260	285	280	263	239	250	267	263	242	225	195	176	172	181	149	156	148	165	161	161	147	157	174	195	206
390	371	387	382	391	434	473	450	354	350	386	360	318	309	301	307	284	257	268	269	311	313	294	321	305	277	280	289	241	257	269	268	276	230	194	180	173	164	150	147	149	150	162	164	166	134	150	151	181	153
370	366	359	359	401	431	402	380	338	354	369	356	306	276	289	304	278	255	229	292	290	353	304	280	284	272	266	238	260	221	232	235	272	225	202	179	187	148	155	152	128	146	141	156	161	145	140	148	157	167
328	347	333	319	329	343	366	345	270	362	332	328	280	261	263	268	249	226	242	282	280	284	277	249	278	258	258	229	213	193	212	226	224	209	200	168	160	149	145	126	141	127	156	161	149	142	133	151	152	146
288	306	295	302	319	339	308	278	271	281	295	301	253	268	244	275	235	221	205	244	248	256	248	238	251	242	237	208	199	200	216	209	239	211	182	149	141	156	142	124	127	125	143	136	136	132	136	132	130	132
238	262	278	261	271	298	286	249	252	267	265	247	228	233	232	218	217	186	190	217	213	232	202	202	223	213	204	171	161	157	188	173	193	174	164	153	144	146	120	119	111	130	138	136	119	116	119	120	132	117
203	212	217	208	199	239	232	190	194	225	207	210	179	189	197	198	165	144	146	164	172	189	155	162	174	176	148	137	148	164	145	157	167	155	162	146	129	136	120	115	115	117	118	124	114	119	123	113	104	107
163	158	172	166	172	175	174	170	181	174	170	170	158	158	162	155	133	113	120	128	149	126	116	127	144	133	128	124	133	136	129	137	141	145	124	127	134	133	118	121	120	113	116	114	113	104	107	97	110	116
135	138	132	137	139	156	154	137	146	133	143	125	128	135	120	129	113	122	115	120	120	123	124	132	131	139	137	126	125	129	129	138	145	140	135	134	120	118	109	109	113	115	126	115	115	108	115	106	111	104
129	129	130	151	136	138	141	123	131	123	126	134	117	109	124	120	116	107	113	124	121	125	116	116	117	144	133	130	133	134	145	142	160	140	138	132	145	141	131	137	129	138	155	134	129	120	105	127	114	132
168	156	146	151	147	153	146	126	136	129	135	148	132	123	123	134	126	111	132	123	124	126	131	123	133	133	141	146	140	179	171	189	186	167	154	153	168	167	143	160	170	175	151	155	145	147	133	117	128	126
182	186	181	175	166	176	171	149	160	147	155	144	134	130	123	153	154	145	144	143	155	140	125	140	142	147	172	181	183	189	190	211	217	178	166	173	181	212	181	197	175	205	184	171	157	159	136	147	153	159
199	206	185	195	200	189	186	179	165	160	162	157	161	156	180	181	154	141	159	158	175	157	153	147	153	164	174	192	180	220	234	238	236	223	203	237	235	243	192	216	217	240	210	203	184	178	160	146	162	151
221	223	216	208	197	210	209	173	172	176	193	171	176	159	199	197	195	156	170	181	188	180	165	163	167	191	200	192	205	227	254	294	278	241	222	255	256	227	220	237	246	232	220	224	206	190	177	157	172	162
225	215	227	215	199	192	198	194	184	184	205	183	198	166	193	186	181	149	172	203	196	185	167	181	196	189	183	196	223	247	265	267	240	264	235	260	251	239	221	261	251	276	260	255	223	215	196	161	175	164
232	205	212	206	204	187	179	177	159	182	204	168	183	177	187	188	186	186	188	225	225	207	212	218	229	226	196	214	222	257	270	286	271	253	248	256	261	256	261	295	245	250	263	261	227	220	210	181	193	191
212	174	193	176	161	159	146	159	165	166	172	177	158	156	173	163	152	165	189	223	207	201	213	248	220	216	211	226	215	259	260	281	253	246	229	241	246	223	239	246	263	243	277	260	246	224	191	200	209	164
164	150	156	146	150	133	133	125	137	140	152	153	134	150	157	162	156	177	177	198	193	183	214	238	227	204	214	211	220	238	241	257	260	236	231	230	215	234	204	232	245	233	229	237	232	222	199	190	199	166
136	135	115	125	132	127	108	117	124	130	131	128	146	144	159	151	155	171	187	209	179	188	209	222	201	196	209	207	218	210	215	241	202	196	211	203	214	203	193	215	209	217	215	238	229	198	191	191	214	170
128	115	126	118	117	116	117	111	113	113	120	120	131	152	144	152	168	168	165	165	161	188	172	204	198	182	178	181	188	184	195	194	185	177	192	206	178	181	164	200	193	183	193	209	225	195	222	216	219	175
113	111	120	114	120	111	116	109	107	111	120	122	138	147	157	166	148	158	163	175	159	170	184	169	179	162	169	165	148	152	149	151	143	163	154	183	164	153	163	166	158	166	176	175	214	179	201	195	175	168
117	111	116	117	126	111	123	117	138	108	110	118	139	136	155	153	159	154	158	140	138	157	171	158	153	140	135	137	139	128	134	143	148	146	140	156	151	131	145	147	141	138	164	171	166	173	183	158	180	168
104	119	123	133	117	126	123	121	126	131	113	126	127	140	158	156	148	149	135	132	133	129	130	131	132	141	128	121	104	127	132	120	126	141	137	141	129	138	123	129	136	133	140	146	145	154	173	164	166	161
139	128	138	137	137	147	136	143	129	116	117	127	128	148	136	127	128	118	131	114	110	121	128	134	122	118	110	128	111	118	118	114	85	113	118	121	120	117	131	127	142	128	146	152	148	137	151	171	165	145
121	134	141	160	147	140	130	145	122	124	116	117	122	117	132	136	134	120	116	111	117	111	109	117	115	111	109	111	113	105	111	119	106	117	114	112	114	119	127	118	125	127	131	132	134	157	141	156	163	160
139	158	138	159	162	150	129	143	134	131	105	103	113	123	122	113	108	115	112	126	108	114	101	116	104	111	107	106	101	109	122	104	112	110	110	117	123	118	113	117	126	135	133	119	118	128	136	152	144	136
164	165	155	168	179	163	158	142	142	122	109	108	110	109	119	106	108	102	106	108	126	115	99	112	108	113	108	117	108	118	104	118	111	119	113	112	116	126	127	122	107	122	135	130	127	122	120	126	119	129
191	177	197	166	187	153	179	152	160	112	132	108	107	113	110	107	104	116	99	116	113	114	115	118	124	113	118	108	112	109	118	135	121	123	120	132	135	126	126	121	120	137	133	123	122	124	133	111	112	117
241	205	205	203	207	177	192	171	165	139	155	131	116	113	121	130	118	119	113	133	120	144	120	150	125	130	111	130	142	140	133	125	140	158	146	143	147	145	154	123	146	149	130	139	144	136	147	118	128	116
259	257	254	230	242	219	219	214	195	177	183	172	153	130	133	152	147	133	131	143	154	161	149	162	162	164	152	153	156	158	148	164	161	165	169	165	176	166	152	142	145	152	146	140	160	147	153	118	134	131
320	312	291	261	253	253	260	249	258	212	214	215	175	164	152	152	169	161	169	177	200	178	201	177	190	165	168	157	194	187	190	200	205	206	200	220	179	170	176	174	165	164	176	158	168	163	179	143	144	159
374	380	335	336	295	280	311	280	294	259	262	263	219	179	189	217	204	187	192	225	234	202	204	210	233	198	200	212	243	232	231	225	241	230	210	224	217	209	180	192	176	186	181	161	193	185	203	153	153	163
401	381	350	331	322	367	350	323	303	291	318	304	253	222	238	248	256	224	235	248	260	235	225	248	246	246	234	246	277	246	242	252	263	249	248	244	223	234	203	198	211	217	184	169	168	185	181	180	173	196
441	372	402	345	346	350	344	343	304	328	352	310	275	253	254	265	234	239	253	273	277	239	248	227	243	229	235	263	269	260	266	248	295	251	234	225	250	229	205	215	221	207	171	173	189	186	166	177	178	202
397	380	375	329	320	337	350	317	315	310	347	304	275	263	247	263	261	251	263	243	233	264	234	265	248	248	240	247	277	274	278	264	256	237	210	212	245	194	213	226	210	193	164	151	166	162	159	170	180	194
308	347	323	318	308	315	291	252	283	266	317	274	273	246	268	263	232	238	258	245	243	259	246	236	224	220	235	237	255	240	244	231	233	182	197	211	219	180	188	210	232	178	146	156	172	155	146	154	175	184
273	286	296	266	278	246	243	223	247	231	268	244	269	253	243	231	218	231	266	223	240	224	225	216	221	191	199	217	227	218	214	200	203	168	172	190	188	152	175	174	170	150	139	143	152	151	143	152	153	155
236	243	246	238	234	215	211	196	199	220	238	220	233	251	239	250	228	245	227	217	212	207	220	211	202	208	185	213	189	194	195	167	162	163	178	164	161	156	158	179	173	152	153	146	150	138	136	147	150	142
199	212	237	220	225	209	199	171	184	192	204	217	244	223	254	236	216	230	217	201	200	203	204	222	176	194	195	223	180	184	201	185	177	157	170	154	176	164	172	173	168	163	162	167	156	131	142	147	147	137
191	215	204	214	222	216	194	182	178	216	234	230	230	255	238	253	229	223	240	182	202	221	197	210	190	212	211	239	197	222	199	177	194	183	187	166	183	162	176	177	182	167	175	174	172	148	155	151	137	153
182	202	204	197	199	201	219	194	186	212	209	223	234	269	266	259	250	241	209	202	208	235	191	212	221	212	214	241	217	223	227	230	219	199	182	192	213	214	213	213	211	187	200	203	189	158	179	172	164	172
163	173	175	191	215	203	192	195	217	213	229	234	247	275	280	274	283	267	219	219	215	233	194	220	208	249	255	248	236	263	242	237	251	242	211	217	211	199	244	233	239	196	231	225	225	182	194	179	168	162
157	170	168	202	210	217	193	192	196	215	211	239	253	270	290	281	260	257	227	219	220	214	231	198	238	253	280	274	285	283	301	293	250	238	238	240	258	231	268	242	232	240	242	226	214	208	183	186	180	174
154	177	167	204	210	238	207	205	198	214	220	249	266	258	266	274	285	259	260	236	244	239	248	231	254	248	267	297	279	304	297	294	250	272	258	238	230	243	257	280	253	253	239	248	236	229	208	210	193	202
157	177	160	220	223	213	218	215	227	231	236	247	295	275	296	245	286	265	276	249	271	246	260	249	280	300	305	319	333	318	333	301	268	254	247	270	242	258	258	290	248	278	244	271	231	239	213	249	225	234
180	177	189	221	228	219	221	231	222	232	260	250	274	266	283	289	323	298	298	280	293	295	271	291	296	315	345	381	359	374	340	339	286	266	278	280	269	288	274	266	264	277	256	270	264	272	240	264	236	245
176	182	207	233	246	226	260	239	254	257	258	264	262	310	304	345	334	355	319	337	353	352	339	345	345	374	421	403	399	396	382	357	356	297	300	296	285	299	290	271	271	292	274	280	290	272	271	268	267	269
174	204	209	228	257	243	270	282	269	259	260	247	269	293	323	368	385	370	388	390	387	415	380	359	402	424	428	462	471	447	407	356	375	333	319	312	304	297	267	310	292	305	294	282	299	272	275	265	311	295
197	197	245	241	249	255	247	262	278	277	284	270	282	283	327	385	386	376	389	411	418	465	417	413	421	492	501	513	495	482	476	402	405	368	339	331	303	320	356	312	295	313	312	297	324	289	311	285	293	294
222	217	200	221	254	257	247	278	253	267	265	279	280	289	298	374	377	396	403	440	474	483	435	459	461	498	503	523	522	532	526	457	411	407	376	342	363	345	343	325	331	336	353	317	347	280	308	318	352	335
189	206	195	188	202	229	231	209	238	247	259	254	252	291	303	359	346	351	362	406	444	484	440	434	429	510	550	495	507	527	499	453	408	385	345	322	320	340	378	328	354	336	368	322	323	301	334	294	338	341
172	181	177	187	186	193	200	200	212	235	255	229	255	247	272	266	330	344	326	366	400	419	395	386	408	453	439	434	440	451	483	408	398	356	357	313	321	314	348	314	285	306	332	319	317	306	296	285	324	304
152	146	155	152	174	168	170	168	171	186	209	197	201	199	243	253	287	274	285	311	340	341	293	335	337	376	351	360	368	406	354	361	350	305	308	318	292	273	281	270	297	275	304	283	294	299	266	284	297	305
129	130	132	130	139	129	139	129	157	158	165	176	176	183	186	201	203	220	196	265	242	266	229	257	273	293	283	282	287	295	283	300	291	282	257	251	243	213	262	245	228	252	249	241	240	205	225	251	252	252
127	119	109	121	128	114	125	108	123	125	138	134	126	132	142	165	167	182	168	229	201	216	197	210	202	224	213	238	211	223	210	204	238	231	221	217	205	188	187	203	184	187	199	200	201	205	210	215	252	211
121	113	118	122	99	103	107	122	114	115	118	109	130	124	124	127	132	136	143	151	165	153	158	146	161	168	159	166	169	171	162	187	174	169	157	164	194	179	158	162	148	157	147	156	174	167	145	169	209	205
128	130	125	116	126	112	117	110	110	107	107	110	106	118	111	131	123	121	123	127	128	116	135	122	126	129	146	142	138	142	121	133	139	129	131	131	143	130	135	127	130	132	131	121	153	156	152	159	165	159
146	141	134	131	129	103	100	109	107	115	112	104	111	116	103	111	118	121	125	128	126	121	120	123	120	112	139	114	134	133	121	127	128	123	125	128	120	126	116	119	112	124	113	119	109	121	123	132	143	151
139	142	130	135	138	135	112	112	108	108	114	107	108	107	123	113	115	115	119	117	108	108	112	116	120	98	117	127	119	117	129	116	124	113	125	116	115	104	118	107	107	111	104	102	100	112	117	128	104	124
132	135	133	138	139	116	96	117	117	114	110	113	105	117	112	116	104	105	112	108	111	115	120	109	115	115	133	123	120	105	110	128	108	107	112	111	112	106	117	96	109	98	112	105	110	107	110	114	108	119
130	129	130	122	139	122	123	122	116	114	122	118	114	99	112	99	114	117	115	99	110	105	103	109	112	114	110	108	114	103	112	96	91	104	116	102	109	110	113	111	114	104	106	103	104	107	114	115	107	112
122	124	124	130	123	124	99	128	123	118	114	107	110	115	129	123	120	103	100	100	101	103	102	92	103	112	104	114	103	98	114	110	111	101	116	109	119	119	116	119	111	102	114	115	117	106	101	111	117	115
124	121	122	122	123	120	111	124	125	105	115	118	118	132	130	113	110	98	120	104	106	106	115	108	109	112	115	107	106	111	117	104	109	113	114	111	127	106	114	121	108	124	122	119	111	114	104	125	109	145
113	124	118	131	131	121	128	112	120	128	111	108	112	126	131	129	122	115	112	111	115	115	115	122	114	115	128	119	107	113	124	119	106	102	116	127	125	132	126	142	133	131	130	129	116	120	116	113	133	120
136	133	131	132	132	121	119	110	133	122	124	103	116	133	140	132	129	129	137	136	128	130	118	132	131	128	125	126	116	120	124	121	127	110	128	130	131	123	124	125	133	120	120	127	120	121	119	133	147	135
142	126	142	130	136	133	112	109	137	125	110	116	129	150	161	130	127	156	147	149	131	130	135	145	140	127	140	134	138	131	140	133	118	120	135	149	141	125	140	129	141	131	135	125	122	124	124	135	142	127
139	122	149	133	138	130	119	125	142	127	107	120	135	153	173	143	138	161	161	143	146	137	138	144	146	154	143	123	142	144	146	140	123	139	136	159	156	144	137	137	141	126	144	135	133	115	135	129	137	114
144	151	157	161	140	120	111	121	136	146	125	122	131	147	131	133	127	150	144	150	138	140	141	139	155	158	149	139	150	159	167	151	130	140	140	140	163	152	153	158	150	144	143	128	117	124	127	110	117	115
136	145	142	150	156	138	110	139	139	122	106	104	125	133	131	128	134	141	143	153	141	140	134	142	143	150	153	141	153	160	139	143	143	140	164	144	147	133	142	137	133	145	142	138	124	116	124	132	127	111
153	128	148	152	174	144	126	122	121	115	99	120	123	131	125	123	124	146	125	149	138	131	141	150	131	139	145	126	130	141	150	127	124	137	142	132	141	118	130	113	144	137	147	111	127	126	132	121	114	103
148	138	152	172	158	143	119	107	141	132	115	121	136	134	131	127	126	122	126	138	127	132	118	139	136	108	127	131	124	114	134	127	130	121	131	120	124	119	113	113	128	137	130	119	121	112	128	130	119	111
161	148	168	178	174	150	151	132	142	121	131	108	135	132	140	113	129	118	128	118	114	105	115	120	128	120	115	119	118	116	123	119	116	119	120	127	113	118	111	114	112	126	123	126	111	129	129	129	111	107
176	188	204	183	181	169	139	154	140	155	149	128	110	130	134	122	117	123	113	114	122	113	110	99	109	106	115	109	104	119	112	121	108	104	129	109	109	110	120	108	115	116	120	125	116	126	116	124	114	114
169	182	195	193	181	169	155	155	149	143	158	157	140	134	122	131	110	118	111	106	105	107	107	106	113	114	100	112	110	110	106	104	100	112	114	133	109	110	105	114	106	107	121	104	119	109	133	124	106	100
155	183	175	191	176	164	147	155	143	140	147	126	125	139	141	146	114	110	105	104	113	111	109	106	109	114	119	112	107	101	100	109	110	114	110	112	112	116	104	105	116	118	118	110	127	112	112	103	106	102
164	174	164	160	154	155	121	134	141	145	127	138	128	132	128	120	114	105	111	111	120	105	111	111	107	114	108	99	98	116	110	110	125	119	125	118	119	111	118	101	124	111	111	106	95	109	113	123	108	112
147	143	139	135	141	134	124	120	115	137	130	136	131	124	121	116	119	111	103	119	113	110	113	109	107	105	113	113	117	108	102	117	111	119	117	127	124	109	117	102	113	119	108	110	107	128	121	113	116	113
123	127	138	126	124	133	113	116	116	119	112	97	114	112	121	110	102	107	118	122	105	105	112	114	110	106	105	106	111	113	130	122	129	123	139	144	125	116	128	114	112	121	120	116	125	114	116	113	112	110
110	120	119	121	124	120	102	115	107	117	116	130	109	117	99	113	115	115	122	102	117	114	133	117	133	122	128	119	129	131	128	123	125	142	137	133	127	127	131	133	132	118	113	115	107	132	108	117	97	139
121	116	127	125	106	118	124	121	121	107	105	105	110	126	119	110	101	115	124	128	108	129	136	135	140	139	139	128	138	146	136	130	138	145	143	157	140	142	151	145	150	139	124	130	115	129	124	122	109	127
138	134	141	140	128	117	106	117	101	111	115	114	111	119	106	115	113	111	129	130	133	146	141	162	190	157	149	159	164	177	172	138	155	150	178	171	162	145	162	160	140	136	127	137	128	133	143	123	122	125
151	146	123	125	122	119	110	110	109	102	104	108	101	112	117	103	112	110	137	130	148	150	159	173	185	176	155	170	166	174	170	179	195	167	208	194	175	161	155	163	156	148	132	135	142	135	150	142	138	140
151	142	132	118	119	109	108	110	109	111	114	123	114	115	109	112	116	134	136	128	131	156	180	183	212	184	181	178	167	187	189	158	172	176	197	179	174	155	161	166	162	161	162	140	156	151	170	143	141	151
134	125	126	119	112	109	115	98	122	109	116	119	132	119	111	123	125	145	142	129	129	147	161	180	183	189	195	184	177	174	165	148	154	166	187	179	175	185	161	169	168	138	144	139	151	160	148	146	159	169
135	133	129	113	105	123	118	112	104	120	122	130	133	121	123	141	144	144	136	151	127	126	163	187	174	183	190	177	187	175	169	148	144	185	189	168	181	180	176	143	160	162	145	151	148	167	164	153	133	161
126	120	119	109	98	111	118	116	117	117	128	131	117	139	133	153	147	149	148	142	143	146	144	166	186	176	166	180	176	163	144	151	166	165	166	160	175	156	158	163	153	161	156	129	144	154	136	142	135	169
127	126	115	118	107	125	120	129	119	115	112	130	111	143	135	156	137	153	160	135	127	146	138	191	185	183	183	182	184	152	160	145	142	145	169	165	136	148	136	142	149	132	143	132	133	130	161	141	148	158
109	132	115	131	126	134	107	112	129	131	124	123	120	116	124	153	153	164	154	138	131	140	152	162	171	181	176	158	177	146	146	132	165	155	171	158	165	158	143	146	147	135	127	140	149	168	146	152	146	181
117	118	111	116	98	106	103	112	111	126	106	107	101	122	116	127	148	138	142	136	136	129	149	169	218	187	198	186	169	163	147	152	144	170	147	146	157	146	130	130	150	150	129	127	124	153	128	146	148	196
118	125	118	105	116	96	110	111	118	117	121	115	118	105	110	111	128	123	122	116	125	138	167	182	188	183	193	181	189	158	155	162	157	176	159	154	154	161	134	139	132	141	110	128	145	153	135	144	155	168
123	137	109	114	108	116	112	114	130	118	122	123	122	120	115	123	112	118	112	101	118	132	163	196	188	180	176	203	190	175	173	160	167	195	189	174	173	160	151	146	153	146	147	135	131	155	138	149	162	162
127	122	128	121	108	112	103	125	128	123	127	144	130	108	115	108	111	109	108	105	122	142	173	196	210	183	192	216	209	172	178	168	170	187	193	168	169	146	169	159	171	153	133	133	153	150	154	138	163	186
124	120	125	136	121	126	142	138	142	133	142	133	133	137	119	116	108	99	117	115	131	144	160	197	206	185	175	180	172	167	160	198	192	210	197	188	178	178	162	162	161	157	144	144	166	163	153	158	169	177
131	127	130	142	130	127	155	151	157	139	155	150	147	115	107	113	115	106	111	124	135	144	155	196	176	173	159	167	160	151	169	168	200	224	215	184	184	148	148	175	174	146	142	152	159	161	149	162	172	175
132	140	159	148	153	135	137	154	159	150	167	149	151	135	125	117	121	122	115	117	133	133	165	160	162	161	139	154	163	171	156	183	207	228	201	187	179	171	164	175	194	165	149	160	160	155	138	160	168	183
174	156	167	152	155	165	170	182	164	173	161	192	144	146	134	124	124	133	118	134	121	147	152	174	149	146	142	147	154	154	151	175	186	214	195	179	170	157	178	155	185	157	157	160	179	160	162	149	167	199
183	185	187	167	180	168	187	203	201	191	197	198	177	163	131	132	134	139	134	126	138	146	151	150	136	134	135	138	161	143	177	179	190	213	183	176	162	188	171	201	193	173	190	157	175	176	148	154	172	207
232	220	220	210	194	235	236	246	225	217	198	223	190	171	155	161	164	154	166	157	148	139	132	156	132	125	124	140	168	155	177	174	201	191	215	191	172	181	204	183	191	168	182	185	204	186	167	171	187	214
289	272	249	231	244	256	260	284	240	250	240	250	221	214	193	183	186	166	183	158	169	165	169	156	144	125	135	175	173	169	198	213	246	222	234	191	186	176	214	217	185	164	185	197	196	191	163	173	183	211
401	356	322	308	293	326	338	273	277	296	333	283	258	250	249	212	214	200	189	196	199	163	174	158	175	137	157	184	204	201	220	224	247	247	246	194	212	207	201	220	194	197	177	211	189	185	172	186	194	221
414	407	410	377	371	379	357	341	336	301	314	312	269	262	218	237	201	239	209	188	172	227	204	201	185	172	178	214	227	242	254	256	293	263	265	221	192	201	225	214	212	181	179	196	222	197	176	180	193	205
478	455	465	407	402	363	384	349	342	316	334	338	292	281	254	232	200	255	222	245	225	214	234	222	187	196	211	232	258	268	273	307	282	322	276	254	235	231	217	229	209	194	186	196	196	180	163	195	208	225
500	454	473	461	487	425	415	378	366	342	351	340	300	283	266	247	223	250	238	246	221	229	241	260	207	213	248	289	260	278	312	329	334	345	310	257	234	229	241	232	214	178	196	218	204	176	190	190	218	205
520	469	471	473	520	475	428	404	366	390	362	365	326	324	256	225	257	245	263	234	306	271	272	260	246	234	233	277	318	309	346	352	379	352	309	273	248	222	238	237	199	200	196	214	190	173	163	202	214	215
529	471	499	463	497	473	435	380	397	407	387	408	379	352	318	262	322	293	279	280	313	318	320	286	263	260	297	283	324	348	323	306	356	357	305	255	220	222	248	234	199	158	183	215	181	178	158	209	219	223
480	491	486	460	493	470	436	411	401	402	381	415	359	352	326	330	303	287	300	279	341	345	320	280	300	288	299	305	329	335	345	332	330	362	260	240	209	208	195	208	186	152	180	195	182	142	169	197	220	235
489	490	466	472	455	467	438	418	421	383	382	416	385	332	324	354	329	289	308	295	329	346	322	278	283	276	280	283	311	324	319	312	324	315	284	211	208	206	207	216	169	174	172	192	171	161	158	199	209	215
463	449	427	470	436	444	416	394	400	369	374	409	396	340	329	310	318	277	281	281	303	307	296	292	237	248	271	265	261	286	285	308	317	288	227	212	218	188	205	174	156	155	156	173	163	131	169	184	189	191
426	394	359	431	408	378	340	344	342	342	348	342	349	337	309	273	254	249	256	260	258	271	283	257	220	221	225	225	219	233	237	241	221	221	220	176	170	176	170	159	144	124	136	132	151	127	152	166	170	177
343	366	371	390	412	331	300	302	314	268	301	258	272	278	260	261	221	211	212	200	215	232	218	193	165	171	186	183	195	182	178	204	191	179	174	133	141	147	152	121	115	117	127	126	127	134	129	174	150	150
306	289	309	300	308	280	257	216	235	233	225	230	232	224	210	199	189	167	179	162	174	176	192	172	156	181	155	153	144	140	145	145	149	140	127	129	119	118	119	121	107	124	108	121	110	124	125	151	139	145
240	229	244	251	245	198	184	181	169	186	181	177	166	177	164	141	142	127	133	139	156	148	143	127	128	140	137	130	124	125	135	141	119	132	118	116	107	119	123	103	99	104	121	116	117	132	135	121	123	135
200	191	192	198	168	155	138	138	140	139	134	133	142	157	131	125	116	131	130	119	135	136	124	127	127	125	132	123	117	106	119	130	112	107	113	122	115	109	106	101	99	120	121	127	122	146	150	123	129	137
166	145	138	162	123	122	119	121	136	124	123	125	124	126	121	118	124	110	111	124	115	136	119	119	109	121	122	124	118	118	120	126	123	118	118	111	119	125	118	119	113	118	117	129	142	139	153	123	129	130
147	133	145	129	120	113	111	120	130	116	125	126	119	118	117	107	108	115	133	128	128	126	121	119	105	116	121	126	131	138	125	130	123	112	119	124	129	127	112	117	123	133	135	129	153	156	135	134	129	143
120	123	118	127	122	122	122	125	126	129	113	118	116	107	103	109	120	134	126	138	130	131	144	119	124	127	141	136	153	143	144	126	130	140	137	154	133	138	136	143	137	147	139	149	160	169	155	134	144	152
126	146	136	135	120	120	114	125	146	143	130	119	120	122	131	114	121	125	147	153	154	140	133	124	136	130	150	145	158	162	148	154	149	141	135	144	150	164	152	147	141	175	179	190	161	184	173	159	147	170
126	141	124	114	132	131	129	139	157	171	136	129	135	134	126	120	130	154	163	150	171	174	171	151	142	147	147	166	171	189	183	169	161	148	146	153	153	145	146	152	158	176	164	165	185	184	167	174	172	150
153	130	140	149	147	129	137	146	166	170	145	142	149	145	122	136	168	153	199	180	214	175	186	146	153	168	181	167	195	203	195	191	178	158	172	172	160	163	151	159	168	169	171	173	187	210	196	170	173	158
138	139	132	150	149	122	141	140	180	184	181	167	175	164	145	149	182	200	221	233	228	226	224	225	195	192	191	206	208	228	208	186	192	185	176	160	174	165	154	177	194	161	168	178	190	192	207	181	177	173
135	142	141	175	153	120	130	155	181	173	179	167	209	177	185	182	216	254	286	257	280	282	263	258	244	248	236	235	233	251	218	241	199	203	199	178	213	192	157	147	176	173	161	173	183	213	193	203	177	171
149	145	148	158	153	121	146	173	182	183	175	214	237	212	199	226	255	275	328	326	363	367	321	319	300	290	266	290	275	292	264	261	228	236	209	197	209	189	161	173	180	191	177	176	181	194	211	206	172	182
108	141	157	167	172	133	163	176	198	171	215	236	269	252	245	250	269	318	362	423	408	402	365	413	360	337	315	320	320	313	279	271	265	239	207	221	217	213	191	196	204	201	195	190	211	222	220	188	199	189
159	173	174	176	165	155	189	198	199	185	211	239	250	249	267	289	309	346	387	459	439	424	403	426	409	356	358	339	343	306	342	291	261	249	255	243	243	228	223	230	235	197	204	179	216	221	227	200	179	172
179	183	200	190	185	166	184	186	205	191	246	259	275	304	302	338	352	381	452	461	458	484	452	483	443	403	395	404	375	359	327	321	266	266	275	241	250	232	245	242	266	216	190	211	230	231	225	210	185	196
177	207	209	189	186	175	222	219	229	222	268	292	335	318	320	337	377	435	449	449	465	473	499	501	451	402	403	400	396	366	333	287	316	282	290	285	288	260	283	291	285	226	235	222	233	246	233	233	191	183
207	250	249	228	217	212	244	232	266	229	287	307	345	318	372	354	386	387	439	434	461	506	520	459	437	422	392	391	448	388	319	322	334	305	294	298	293	288	294	322	310	265	252	244	252	240	226	212	204	210
231	272	297	223	231	244	247	239	261	244	255	295	323	314	353	350	385	403	421	465	459	477	442	495	403	435	403	425	394	407	366	335	327	330	313	332	304	289	322	311	319	268	281	277	262	236	228	225	225	220
223	248	294	236	244	236	246	229	242	232	283	288	343	311	324	390	382	416	406	490	481	493	451	509	423	463	430	466	406	415	337	346	335	317	300	301	265	276	297	294	272	269	271	279	269	250	230	220	228	227
213	251	254	229	237	233	232	226	267	235	288	278	345	318	374	401	395	400	408	452	441	463	435	427	414	401	407	427	412	349	332	323	305	269	253	273	234	250	274	291	260	257	262	301	269	230	241	238	254	224
190	212	210	195	203	211	222	188	215	220	245	276	300	282	348	339	340	364	380	399	369	415	419	408	359	368	372	352	341	296	266	274	316	247	221	214	226	210	239	248	224	220	237	250	246	226	190	215	222	193
166	187	194	176	185	177	186	178	193	183	197	240	240	270	292	319	319	311	309	335	344	364	372	345	335	300	308	339	326	283	250	244	237	204	175	184	182	169	186	173	181	179	198	208	205	180	197	209	248	187
138	152	147	141	148	149	150	137	134	148	182	211	204	215	231	259	256	256	272	297	316	291	317	293	271	260	269	270	273	280	200	216	174	171	139	136	151	159	138	157	147	151	156	174	176	158	184	184	194	177
116	135	131	135	128	125	119	121	125	135	162	178	167	167	198	213	202	230	258	252	263	242	257	260	233	214	219	219	210	207	168	173	163	165	130	118	108	129	127	124	126	129	135	149	143	141	155	163	156	145
139	126	120	129	127	128	113	112	114	126	134	132	136	136	157	165	175	153	197	200	207	193	213	209	191	181	184	195	192	166	148	147	135	139	132	103	110	119	114	121	116	106	116	111	119	123	131	126	122	112
136	130	116	130	136	114	105	105	120	118	121	116	122	112	137	137	149	137	143	159	164	163	177	184	158	154	176	187	179	168	135	127	131	139	124	110	116	125	113	117	102	105	106	110	116	117	107	121	111	111
156	168	151	151	149	140	125	133	125	110	113	116	115	113	122	122	131	137	140	150	142	169	150	170	144	150	146	160	151	132	134	119	129	127	133	119	128	100	111	111	117	106	108	113	110	122	108	111	111	108
202	171	180	172	160	145	132	134	119	114	105	113	107	114	118	124	138	125	131	145	156	162	159	157	150	149	159	162	169	156	127	111	128	131	134	114	124	107	123	110	110	106	108	112	98	118	120	113	96	117
229	208	185	183	169	139	144	141	132	110	98	115	111	119	114	113	126	124	128	139	146	144	152	167	173	139	157	157	156	145	134	119	123	139	135	139	135	143	130	109	114	117	114	108	108	117	119	118	113	112
229	214	168	191	168	159	134	129	134	117	129	116	127	100	109	127	127	129	107	133	136	146	145	156	143	151	161	154	179	138	131	129	139	156	164	131	134	137	144	129	122	112	106	115	123	120	118	108	117	99
235	229	175	187	151	147	134	147	117	117	123	123	110	109	123	123	138	126	148	136	146	144	142	153	154	169	174	182	176	154	144	139	142	145	153	135	136	133	158	151	124	121	109	112	120	126	106	119	109	129
191	203	162	150	146	135	126	134	126	122	120	112	126	119	127	146	153	151	160	147	164	171	176	160	180	181	183	195	189	159	145	141	157	165	161	158	143	164	144	160	132	116	108	111	128	126	118	114	117	115
206	207	172	179	143	146	130	134	130	121	118	129	124	126	135	144	146	152	150	166	173	173	178	152	190	195	219	213	221	159	158	143	172	165	165	167	146	157	145	153	138	115	117	124	136	119	119	102	120	111
181	209	162	161	151	129	131	139	122	130	130	138	132	121	132	168	180	169	179	185	204	202	181	180	201	184	231	242	217	188	156	175	191	161	144	146	138	160	153	170	126	115	120	118	117	127	110	104	111	110
215	177	177	169	153	161	137	139	135	139	144	134	133	143	159	185	209	172	190	200	245	207	190	204	198	190	245	238	243	216	175	193	178	170	155	141	148	164	167	137	139	127	139	129	127	117	113	96	109	110
201	207	186	165	153	160	168	133	128	121	127	132	148	135	159	182	204	187	218	250	241	207	220	220	227	228	250	251	245	235	200	200	182	205	162	147	167	169	161	156	143	124	130	129	136	123	116	102	105	111
232	203	169	182	182	164	148	141	150	137	141	131	149	131	169	196	204	175	219	235	261	218	222	209	198	241	237	273	251	251	196	206	204	180	165	142	163	168	173	168	146	129	128	136	130	125	112	112	114	121
237	232	188	168	190	157	166	144	158	132	144	149	152	149	159	190	196	193	234	251	232	213	213	206	203	226	251	269	256	256	211	232	210	222	173	141	164	161	187	175	151	146	141	147	139	121	114	107	106	118
259	217	210	174	203	184	185	139	155	150	138	138	150	153	159	209	187	217	207	236	231	216	209	229	213	240	247	280	257	236	201	233	225	202	171	165	151	165	186	172	145	137	147	144	137	126	120	106	116	115
271	253	228	219	199	185	191	173	177	170	157	166	162	159	157	185	201	198	203	232	221	215	204	205	221	246	244	279	263	240	224	216	215	183	176	165	183	181	197	184	157	161	167	157	141	127	116	139	135	126
261	252	252	241	198	212	194	196	159	180	198	211	150	156	168	205	216	208	213	222	229	230	209	241	227	236	287	282	271	228	227	223	221	185	192	184	201	197	197	164	148	151	145	151	149	147	127	123	133	137
275	280	255	269	203	212	219	225	207	189	211	223	168	187	195	218	221	220	222	253	219	230	213	227	252	230	254	277	268	223	236	228	204	184	190	191	188	214	170	166	149	166	171	184	164	148	140	167	141	136
267	294	268	274	220	231	231	237	201	213	237	242	202	169	199	209	247	224	228	216	225	225	228	243	241	232	253	248	265	211	211	207	232	173	189	210	183	203	183	191	164	183	188	220	179	175	160	185	152	147
280	249	259	224	206	229	189	233	210	195	223	231	209	207	224	229	212	224	223	211	240	237	212	232	244	212	259	254	238	205	205	242	216	184	191	205	214	222	193	202	199	202	237	228	197	178	174	194	176	154
296	262	236	242	224	240	255	224	204	216	242	262	221	206	231	217	219	238	213	222	221	197	241	210	220	186	217	231	218	200	197	227	174	200	182	206	196	218	229	189	185	244	227	214	184	207	221	214	175	156
264	251	215	245	211	244	218	215	199	209	245	220	241	193	209	204	204	198	190	192	209	201	183	199	213	188	189	182	185	183	184	206	165	166	189	190	203	212	195	171	203	204	222	233	197	185	197	198	189	173
223	228	200	222	204	224	189	196	191	196	213	188	182	157	208	176	203	188	208	190	210	175	183	182	188	187	180	193	157	178	179	162	172	167	177	190	198	183	187	168	177	192	178	201	185	201	222	206	171	176
204	194	188	190	180	188	189	191	188	165	194	153	173	152	174	180	189	147	171	183	199	163	158	163	165	165	147	142	137	139	141	157	155	169	149	152	180	187	181	163	159	175	173	174	176	168	179	164	186	161
192	182	164	164	161	148	183	141	154	133	150	144	140	135	143	152	178	142	144	168	150	142	167	146	156	139	151	147	135	139	119	118	128	130	131	157	144	171	149	168	139	149	157	155	150	146	155	145	144	145
177	149	189	168	164	153	147	133	137	116	130	121	124	111	120	130	136	116	129	131	148	134	140	132	121	134	119	125	106	105	102	115	106	134	112	141	141	129	130	134	121	126	147	140	134	130	139	129	116	132
160	165	172	167	161	139	150	130	120	114	112	122	121	115	114	115	134	111	119	124	132	127	135	136	127	121	109	115	102	120	105	118	114	114	121	132	114	128	114	120	129	124	125	125	111	126	116	119	120	126
150	146	182	158	161	135	134	117	123	111	112	110	99	116	118	114	105	132	126	125	130	130	118	128	106	128	118	119	99	108	109	122	120	121	117	128	120	141	138	123	129	119	125	118	125	133	125	128	122	116
158	154	152	157	137	132	128	130	116	102	106	106	120	116	120	108	118	124	119	122	124	115	110	133	124	119	111	94	102	112	112	135	119	127	130	136	144	149	131	148	155	152	132	130	122	133	117	140	115	121
142	139	147	147	143	133	129	112	109	121	110	122	123	115	114	119	113	118	115	128	111	128	116	124	118	120	111	126	114	136	114	128	141	127	135	131	183	165	166	158	200	148	143	144	152	128	153	132	129	133
131	128	134	134	122	114	116	117	117	117	119	123	129	137	128	125	127	139	138	138	143	135	136	142	133	112	138	125	128	132	128	138	149	141	156	154	206	190	192	181	185	172	161	155	165	165	149	173	156	163
117	106	127	117	105	105	113	103	134	125	128	147	158	145	155	145	181	178	174	180	175	172	157	152	147	142	130	128	139	147	145	149	163	160	175	170	223	221	208	210	228	191	184	167	178	191	181	192	181	187
118	114	117	131	122	104	129	131	148	144	139	158	182	176	184	194	199	176	216	214	211	186	184	172	154	162	156	149	146	152	167	167	183	182	187	224	271	256	250	258	256	270	219	210	189	213	202	236	219	238
133	131	139	132	141	115	151	144	189	174	174	200	200	220	203	209	245	229	230	236	242	213	225	179	195	166	170	162	169	178	177	183	203	212	219	265	281	340	309	299	288	273	244	217	214	230	249	235	241	234
166	162	172	158	184	159	194	189	213	241	237	220	258	230	248	261	265	293	299	279	293	262	242	232	212	171	205	175	213	184	175	186	198	227	234	269	314	338	357	308	289	302	270	244	262	253	314	263	281	263
192	176	188	216	215	227	214	231	254	286	287	279	263	274	283	260	318	316	298	308	291	283	256	219	239	202	205	206	218	204	184	194	219	237	274	313	327	381	376	362	340	349	329	278	282	309	299	314	289	282
202	235	237	261	229	244	268	293	298	321	314	291	294	280	296	261	324	360	342	306	342	291	274	242	237	216	211	213	218	197	199	224	241	244	288	318	354	376	405	330	379	372	344	313	257	270	283	294	263	253
211	233	253	281	297	299	293	304	326	325	335	331	314	302	283	305	346	336	344	340	322	354	283	251	243	216	204	204	213	212	207	229	221	234	255	286	326	321	336	363	352	348	291	296	273	285	278	301	266	246
246	270	265	333	311	330	343	349	352	359	390	370	348	336	316	333	333	372	319	343	336	303	285	247	207	222	192	231	210	219	229	240	246	245	256	295	323	341	326	325	350	367	309	323	279	312	288	272	273	249
320	286	307	315	335	324	364	404	402	368	392	382	399	371	306	352	354	349	367	344	308	338	277	249	222	218	237	220	212	230	228	267	258	273	264	312	308	363	333	360	333	341	306	304	294	247	277	288	249	254
314	314	313	348	322	358	397	395	419	431	436	442	355	376	334	364	350	395	350	392	348	322	318	269	255	241	226	282	236	230	259	235	281	285	258	308	284	333	307	317	330	303	277	275	262	266	235	281	274	238
335	353	345	382	341	403	429	424	430	460	418	410	413	408	382	368	361	337	339	354	334	353	303	291	215	229	264	249	255	273	262	291	287	279	293	296	304	327	306	325	316	329	306	293	257	246	246	292	251	265
372	391	335	413	389	423	413	432	456	460	450	462	396	395	384	366	366	353	324	333	346	341	303	259	252	248	261	309	243	297	310	284	307	301	329	320	302	322	304	345	320	338	323	293	239	241	256	287	228	227
350	380	376	404	386	434	399	441	475	506	463	466	403	415	418	395	381	344	343	302	324	301	269	267	249	239	273	255	303	286	336	341	310	323	329	288	317	322	307	323	261	284	302	262	245	214	248	253	252	229
355	363	377	433	413	430	395	404	470	460	452	413	393	364	346	375	333	302	316	277	272	288	261	235	237	225	275	248	294	279	306	316	362	307	318	287	287	318	284	288	290	277	271	242	214	196	239	229	201	185
349	333	342	373	407	401	356	416	419	439	427	382	340	329	341	309	302	297	293	260	266	246	251	231	211	248	236	258	288	264	303	307	325	321	264	283	283	287	274	252	224	240	250	201	191	180	199	199	182	171
311	289	337	349	356	372	314	345	361	354	333	356	313	313	308	291	264	252	242	223	224	232	219	208	222	200	210	211	250	244	250	260	261	238	241	232	240	228	205	189	200	177	198	165	166	166	175	164	158	138
261	262	292	315	327	265	286	297	307	308	273	277	266	249	251	233	236	211	195	205	185	194	189	171	195	203	197	192	195	197	235	242	242	208	201	198	210	173	207	148	161	157	155	134	149	125	160	148	157	118
222	211	237	269	261	256	229	242	242	213	238	229	208	188	189	216	196	174	194	167	180	172	156	178	156	171	155	160	177	187	184	199	198	175	173	155	168	150	134	139	135	127	129	125	132	127	138	123	126	112
179	172	176	197	190	205	202	192	185	198	193	189	179	164	168	181	158	168	145	150	147	154	135	144	151	143	147	140	130	151	163	151	157	137	136	126	130	103	131	111	119	112	124	117	119	98	113	119	114	120
144	139	138	161	161	180	178	170	173	152	172	149	141	119	128	138	141	139	132	131	132	134	122	135	143	131	112	116	123	118	134	120	108	127	123	122	121	115	86	109	107	103	105	112	116	121	128	124	123	105
146	124	133	142	148	138	131	129	146	145	158	138	116	121	131	110	120	111	117	126	129	128	128	121	123	118	112	121	104	109	106	117	115	113	121	102	116	103	115	112	121	120	116	124	136	126	132	106	121	111
126	121	114	126	124	104	119	122	123	140	131	131	118	122	118	103	117	101	128	109	122	118	126	105	108	114	98	99	111	112	117	113	106	112	120	125	122	115	134	128	148	149	152	127	129	137	156	119	132	125
111	118	115	111	122	115	113	115	147	124	132	112	108	102	105	131	118	117	118	106	116	114	113	102	112	107	121	110	114	109	111	109	114	130	127	142	145	135	149	132	152	173	158	162	156	158	167	123	127	138
124	132	119	116	112	122	118	136	140	113	118	112	130	121	115	106	118	126	116	119	108	113	107	107	113	102	110	118	111	132	151	132	143	124	160	152	168	156	158	163	185	204	203	166	178	169	176	152	164	124
114	119	120	124	121	122	120	114	122	118	117	127	119	122	143	116	143	129	145	116	120	117	118	117	116	123	127	132	135	140	155	152	161	153	171	174	192	173	179	183	220	220	202	199	181	181	204	165	170	160
130	126	129	134	131	138	141	124	142	114	138	126	128	140	133	123	148	142	141	128	124	124	113	130	132	136	129	113	147	139	169	168	161	161	224	203	216	188	189	199	219	211	247	173	189	191	188	179	156	159
150	138	137	142	142	142	176	155	153	131	136	141	131	134	133	139	134	154	138	141	132	126	120	134	128	145	128	116	166	164	168	160	186	183	241	256	235	193	222	211	250	216	226	215	212	200	206	183	145	164
130	134	150	152	155	152	153	171	158	140	124	126	133	140	148	141	142	145	161	145	142	137	135	138	134	165	160	138	156	177	182	173	190	204	241	248	252	203	228	261	246	236	236	217	223	220	184	204	142	151
140	122	154	151	158	164	172	155	150	134	113	138	125	160	144	164	159	164	153	136	138	148	141	148	152	163	154	150	159	187	180	159	172	217	236	240	214	196	201	211	243	222	214	213	212	230	196	161	148	141
133	124	146	161	159	159	167	159	159	125	136	129	148	164	171	167	160	146	162	156	139	148	138	134	144	151	146	140	151	172	186	165	160	185	224	222	184	185	198	227	212	240	224	195	219	190	203	156	146	157
134	129	136	137	143	167	148	143	139	147	150	130	156	163	187	170	179	159	160	144	170	146	158	156	146	175	155	163	156	175	170	170	154	183	180	190	176	170	201	202	225	231	216	197	193	209	173	145	138	143
116	135	125	152	151	146	150	150	148	126	137	137	167	182	171	182	189	156	179	151	162	155	149	165	148	153	134	175	149	160	148	189	141	193	171	182	173	163	179	191	223	223	199	187	196	174	177	155	142	155
127	121	128	148	150	129	147	138	145	131	127	137	146	181	186	176	184	189	151	177	145	141	145	167	173	155	150	148	164	158	145	165	146	136	157	178	183	151	173	173	218	200	196	171	207	198	181	171	155	144
126	124	130	139	140	129	159	131	142	148	161	143	173	146	166	215	153	170	169	163	146	156	143	178	143	173	167	159	145	143	150	142	144	133	151	158	164	139	156	171	199	192	189	211	182	184	167	153	152	146
131	127	131	131	141	128	129	126	129	119	130	136	139	160	146	159	166	157	153	159	132	134	140	152	159	151	147	140	131	128	144	129	135	132	140	142	145	130	144	156	188	162	189	153	185	177	155	174	139	158
113	121	141	133	126	116	122	133	115	118	118	124	110	127	154	151	135	134	127	145	121	127	128	146	148	150	154	125	142	115	133	127	124	123	148	125	155	134	140	139	166	143	166	166	194	142	142	137	134	142
125	122	125	125	118	120	120	120	125	128	120	134	120	128	132	142	115	132	125	133	126	126	134	137	160	137	126	127	122	111	116	118	128	112	121	119	126	115	128	124	142	135	153	152	143	132	133	130	129	114
116	119	116	124	121	126	109	107	99	105	119	126	120	109	130	115	126	111	111	116	116	110	129	154	132	121	125	125	126	119	108	118	100	111	105	111	98	97	129	116	120	114	121	132	132	140	128	114	98	109
131	114	125	133	122	115	108	105	122	115	124	114	118	131	127	108	118	119	105	122	120	119	112	128	139	122	115	130	119	120	117	120	115	118	105	112	103	110	102	109	105	110	122	118	101	105	110	108	119	98
145	129	147	145	136	118	120	127	152	141	140	132	119	130	126	121	108	132	104	127	124	149	134	150	131	131	137	137	148	130	137	139	139	139	116	97	118	105	115	115	102	97	103	114	114	92	106	93	104	110
196	156	194	161	177	131	154	182	209	163	165	165	161	138	158	147	141	132	144	149	147	160	140	155	160	136	152	139	135	161	137	137	162	135	125	125	133	128	118	113	109	110	90	103	102	114	100	113	114	119
232	170	225	193	188	157	193	188	217	196	204	188	202	193	168	164	145	161	150	147	163	164	179	170	166	156	148	173	179	168	139	166	150	172	146	133	130	134	116	126	128	116	114	112	115	113	112	118	133	126
232	211	232	236	225	200	197	229	227	188	216	206	201	202	199	184	166	165	160	175	205	198	191	215	203	186	196	187	175	182	161	195	195	178	149	160	142	151	133	134	120	140	129	125	125	123	116	125	140	138
283	240	229	281	257	261	207	209	214	198	240	226	253	234	227	218	201	209	176	207	201	226	213	238	224	205	167	207	194	185	199	190	183	211	159	166	141	146	148	156	146	154	143	144	144	144	142	141	165	154
281	273	228	298	333	271	267	250	221	215	235	260	302	252	219	228	224	204	209	206	229	231	213	252	210	227	196	217	208	240	172	245	201	201	160	182	158	175	158	177	172	149	174	141	146	163	174	176	197	208
304	308	327	301	334	322	333	286	275	240	299	311	303	252	215	217	218	211	218	224	243	257	237	261	235	231	225	251	223	263	228	248	232	231	177	207	166	208	188	200	180	185	185	160	182	168	211	211	215	239
321	303	357	373	272	284	297	279	282	275	305	326	293	250	239	252	222	220	216	265	276	287	270	288	266	287	247	282	261	271	256	259	252	258	217	232	206	218	190	213	210	195	214	194	201	224	223	265	250	296
306	343	342	361	320	268	279	283	262	257	265	314	277	283	237	279	228	244	244	296	277	287	260	328	307	309	267	294	256	271	247	288	258	244	243	240	246	279	271	230	306	265	241	254	278	260	279	292	325	351
306	357	343	368	313	331	322	290	270	284	294	349	251	287	251	260	248	251	239	291	265	289	292	348	296	276	278	310	295	299	270	290	275	271	260	260	278	260	298	283	267	309	305	267	269	286	295	328	350	334
284	356	371	333	287	284	297	288	283	290	269	307	274	256	251	303	232	247	248	268	264	280	285	335	320	300	290	257	313	289	280	290	295	267	279	249	300	287	274	277	301	292	294	306	288	322	359	323	373	356
305	311	344	303	277	296	275	262	244	296	273	305	258	267	265	265	244	258	237	270	232	269	268	300	291	260	285	279	311	267	298	272	307	246	259	297	292	281	302	264	317	345	287	285	324	289	375	325	362	370
308	316	351	314	286	265	275	288	246	261	231	273	243	259	245	239	213	234	228	245	249	261	253	288	294	258	306	270	276	256	267	271	261	246	250	243	267	273	250	274	283	279	307	241	276	275	297	333	342	298
277	278	316	266	244	263	262	268	204	211	206	239	223	214	196	214	183	203	191	237	221	249	245	251	239	225	253	253	230	223	211	213	220	197	212	193	226	215	189	230	248	252	252	231	230	246	290	230	276	314
259	286	266	274	206	227	221	243	169	182	190	203	192	201	205	217	195	213	207	193	216	210	265	246	250	221	214	222	204	207	196	202	179	169	169	176	195	159	191	208	227	209	205	194	208	202	227	231	208	236
232	259	243	238	195	195	190	189	135	154	176	196	208	183	191	225	196	206	194	198	235	189	240	235	224	195	192	195	166	196	168	154	151	140	166	127	139	124	153	175	193	184	186	159	161	202	195	160	195	196
219	242	216	209	166	193	167	158	137	150	164	178	176	178	204	226	221	221	205	199	225	208	218	194	194	177	197	184	173	144	176	135	139	129	119	122	129	130	127	143	166	148	135	139	154	143	158	146	154	190
184	248	198	211	175	184	160	162	130	150	173	163	184	198	207	207	185	190	215	188	198	163	190	199	167	140	174	156	163	130	144	115	120	109	120	124	113	113	119	115	135	125	124	132	133	130	132	139	122	141
179	220	237	192	174	179	165	152	128	147	165	158	178	200	194	197	205	171	203	173	177	166	161	159	143	146	143	154	125	114	115	123	113	116	104	110	105	107	106	112	118	108	125	139	126	121	111	117	120	137
183	211	206	196	169	167	172	123	139	145	129	150	167	186	188	173	169	178	167	144	152	155	155	150	136	129	128	126	100	112	113	114	105	109	96	116	113	112	108	100	101	113	110	120	110	103	112	114	113	127
154	179	188	165	168	152	134	130	127	128	134	131	156	160	189	170	169	163	154	147	136	137	134	123	118	125	108	110	104	114	107	106	117	113	115	117	122	119	116	106	99	104	110	139	115	109	111	108	105	104
160	160	193	151	131	138	123	129	124	124	120	143	125	148	147	143	139	133	143	136	119	115	117	108	116	113	106	113	101	110	121	111	109	106	116	136	138	124	129	109	136	122	117	117	102	112	106	118	105	113
140	138	146	131	126	119	119	110	111	120	126	123	127	124	123	124	122	124	128	118	120	110	118	115	110	94	110	107	112	120	110	119	107	116	112	142	134	142	128	132	141	130	117	106	114	109	122	128	117	126
123	143	133	120	102	120	121	107	141	117	120	111	128	120	112	117	105	102	108	118	115	113	112	113	109	123	116	121	121	132	124	136	126	113	113	150	150	166	140	156	153	151	136	123	121	139	138	126	129	128
128	128	134	130	130	121	115	125	137	130	115	119	107	115	125	132	120	115	114	125	124	119	121	122	126	129	119	134	137	153	141	149	119	138	135	158	169	161	170	173	192	171	145	133	152	160	163	144	128	155
163	163	160	146	128	135	129	146	145	132	145	133	133	146	140	122	123	133	141	143	130	120	142	139	162	154	137	148	156	181	172	161	156	148	164	164	181	163	180	209	236	194	164	182	174	202	182	167	153	169
165	210	187	163	157	143	146	161	171	140	149	155	150	134	138	153	147	154	143	164	160	164	165	179	156	139	160	160	185	196	180	158	179	153	190	177	214	189	214	251	263	244	204	190	214	233	224	199	189	166
192	204	220	204	167	187	181	191	193	163	162	172	181	158	149	155	167	148	191	182	176	194	184	192	180	164	170	207	241	205	241	196	218	191	247	210	244	238	261	289	328	281	252	239	302	250	284	232	246	228
226	240	237	218	206	194	235	207	191	189	167	195	184	162	155	146	161	192	182	203	218	211	226	234	195	199	183	228	255	271	245	236	258	259	233	263	272	281	292	328	352	271	286	239	317	258	301	228	231	222
233	223	254	235	225	214	242	229	208	176	203	208	183	192	168	174	185	193	195	210	204	232	212	277	203	203	237	258	265	260	287	285	270	292	256	314	286	269	333	330	368	276	300	291	349	305	292	263	245	269
248	256	237	238	200	233	267	208	189	170	185	232	183	158	161	145	174	189	202	219	224	238	247	259	222	201	207	267	278	264	298	290	287	322	317	295	320	293	348	302	357	284	326	298	326	338	277	284	254	288
222	266	252	222	220	211	236	205	171	177	191	166	174	142	146	147	163	163	199	209	242	226	273	252	209	237	248	253	251	314	266	331	290	321	303	288	304	268	310	317	305	281	260	304	292	314	271	260	258	267
211	226	236	187	172	202	206	189	177	150	174	169	146	141	139	128	172	155	170	185	197	208	250	243	219	215	221	245	221	274	249	246	297	292	258	285	265	252	243	268	279	271	265	283	266	285	260	247	270	235
[truncated: 1,342 more columns]

## Sheet: WG_39_Fig4a
116	132	129	125	118	104	114	118	132	124	116	111	110	122	116	108	108	113	110	127	115	112	109	102	111	114	109	108	78	108	106	100	113	97	92	113	119	105	102	93	105	112	110	97	109	106	111	105	119	114
143	131	134	122	120	108	113	125	115	121	122	133	128	128	122	116	116	114	123	114	127	117	121	129	127	115	112	106	111	109	121	108	100	95	105	99	118	98	104	112	118	119	113	106	97	103	98	101	103	95
130	130	125	134	124	111	115	116	131	127	120	111	118	124	132	126	130	119	123	128	124	131	111	100	114	110	116	119	114	114	106	111	99	112	96	107	105	113	113	114	106	103	110	110	110	105	99	102	103	105
138	122	134	122	128	128	131	131	128	131	134	133	141	125	120	124	133	133	127	133	125	116	122	119	112	113	112	109	109	112	111	104	96	102	107	108	104	103	107	106	119	107	99	106	105	116	106	103	100	108
126	133	141	131	131	123	126	129	134	123	133	122	130	119	136	135	110	128	129	119	130	131	111	109	106	125	113	115	113	107	99	112	105	103	101	94	95	110	106	107	103	102	106	111	99	108	101	93	106	112
134	145	141	139	140	139	139	153	142	132	136	129	139	143	119	134	133	147	129	136	111	117	117	121	107	104	112	117	109	103	111	104	97	95	102	104	114	106	90	96	113	119	115	110	106	121	118	128	107	100
127	141	159	160	146	149	145	140	144	137	142	140	140	138	124	150	141	135	129	130	122	116	123	108	107	106	117	110	98	101	102	102	109	112	120	95	107	103	104	112	110	104	111	110	126	103	103	108	115	105
155	167	157	156	141	152	144	150	140	144	153	147	155	151	138	144	124	131	136	127	121	113	115	102	117	121	107	109	102	117	110	102	99	107	104	110	114	116	113	105	117	113	105	104	105	108	103	110	114	102
157	152	141	160	161	150	153	147	146	141	136	150	145	140	140	152	135	144	133	128	119	122	118	126	107	116	110	107	109	116	101	98	106	112	112	114	104	114	113	104	114	111	107	115	115	110	111	106	106	104
155	152	156	148	158	143	129	138	142	141	137	146	134	145	135	148	128	132	136	132	120	127	112	114	115	107	105	100	98	108	105	117	117	108	118	105	115	107	111	109	107	110	110	105	106	106	100	101	111	103
147	140	152	157	140	144	147	136	136	141	131	136	135	142	150	133	147	137	129	126	122	111	107	109	112	107	107	107	113	110	101	103	118	109	108	105	114	108	107	113	111	106	100	112	98	126	105	108	96	112
132	143	147	152	130	118	124	145	134	133	127	133	145	147	141	121	133	122	130	130	132	134	117	100	109	114	112	104	107	107	114	118	112	97	105	109	121	112	112	98	115	111	119	114	110	97	112	113	123	113
134	134	118	128	144	132	125	123	122	114	128	135	145	136	131	141	139	130	126	121	131	136	123	116	121	103	100	108	106	111	106	106	92	106	101	120	100	106	111	121	117	107	101	111	109	110	110	96	100	102
125	114	129	127	122	101	113	115	141	138	128	134	138	147	136	155	132	118	120	128	131	129	119	117	128	120	104	96	103	101	108	106	106	103	105	99	115	115	122	104	108	96	117	108	106	96	105	115	106	126
121	123	119	136	134	118	122	130	125	119	126	141	146	131	133	127	134	131	111	125	103	133	128	142	120	121	96	99	93	103	105	98	109	111	113	114	114	118	104	115	116	105	112	104	108	115	120	116	125	116
117	117	116	127	112	125	110	106	125	123	139	139	126	139	137	126	134	114	125	122	129	129	127	109	110	105	112	113	100	97	100	103	114	105	103	101	109	113	115	114	116	103	105	116	110	117	111	126	121	138
122	118	109	109	112	119	128	125	107	115	125	121	129	136	134	129	140	124	125	124	123	120	125	124	127	112	110	101	110	107	104	108	99	109	111	118	113	110	96	105	116	112	121	114	131	129	130	120	132	125
108	117	117	122	125	113	123	119	124	120	134	132	122	147	138	153	129	122	128	125	139	130	120	124	121	112	108	101	101	102	89	108	116	108	104	103	109	116	123	125	113	113	108	129	136	135	126	118	138	137
115	119	113	116	109	115	122	127	118	111	131	137	146	159	133	139	135	128	154	136	136	128	131	135	121	121	104	96	110	129	102	111	107	104	114	105	117	114	107	113	130	119	132	121	113	126	136	147	151	134
110	114	110	131	133	123	116	119	116	126	133	138	136	139	144	140	159	144	149	141	141	125	141	139	132	121	129	121	125	103	103	106	121	112	114	104	110	115	119	107	115	106	121	131	133	134	128	122	131	138
118	119	118	122	113	127	125	131	132	135	127	137	147	153	155	146	157	146	153	155	162	150	141	137	137	121	124	121	123	128	112	109	110	102	106	112	116	109	112	109	118	124	125	133	132	130	125	138	127	126
119	113	106	119	128	141	119	124	138	139	146	162	147	153	148	168	168	164	158	154	168	174	162	157	138	133	123	130	129	124	105	103	112	115	112	104	98	110	117	118	121	112	123	138	130	125	124	123	110	139
122	129	120	129	115	124	143	116	138	143	145	136	164	150	169	155	160	165	162	170	171	148	154	146	151	147	128	120	128	141	130	126	117	110	103	105	105	106	109	122	108	117	118	122	116	106	97	118	118	116
122	124	123	127	122	136	135	122	141	136	148	150	156	163	156	152	158	168	158	160	160	160	163	163	155	148	142	145	149	141	123	109	131	131	112	101	112	110	114	117	118	109	111	118	130	116	111	117	100	113
118	123	118	137	134	114	128	128	131	136	134	155	156	167	171	161	134	167	165	172	176	156	159	166	156	150	127	147	137	128	131	130	131	116	122	126	127	128	118	108	114	106	124	125	104	107	107	111	131	121
122	118	106	113	119	122	114	104	110	126	140	149	154	150	151	147	153	151	145	162	159	155	169	159	154	147	122	142	147	140	156	130	134	133	134	107	110	109	113	124	121	115	115	125	109	115	106	102	105	110
122	116	109	118	108	107	112	110	127	122	130	136	137	135	147	138	149	125	147	162	166	156	162	145	156	156	147	144	147	149	132	143	135	133	129	131	131	129	123	126	115	114	106	105	114	108	99	107	108	111
119	123	115	110	107	115	111	105	122	119	118	135	133	129	138	129	128	123	132	150	146	157	162	166	158	139	135	121	141	152	148	139	133	138	140	134	116	131	127	124	126	120	113	108	114	106	100	107	100	101
96	114	112	112	121	103	101	114	121	122	119	127	126	142	127	133	127	137	137	154	151	162	154	151	137	139	139	137	141	133	133	136	149	132	118	118	122	131	132	118	119	116	115	125	112	105	99	103	119	121
118	115	104	114	109	108	109	111	102	112	110	120	132	125	120	102	117	128	133	134	149	135	159	146	151	134	130	133	152	154	155	136	122	128	138	121	121	120	128	126	137	131	117	118	112	114	97	116	108	106
119	105	112	124	108	114	107	106	108	113	120	109	120	123	116	112	123	117	130	134	157	149	147	137	138	131	130	130	140	140	125	124	152	119	131	112	126	119	135	128	118	118	115	117	116	107	105	111	120	105
120	111	126	124	104	112	115	132	120	117	111	120	124	122	123	113	116	129	134	139	141	144	138	135	128	125	132	119	128	137	140	125	124	127	126	108	133	136	135	119	122	128	126	114	100	99	112	109	99	107
127	121	120	130	125	125	114	120	119	120	109	118	117	122	120	123	127	133	119	126	124	137	139	137	123	126	133	133	126	125	132	138	136	132	121	106	115	119	127	126	131	112	118	115	113	107	111	95	114	110
127	129	137	125	122	111	115	119	110	112	108	119	128	126	112	120	123	130	129	142	137	128	136	127	134	127	121	129	138	141	146	129	130	108	121	120	123	111	114	118	118	115	114	102	96	95	109	108	106	101
125	126	112	129	132	132	111	112	103	100	117	124	115	117	121	128	131	131	122	142	144	144	133	131	130	128	116	120	140	131	120	115	123	117	126	107	118	107	118	113	124	107	108	104	116	99	103	94	99	101
112	131	127	135	119	117	120	122	114	110	97	115	110	128	129	121	115	106	130	132	138	124	121	131	133	123	115	126	129	129	130	136	128	108	114	113	112	110	117	106	99	103	108	109	100	99	98	108	100	95
125	135	122	126	117	120	109	122	118	98	110	107	126	119	114	121	111	128	128	124	121	130	135	130	130	113	109	123	131	125	120	119	125	119	102	102	117	110	111	113	109	113	106	104	96	103	95	87	90	97
105	120	121	127	120	108	119	111	104	113	109	108	113	123	125	120	112	124	111	111	131	121	128	121	122	120	122	109	117	110	121	103	114	108	102	104	113	106	100	100	96	101	108	115	100	104	103	108	95	101
115	128	112	104	114	117	107	105	107	98	114	115	109	100	109	105	116	116	113	123	108	116	118	126	120	108	100	105	117	126	117	105	108	111	112	115	94	97	100	113	106	106	98	110	115	104	103	100	105	93
106	120	120	108	115	103	95	95	109	111	107	104	100	113	116	122	106	98	109	118	120	128	114	113	115	124	112	120	99	100	101	108	104	101	109	99	106	107	112	96	97	98	103	106	101	95	97	103	115	110
115	117	110	111	113	109	99	105	111	105	108	110	109	105	101	105	98	105	102	98	108	103	121	108	105	100	101	102	123	105	110	108	98	94	114	103	110	105	94	89	103	111	104	95	100	103	112	107	99	84
106	106	115	116	107	99	98	99	114	107	110	92	96	102	103	112	104	106	107	104	109	104	112	100	102	109	107	109	97	93	108	109	101	104	107	114	108	105	109	96	103	104	104	97	107	107	109	106	100	107
113	119	119	101	104	111	102	108	96	96	97	100	109	107	99	103	107	109	106	108	103	99	109	102	119	115	110	101	108	112	107	104	91	95	106	111	103	107	104	118	103	118	102	91	89	102	108	110	119	120
111	106	119	116	122	100	107	106	113	103	113	101	109	102	105	106	110	100	95	114	108	112	109	105	105	104	106	106	113	100	99	105	108	104	102	103	99	121	117	119	122	104	117	105	106	101	104	101	120	117
111	122	116	105	115	107	118	113	113	105	101	97	104	115	105	95	98	112	119	116	106	94	107	111	104	107	99	107	110	106	100	105	99	101	101	112	126	120	111	100	107	103	121	98	107	104	117	119	117	99
116	112	122	113	121	105	101	108	114	106	113	110	118	107	101	107	114	115	104	105	106	114	109	105	99	97	99	101	105	109	109	106	108	108	108	108	100	115	121	108	116	110	112	106	116	105	111	106	107	107
122	121	118	116	113	103	115	120	114	111	112	108	110	114	111	105	109	114	110	103	109	105	97	108	105	102	100	98	101	112	120	114	104	94	117	101	111	106	106	103	108	110	114	105	104	108	111	115	113	105
118	113	116	121	121	120	123	102	105	104	116	104	108	94	112	108	116	112	100	111	102	110	101	105	100	98	109	98	117	105	108	98	113	124	115	112	92	96	108	111	110	113	103	111	124	117	100	106	103	118
114	125	124	125	124	114	103	120	114	120	101	99	97	111	120	107	104	95	111	109	109	105	106	103	104	99	102	96	95	101	110	115	100	125	97	104	105	109	105	100	103	116	112	117	106	115	105	114	114	117
122	123	115	121	120	127	133	130	117	117	117	115	110	104	103	110	111	108	111	96	100	102	102	103	103	100	103	105	110	108	111	102	112	110	103	113	117	111	110	109	106	106	104	107	108	119	113	107	109	103
123	123	124	122	121	132	122	134	132	125	117	112	111	112	120	128	105	105	103	116	114	105	108	88	105	104	105	88	99	100	100	111	111	104	101	94	109	109	113	108	105	115	111	115	119	119	112	112	113	122
143	130	128	126	137	146	133	145	137	125	130	128	115	117	105	112	114	120	117	101	99	97	102	112	103	95	102	99	112	104	106	98	112	109	117	106	99	104	112	126	107	112	105	105	104	113	110	124	109	106
141	145	133	135	128	152	142	138	140	143	129	117	115	129	119	114	110	115	111	108	112	104	103	108	101	112	114	117	99	96	107	112	117	107	98	92	115	115	113	107	104	114	112	115	108	108	107	127	115	112
161	153	140	138	146	144	142	145	145	136	130	134	117	119	110	117	117	121	109	105	100	101	116	116	108	96	102	111	110	109	101	114	111	109	118	103	117	105	111	106	112	138	121	110	122	117	122	120	112	120
158	147	132	134	133	164	137	149	141	154	144	122	114	119	118	130	119	111	104	98	114	114	96	99	88	100	122	115	101	109	108	114	111	99	97	104	118	118	130	125	120	119	109	125	127	124	111	115	115	128
155	154	137	130	132	150	144	147	130	131	133	127	131	117	118	111	103	111	102	112	109	117	105	111	121	119	104	96	102	107	113	118	101	112	119	121	124	122	126	119	119	123	122	118	120	118	128	113	124	115
122	131	133	128	139	133	129	118	124	126	122	118	108	103	106	115	115	99	112	107	122	114	114	93	109	103	110	113	105	103	105	116	115	108	98	108	118	121	124	118	125	116	118	135	129	125	124	123	126	128
112	120	116	117	112	113	111	126	114	129	109	119	118	121	106	101	97	103	114	109	111	112	113	110	116	115	111	101	115	106	105	99	104	99	114	112	124	119	110	114	115	121	117	124	126	129	125	137	117	124
107	107	127	113	123	110	109	102	103	108	116	107	110	104	108	99	102	98	107	94	112	117	114	99	109	98	117	108	108	103	105	105	95	113	113	118	106	113	114	135	115	116	103	124	118	132	123	120	106	118
119	127	117	108	99	109	107	117	113	110	107	104	102	114	103	99	99	104	106	111	109	114	116	101	133	121	110	105	94	108	117	104	106	110	123	118	122	120	114	105	104	114	109	126	114	115	105	124	111	114
119	111	109	117	118	113	115	104	100	114	100	103	103	108	108	111	109	112	112	101	103	104	101	117	113	109	112	114	111	116	107	98	107	113	114	119	107	109	121	118	111	100	115	119	123	122	112	105	109	105
115	113	115	112	110	99	99	105	116	115	116	94	104	105	118	108	105	109	119	120	110	109	111	106	110	114	114	109	100	106	112	116	108	102	101	101	107	117	103	109	105	104	121	108	116	107	104	113	107	103
121	120	106	123	117	113	116	107	111	105	109	118	123	106	100	100	112	105	103	105	105	111	128	125	116	111	111	103	111	97	104	97	107	102	115	113	107	99	103	113	113	103	106	94	106	105	110	106	101	109
114	114	122	112	116	111	105	109	108	112	103	117	110	115	118	111	105	105	103	100	110	111	104	104	119	115	117	95	108	118	105	100	114	100	109	107	102	117	112	111	108	113	99	112	108	107	96	116	114	107
120	121	117	112	103	115	88	97	99	111	121	120	119	119	113	118	102	105	105	107	110	102	113	108	106	93	91	109	110	110	104	95	97	99	101	103	94	92	108	109	114	111	109	115	110	110	113	112	110	110
118	101	119	107	115	114	112	118	120	114	112	113	113	111	111	107	106	113	97	109	98	104	96	112	104	107	107	114	99	99	100	92	103	98	95	99	118	114	112	96	107	110	107	105	109	107	106	116	104	110
114	120	117	104	103	103	101	113	108	103	107	122	132	109	113	105	103	112	113	101	94	101	106	110	118	105	103	106	107	113	118	106	97	97	106	105	99	90	98	97	103	118	105	98	101	105	107	102	101	95
101	119	98	111	107	105	108	108	109	114	119	116	110	106	113	107	109	97	99	97	105	101	103	97	103	110	106	108	104	91	105	101	115	101	108	96	103	108	116	118	107	101	103	103	105	103	95	107	110	119
115	109	112	102	108	100	111	117	118	102	114	114	119	112	95	103	97	107	99	113	96	99	95	114	110	110	99	92	102	105	113	102	97	103	118	116	119	106	108	99	106	104	110	106	93	109	112	111	98	96
119	109	107	111	116	101	100	91	107	100	120	114	105	106	111	103	108	105	95	97	105	115	104	115	107	102	111	108	117	100	100	98	115	112	120	116	124	119	115	112	114	107	99	92	100	89	101	102	94	105
118	114	112	112	113	103	119	111	116	94	115	104	111	103	102	93	98	102	111	111	96	100	100	114	107	105	95	109	106	113	119	118	108	118	128	122	131	119	119	116	110	115	101	115	88	103	111	99	107	96
117	104	111	120	122	118	109	99	103	106	104	118	107	108	110	118	109	108	105	91	110	114	114	103	108	110	111	109	91	104	110	110	119	122	127	142	133	118	132	127	115	112	110	110	115	115	102	108	92	110
102	109	99	114	90	99	106	112	114	105	104	114	104	111	96	106	105	103	101	111	111	109	92	113	121	114	111	100	105	112	121	103	122	120	125	154	146	142	138	128	123	113	107	110	88	104	107	106	115	110
114	107	101	107	118	108	118	96	99	103	111	113	111	101	114	106	121	111	111	102	105	107	124	117	115	113	105	108	111	123	111	118	119	135	148	138	121	115	133	132	116	111	106	111	114	119	104	105	92	103
106	109	109	112	120	102	108	115	122	110	104	99	106	119	113	105	103	110	120	124	121	119	108	112	114	126	116	117	131	117	128	128	134	133	132	136	128	138	120	116	118	108	107	108	108	94	105	107	103	115
107	106	105	114	115	107	117	115	102	107	111	119	114	120	110	111	121	131	118	107	107	110	112	119	118	107	107	125	136	137	136	133	120	134	143	123	125	117	118	117	108	112	97	98	99	109	111	98	93	91
103	113	110	118	116	116	124	122	120	122	109	121	112	127	119	133	110	115	119	118	113	114	114	106	120	126	130	128	122	129	128	128	121	114	126	115	114	111	116	105	118	95	107	110	119	94	114	102	115	112
118	121	115	114	124	124	127	114	113	127	120	125	124	110	111	120	130	122	110	125	109	120	118	127	116	115	125	124	123	138	130	127	116	121	124	113	111	109	116	109	128	102	104	101	97	96	107	114	99	105
116	111	112	130	127	121	125	124	119	114	120	114	122	131	130	128	125	114	116	116	117	122	111	123	120	124	118	129	126	119	116	124	121	119	117	110	113	113	107	102	101	108	109	113	107	117	110	108	115	114
115	115	108	120	118	120	138	129	119	124	106	132	129	132	120	118	110	130	129	121	105	118	123	131	131	119	124	122	134	117	126	111	119	107	108	122	116	102	114	113	124	113	110	102	91	108	112	117	109	102
112	120	106	122	127	123	116	117	133	122	123	121	117	127	121	130	125	112	109	99	119	120	124	108	124	124	133	108	140	122	132	108	122	108	117	104	104	110	117	114	107	102	105	115	108	123	104	107	100	128
110	127	117	109	110	111	118	129	118	109	111	119	109	122	116	118	113	111	114	110	129	104	113	111	134	121	128	114	138	126	129	121	114	98	119	116	112	117	108	103	105	118	95	103	104	106	102	116	105	114
103	108	110	120	114	117	109	107	123	114	117	111	117	114	105	113	105	108	118	106	114	118	114	117	109	119	124	121	124	115	122	118	120	116	109	99	99	112	115	114	118	106	111	112	107	104	106	103	119	111
109	111	110	112	115	113	119	117	119	98	94	108	117	110	118	103	107	111	107	114	120	104	108	127	120	122	117	116	108	120	113	127	112	107	110	120	115	105	104	112	121	118	124	113	100	93	113	113	101	100
116	103	110	115	118	101	110	102	96	105	107	104	111	108	101	108	102	111	116	112	116	112	124	115	109	109	110	120	129	118	116	110	114	115	109	114	111	107	97	110	106	111	105	92	119	108	108	92	92	107
110	114	101	110	95	105	103	122	115	103	101	106	109	116	114	103	101	106	105	121	118	107	113	108	117	116	126	99	110	116	123	122	114	108	109	106	109	112	111	107	103	105	108	106	102	98	104	105	111	102
113	101	103	102	103	112	111	101	108	111	113	97	105	98	104	101	121	111	109	108	114	105	123	122	116	108	103	114	109	116	115	112	99	105	122	124	109	113	106	117	112	106	114	98	106	112	113	104	105	96
112	106	109	106	99	98	89	114	100	117	103	105	96	106	103	99	112	95	108	114	108	115	120	115	121	120	126	124	102	109	103	110	114	100	113	98	125	116	128	115	111	104	106	114	108	98	99	112	107	118
118	116	102	104	111	106	106	105	104	106	106	105	107	103	107	108	109	120	109	116	110	108	115	118	103	110	112	105	119	110	110	94	97	111	112	110	100	112	112	118	111	117	107	105	109	118	111	105	109	111
109	124	123	120	110	98	116	109	110	98	106	100	102	112	112	105	110	99	115	112	113	104	119	104	115	115	106	103	101	100	112	117	112	108	102	111	115	111	100	108	107	109	115	129	109	109	110	107	101	103
123	115	107	110	109	108	113	104	106	99	108	111	117	106	104	110	122	111	114	103	103	105	114	114	114	104	103	108	120	113	109	101	96	110	104	114	102	109	107	119	117	121	114	105	112	114	119	113	105	118
104	108	110	117	115	105	101	107	103	110	110	102	99	111	104	120	101	106	98	103	113	104	115	110	118	114	120	110	118	97	101	97	96	111	101	97	114	103	116	120	105	104	113	131	112	110	109	96	113	115
126	128	115	111	103	103	106	114	103	109	103	108	109	114	107	106	100	112	109	117	110	115	113	124	111	122	103	113	105	102	113	96	102	100	100	109	105	105	116	107	128	107	102	115	113	110	108	103	102	108
131	131	105	114	116	113	99	98	112	120	107	109	99	102	100	105	105	103	102	111	103	122	115	112	107	107	111	119	109	101	97	106	112	105	114	105	106	105	113	113	114	99	102	112	114	113	94	98	105	114
131	124	128	118	107	103	112	115	106	99	103	111	111	109	110	102	96	94	96	103	101	106	114	118	123	115	111	104	105	100	111	104	106	94	99	112	115	112	99	103	102	116	109	115	94	107	105	106	97	100
119	127	118	111	114	112	106	110	112	110	116	109	104	108	110	108	115	108	113	105	118	112	114	106	112	106	111	113	112	110	97	104	101	108	105	95	97	113	114	114	105	104	103	118	103	115	116	96	105	98
119	115	114	108	97	104	113	114	113	97	107	99	115	110	111	100	103	102	110	114	103	114	105	124	119	117	111	97	105	110	106	107	105	96	99	118	110	101	110	105	102	103	101	95	96	103	106	121	119	113
118	121	112	111	121	103	116	108	105	104	112	104	104	92	99	101	114	107	104	103	105	103	119	107	110	96	107	102	109	116	100	98	98	117	117	104	105	103	103	120	113	111	106	98	99	119	114	106	103	99
113	111	118	102	107	109	106	112	112	111	103	116	100	115	105	106	104	107	114	118	114	107	95	113	108	111	107	111	106	90	100	108	106	104	105	109	120	120	122	96	102	98	97	104	108	107	121	119	119	119
105	110	111	115	113	117	118	107	102	103	105	104	109	104	105	114	110	119	108	106	102	122	117	107	102	101	104	102	111	94	102	97	105	112	111	108	119	113	109	114	107	116	95	110	113	113	126	120	117	111
113	111	120	112	105	103	91	111	117	114	91	100	108	111	110	112	115	102	114	123	121	117	105	103	117	110	111	105	107	117	125	120	116	102	94	97	113	119	120	117	111	117	123	123	116	114	114	125	120	118
130	117	115	107	110	115	110	111	98	100	113	105	99	107	106	105	112	105	120	107	125	116	111	109	109	108	94	107	110	111	100	105	103	120	118	117	109	96	120	128	117	114	111	110	117	118	129	115	119	110
110	119	105	116	115	97	108	112	119	121	107	104	113	114	115	128	107	99	118	114	124	112	97	93	102	112	107	105	109	101	115	114	119	110	100	111	103	115	109	118	112	117	120	127	129	115	117	114	127	132
123	111	116	100	113	116	113	121	129	101	113	103	113	113	118	97	112	116	122	116	110	112	108	123	115	114	100	112	114	133	122	112	102	111	116	117	108	120	108	109	125	130	125	111	115	114	127	118	114	113
119	111	116	118	114	111	119	114	138	116	124	103	111	100	118	109	135	108	120	122	114	123	114	116	108	105	110	113	101	107	103	111	118	103	108	108	109	112	117	114	132	121	120	122	133	133	127	116	126	130
118	117	128	113	117	115	107	117	131	116	114	125	116	125	122	121	117	125	125	119	112	118	119	115	119	113	108	103	97	110	113	107	107	108	115	111	110	100	104	125	128	118	122	125	114	126	123	128	121	124
123	107	117	114	115	121	119	120	118	127	120	107	117	122	116	119	125	119	120	115	118	118	106	119	119	121	115	114	121	114	115	103	110	115	105	102	100	116	116	121	105	118	114	119	120	121	121	131	128	137
127	124	120	125	110	105	120	115	122	114	113	124	123	134	120	116	108	118	129	134	111	110	110	117	121	111	108	109	110	108	116	108	101	97	98	108	101	103	106	106	115	128	117	117	107	101	132	125	126	124
118	115	111	115	121	109	106	121	127	118	127	123	120	117	108	109	121	128	131	123	112	135	126	119	116	112	110	113	114	99	108	102	105	110	105	104	102	105	113	111	99	107	104	105	114	112	122	118	123	128
118	114	126	113	110	123	129	129	122	109	111	123	131	114	124	112	133	127	130	122	124	108	126	132	127	122	108	101	100	107	111	112	107	98	97	112	112	103	102	94	107	115	111	106	102	111	127	125	121	123
122	120	120	122	119	117	121	114	109	123	124	126	114	114	115	113	133	132	126	131	125	128	124	144	117	112	104	119	103	107	101	105	108	117	115	99	97	97	102	112	105	98	90	100	107	118	105	111	114	127
125	125	118	126	134	111	123	121	124	115	119	115	117	119	120	114	111	115	108	129	130	122	111	107	123	126	118	110	109	114	107	113	119	111	108	109	116	112	104	110	101	94	108	99	101	98	107	110	129	129
135	127	124	122	119	120	117	118	116	114	113	125	117	111	119	116	120	117	125	112	107	114	118	123	118	105	115	125	123	122	114	112	129	125	127	104	115	115	106	104	105	106	100	110	104	119	112	116	106	111
125	131	141	124	120	108	108	117	117	111	128	118	113	130	113	135	108	130	112	127	124	122	122	134	122	119	124	121	127	113	118	120	123	120	126	117	133	119	107	101	104	104	107	107	105	105	109	102	121	122
140	134	121	121	124	123	125	113	110	119	121	126	111	108	121	138	130	136	126	130	127	119	128	129	132	132	133	127	140	123	126	123	119	129	135	141	124	114	112	104	111	95	100	98	112	123	107	112	115	116
137	136	138	129	136	123	123	103	128	129	132	122	118	119	130	132	138	117	108	125	127	119	134	133	138	135	150	139	143	121	120	121	138	145	135	121	119	134	111	125	105	115	103	117	112	106	98	105	105	101
145	138	127	125	133	132	124	109	113	128	124	129	118	121	127	122	120	126	125	123	115	112	133	139	140	135	139	144	143	137	131	127	141	136	132	142	131	118	115	115	123	119	109	105	103	103	97	107	102	102
124	128	126	141	125	107	107	111	127	115	114	121	122	121	131	125	140	124	120	118	126	136	117	140	133	164	162	169	127	134	132	136	146	134	139	136	136	132	109	114	101	108	108	111	111	111	107	103	106	110
133	135	121	114	110	120	120	121	116	120	122	119	119	125	120	127	115	122	120	123	120	131	121	137	141	150	152	152	157	131	129	133	136	127	138	139	149	119	121	106	121	103	103	107	105	95	105	103	98	114
116	124	115	115	127	115	96	106	111	127	120	115	109	116	123	130	129	129	112	122	108	117	129	126	135	149	171	166	161	133	131	127	138	134	125	135	133	136	128	104	111	98	92	111	103	98	94	103	100	94
110	116	115	111	114	106	108	116	117	111	111	100	123	123	124	113	108	119	123	106	111	103	119	125	156	158	152	156	131	139	128	125	131	131	128	127	136	142	124	113	109	116	103	98	99	105	97	108	98	106
116	107	101	104	114	108	107	113	102	109	111	108	116	105	113	116	122	109	101	94	111	115	126	129	125	134	147	155	153	133	120	122	117	135	137	119	122	131	123	120	115	116	98	102	102	109	106	87	94	110
100	114	111	108	104	105	106	118	114	101	110	90	105	103	114	105	112	116	111	117	113	112	110	125	127	136	142	137	131	127	119	106	116	124	117	129	136	129	123	115	113	106	102	110	99	103	103	109	113	100
111	116	101	111	119	107	113	91	110	112	110	117	115	107	114	121	118	111	110	99	106	105	122	124	126	135	142	139	144	129	112	126	119	134	113	118	118	115	115	126	119	116	93	103	105	99	101	97	109	104
102	114	110	127	100	112	104	119	117	119	109	116	112	129	116	112	109	107	105	118	114	109	121	112	119	123	135	131	123	107	117	122	123	106	111	111	128	114	111	109	100	107	109	99	86	96	100	110	124	108
112	126	119	115	110	120	122	115	111	109	111	124	131	117	124	104	126	126	114	115	114	113	122	115	115	112	118	123	135	111	119	118	106	113	103	123	102	107	106	106	101	114	100	113	107	97	117	106	111	109
116	113	135	126	111	115	117	126	119	102	114	121	118	118	123	132	115	114	106	114	104	106	103	105	117	116	124	112	113	113	118	116	115	116	104	124	111	100	111	104	111	115	101	124	117	103	110	105	111	101
121	114	105	111	121	127	128	120	123	112	113	118	124	116	115	118	118	120	127	106	107	101	119	121	129	115	111	109	106	108	104	114	105	111	110	133	121	121	115	111	116	109	114	109	108	118	116	112	106	110
104	112	115	133	134	124	106	114	124	116	123	116	119	117	130	121	129	116	120	105	116	120	121	115	107	112	105	132	103	105	110	119	115	115	114	114	110	122	113	121	109	109	117	107	121	115	113	116	114	120
111	119	115	115	124	125	119	127	122	112	113	103	130	121	115	124	123	129	114	119	104	99	101	116	109	105	104	109	111	113	122	112	109	117	119	123	119	111	119	110	123	129	118	119	113	111	126	123	127	127
108	115	109	120	141	131	115	127	120	118	125	115	110	114	122	132	126	123	111	115	116	115	120	100	108	99	112	113	103	96	113	117	115	119	114	121	125	131	119	118	121	114	126	129	128	128	120	136	135	144
115	120	113	116	119	111	118	121	113	112	110	124	107	123	122	120	107	118	121	119	126	115	105	107	105	114	103	97	103	106	114	104	109	117	114	132	131	121	123	116	124	123	118	124	120	122	136	137	137	127
116	113	113	118	116	126	120	121	118	121	107	110	112	115	110	118	119	127	114	104	115	99	114	101	101	102	101	123	109	103	111	111	116	116	123	115	128	129	127	131	131	124	115	124	122	128	132	140	125	137
110	111	117	117	106	115	109	119	111	104	109	102	116	122	119	104	106	114	120	110	112	110	103	118	113	128	123	113	99	123	122	113	111	94	108	118	126	125	107	115	121	122	115	115	109	117	125	130	121	128
120	112	112	113	114	116	122	113	105	114	111	124	107	106	113	131	117	116	102	112	121	112	109	114	108	110	110	103	113	121	109	109	111	108	115	116	119	110	118	112	129	116	115	105	122	121	126	110	117	119
105	118	113	111	105	111	120	109	115	108	110	106	102	114	129	109	106	98	124	124	109	108	106	108	129	134	122	105	97	99	110	100	108	105	117	128	124	125	102	115	107	109	110	114	104	113	118	122	134	122
117	103	101	111	107	122	116	112	108	106	107	110	100	104	107	107	110	109	105	118	115	117	113	110	122	114	114	114	108	113	116	116	111	115	115	127	112	116	104	111	111	104	106	111	109	116	122	121	116	111
110	108	106	112	103	109	110	113	118	103	105	102	104	102	108	103	102	98	115	120	114	110	120	120	124	121	135	115	107	111	120	122	111	102	118	121	128	133	114	106	106	102	111	106	114	104	102	123	108	123
101	105	114	103	106	118	115	114	120	105	116	118	108	119	97	99	108	112	107	103	116	111	118	121	120	124	120	117	125	112	119	112	112	118	121	123	118	110	122	120	124	105	112	101	117	114	116	113	114	118
101	114	114	118	112	113	108	110	116	119	101	103	101	102	108	109	105	98	101	108	111	117	107	96	118	114	130	110	118	111	120	116	132	124	128	136	138	117	123	105	122	108	117	128	116	112	101	118	118	113
107	117	109	109	113	119	112	111	101	100	110	107	107	95	99	105	111	113	114	113	109	104	110	108	115	133	109	113	117	120	140	126	116	133	127	127	129	115	119	113	102	116	107	116	130	130	121	127	113	105
116	113	115	117	120	108	112	113	113	112	114	110	102	97	103	109	109	96	102	117	107	124	115	109	114	122	116	128	118	114	124	134	130	123	114	108	117	114	109	117	124	118	117	122	126	132	112	125	117	118
111	128	123	114	122	106	111	107	115	121	99	108	118	113	108	103	102	102	108	90	103	103	113	111	123	127	128	127	114	123	125	119	112	106	116	128	103	113	110	114	129	129	121	125	116	134	102	122	108	115
117	131	112	121	116	124	109	121	113	120	111	115	113	106	107	111	102	106	105	118	111	106	111	115	124	118	112	117	119	110	114	121	114	113	111	117	106	109	110	111	117	122	120	127	138	135	120	123	122	114
126	132	121	122	119	125	122	127	129	107	117	110	107	113	112	102	94	106	106	109	100	108	108	120	132	139	116	107	114	125	131	114	115	110	119	116	116	104	105	118	109	112	127	118	119	116	117	114	103	110
143	130	118	133	121	128	121	121	134	125	115	119	111	110	105	106	110	104	107	103	104	108	107	112	119	110	127	123	129	128	106	116	105	107	111	102	113	113	126	122	106	123	118	131	139	123	119	112	105	112
136	148	141	120	122	120	124	123	130	116	120	112	116	112	116	102	102	103	111	112	104	101	123	119	121	131	117	121	122	131	124	120	117	114	110	108	118	119	119	125	121	129	120	136	124	119	128	111	117	111
148	125	112	129	142	121	113	117	122	114	128	115	112	93	98	118	98	109	104	101	112	126	114	136	118	132	129	137	134	123	114	117	107	119	113	122	118	108	116	133	122	125	118	119	130	137	131	114	121	116
133	142	131	125	121	114	129	118	112	106	109	113	116	117	103	109	105	108	100	120	118	120	105	122	137	126	133	133	119	142	137	125	116	120	124	131	125	122	116	131	126	140	130	125	126	124	117	119	116	126
120	127	110	114	119	122	104	116	109	114	111	117	102	106	114	106	110	119	110	105	109	124	127	126	123	131	118	142	149	135	125	121	123	132	143	131	122	135	139	131	143	114	122	124	138	124	126	118	112	113
111	122	130	124	123	102	106	118	119	106	115	95	115	110	118	113	108	116	107	119	120	114	127	142	137	135	162	149	138	135	137	135	136	126	133	131	138	150	154	136	133	130	137	137	137	118	126	117	117	120
118	116	113	107	115	106	116	117	107	103	109	113	123	111	109	112	107	130	116	118	118	130	140	143	144	133	146	146	145	136	129	134	132	144	152	137	142	140	142	133	140	131	118	128	123	126	122	118	117	118
110	124	112	122	112	101	109	110	121	114	103	111	108	119	119	114	115	109	119	113	126	133	123	131	133	144	140	152	144	132	136	136	128	136	143	135	144	144	145	137	121	138	116	133	130	114	118	114	112	110
109	117	114	104	115	115	123	112	115	108	113	121	132	127	129	118	123	145	123	131	112	133	139	139	150	134	142	138	146	141	133	124	142	139	140	140	139	130	129	130	118	119	122	119	118	119	123	130	125	105
121	105	121	114	112	96	107	106	107	101	109	109	116	124	130	138	134	138	146	128	134	136	141	148	139	154	155	153	147	132	134	133	136	147	119	124	127	136	132	138	117	127	119	134	123	120	120	105	113	116
110	119	103	103	115	103	131	126	114	113	118	123	129	125	133	122	140	143	133	135	127	128	136	143	153	165	137	121	142	136	131	118	127	131	123	145	130	135	118	118	127	118	113	115	120	121	114	117	111	106
108	115	111	115	129	123	116	107	113	121	120	135	130	119	124	136	149	138	126	145	133	138	144	130	142	148	133	129	123	125	117	122	124	125	128	130	109	122	119	108	115	109	115	120	127	120	122	99	120	117
120	125	122	116	106	121	128	114	115	113	119	122	135	134	132	131	129	142	133	120	136	122	132	134	137	134	135	118	132	132	118	116	113	108	104	119	123	122	113	109	111	107	120	117	116	97	113	127	110	101
115	116	111	115	135	124	109	109	107	99	110	117	119	118	131	140	143	144	135	120	129	125	143	123	124	139	127	136	130	133	115	114	123	119	117	112	110	111	110	112	102	103	97	114	111	120	104	95	93	103
114	125	122	118	113	116	115	118	120	115	111	124	127	127	117	122	126	136	126	126	125	126	116	126	143	135	134	119	126	120	118	116	105	107	108	111	112	103	110	114	122	112	113	108	120	115	124	101	111	111
126	112	113	116	123	125	128	116	109	112	111	109	117	111	119	125	129	141	120	112	123	114	120	133	138	132	124	131	124	123	119	104	110	122	118	125	113	117	111	110	103	107	106	112	112	114	109	110	98	89
121	120	131	115	116	101	113	115	115	120	105	123	104	118	124	120	125	122	109	114	111	111	94	124	135	137	122	121	121	122	116	109	107	107	111	119	125	114	105	105	114	115	112	106	97	105	98	99	92	89
117	129	97	114	105	118	121	110	113	100	111	117	117	121	101	119	106	126	133	121	116	110	119	122	126	117	123	118	131	110	116	106	114	98	111	116	108	115	97	111	106	118	112	112	100	96	107	113	107	105
110	106	115	111	108	109	101	115	112	100	109	108	108	120	129	118	122	120	119	118	121	116	109	112	121	121	130	133	113	107	112	118	112	107	105	103	113	117	111	106	117	105	112	110	111	95	91	110	106	108
113	116	109	107	112	115	120	121	108	102	111	110	115	106	116	112	119	122	117	108	103	113	112	121	115	106	115	117	107	115	114	106	105	110	120	118	115	102	100	122	113	113	111	109	99	109	105	98	99	92
119	113	111	112	114	114	103	112	117	112	108	103	107	103	116	122	108	106	107	118	115	109	116	108	113	119	110	121	111	102	100	118	109	111	101	105	109	130	121	102	106	94	111	112	114	104	96	106	115	112
124	121	114	105	115	107	104	105	100	109	100	105	112	106	108	117	116	121	124	113	117	116	114	106	117	118	114	119	118	127	119	111	107	115	104	111	101	107	113	110	104	114	111	98	95	99	107	109	98	95
114	115	114	111	119	102	99	101	103	114	108	103	102	107	119	123	111	122	110	117	121	117	116	110	116	123	122	127	110	107	95	109	113	114	100	99	110	110	115	102	97	108	109	107	98	97	97	98	103	111
133	118	116	117	112	111	117	109	115	100	103	104	107	101	101	97	117	122	121	106	111	111	107	108	103	111	128	122	109	111	111	115	90	97	102	120	114	114	108	111	113	112	101	94	101	103	108	105	105	105
124	119	116	115	108	113	108	95	103	103	110	118	101	106	105	121	114	118	106	113	124	114	122	106	108	126	114	112	111	101	110	91	97	100	106	100	103	99	99	100	98	102	97	110	108	110	92	107	104	101
142	119	126	116	120	123	113	104	122	108	95	107	120	114	110	98	113	108	128	117	111	117	107	124	119	120	109	109	116	119	112	115	104	100	108	111	110	105	117	102	103	103	113	98	97	88	109	103	109	98
120	127	117	120	119	120	102	105	106	114	108	108	106	109	110	102	119	122	106	117	113	116	115	126	119	103	121	112	123	113	95	107	113	121	111	115	111	107	116	111	107	94	97	96	110	105	112	96	90	95
122	107	124	111	108	95	114	119	118	93	104	115	121	125	122	121	124	133	116	133	103	123	108	114	115	128	118	112	107	103	111	114	103	110	117	97	111	106	103	110	95	102	105	94	107	95	97	96	99	103
108	117	107	101	115	120	116	116	105	100	115	130	111	112	111	117	119	136	117	118	117	132	107	111	113	112	118	108	126	96	117	92	114	114	106	103	113	103	117	112	106	106	103	101	107	96	105	93	108	106
108	109	103	115	110	103	97	104	113	117	108	115	111	119	125	117	124	126	116	131	116	118	121	101	117	116	124	123	112	105	109	117	111	112	106	103	109	113	106	93	102	98	98	106	99	90	94	99	104	97
117	112	97	109	105	108	104	107	96	115	126	131	118	109	110	114	104	106	118	105	114	118	127	119	113	112	114	115	124	118	114	94	106	113	106	107	109	108	116	109	124	111	101	104	108	110	108	98	100	113
110	122	116	109	106	100	104	106	113	109	101	109	103	104	108	114	106	96	113	112	109	116	107	125	125	126	131	126	121	114	110	127	115	106	99	102	114	123	113	106	102	104	97	101	100	100	99	105	97	108
103	115	112	110	104	107	98	102	114	110	107	117	121	116	105	108	115	114	109	112	128	118	125	116	119	126	116	107	117	120	115	103	120	114	116	119	107	112	105	113	112	102	102	101	95	113	92	106	112	109
94	120	114	110	114	107	97	108	121	126	118	102	115	111	110	111	103	115	112	128	124	122	107	124	121	125	130	138	124	116	111	115	120	111	106	107	107	110	119	106	96	104	104	99	102	103	94	108	109	103
121	112	132	103	108	109	112	122	121	109	104	114	120	135	110	109	113	134	120	131	121	122	119	119	106	121	116	114	112	109	122	122	113	108	99	118	128	106	111	105	100	103	108	91	97	100	104	100	115	101
112	116	120	128	115	109	92	102	120	113	107	122	118	114	114	114	127	132	119	123	130	128	132	115	115	108	130	120	122	100	124	107	122	109	115	108	111	112	118	110	108	101	102	103	110	114	102	109	110	116
123	120	113	120	107	97	113	116	113	111	111	126	114	116	115	121	127	129	122	130	127	118	119	118	121	122	134	100	128	111	121	118	112	105	123	120	117	114	110	104	97	98	101	88	102	97	105	107	113	114
120	118	117	121	124	113	112	110	110	119	106	119	109	112	116	120	134	128	117	117	130	133	119	115	125	126	131	131	113	116	117	118	117	124	122	100	105	101	115	105	94	102	106	101	120	100	104	107	100	114
121	122	128	117	101	102	109	116	118	112	113	117	114	123	119	122	109	121	125	132	119	129	125	110	125	122	124	118	117	111	118	113	110	106	118	115	113	121	114	100	94	98	106	105	108	95	97	109	120	106
122	121	106	127	118	119	114	121	111	109	92	112	117	113	104	112	124	121	114	119	117	119	129	114	117	113	134	116	128	116	118	98	116	106	129	112	107	96	102	98	90	91	95	106	100	118	105	107	101	112
121	123	121	119	105	100	105	116	120	105	111	106	117	113	115	117	111	113	120	114	116	123	118	106	130	116	127	116	121	114	104	117	109	100	111	111	114	119	98	102	85	106	98	98	108	102	106	111	113	127
128	124	110	111	121	109	119	106	109	106	115	118	124	113	106	109	108	114	116	114	116	116	120	120	109	115	101	127	118	123	120	108	108	129	118	123	108	106	112	106	114	98	101	100	101	109	108	105	113	119
112	123	122	123	110	103	111	119	124	122	111	114	113	125	122	110	104	105	104	118	123	107	99	116	126	138	129	119	123	118	118	110	115	108	110	116	120	122	94	96	98	104	104	107	98	97	108	112	114	115
131	130	114	113	113	113	118	105	120	116	116	118	108	110	118	94	115	114	132	110	123	109	117	118	129	117	117	137	140	125	116	111	101	109	117	115	119	125	112	105	107	118	93	109	92	101	108	110	101	114
112	126	133	136	117	103	94	117	115	100	111	106	113	117	122	117	109	106	118	106	117	112	114	108	122	124	119	119	116	115	125	127	114	120	116	113	98	117	96	99	97	102	113	120	112	113	103	95	105	111
134	143	130	99	107	115	116	126	115	114	122	115	112	106	102	108	107	104	105	107	99	108	114	121	133	136	117	112	120	142	115	111	101	110	125	134	125	106	109	116	115	104	91	96	94	112	116	105	110	102
132	130	116	125	117	119	106	111	124	115	115	103	108	109	107	105	114	100	113	118	124	118	110	105	118	121	112	116	117	111	116	114	120	111	130	114	111	133	115	107	102	104	110	114	111	105	110	125	114	118
131	138	135	118	111	111	111	112	106	106	101	105	108	109	100	98	99	104	101	107	98	110	112	132	121	124	108	124	126	107	119	121	111	118	127	138	134	104	102	98	109	116	109	105	99	120	115	112	113	102
137	114	119	124	119	116	109	119	107	109	108	115	99	96	106	123	108	112	103	103	114	121	102	113	97	113	110	122	118	115	114	110	107	103	124	115	120	110	110	116	109	93	106	111	128	125	123	106	107	113
128	147	130	130	114	116	123	124	107	116	98	113	108	101	111	113	102	113	102	105	92	94	107	111	128	122	108	96	110	123	130	110	100	108	129	125	121	106	108	106	109	115	115	100	111	116	118	135	109	113
123	128	122	125	127	125	117	105	116	122	114	113	97	101	110	119	115	104	113	105	106	109	95	116	120	103	102	119	121	108	110	109	112	124	119	109	103	114	118	106	95	104	102	112	107	119	108	108	115	115
126	131	133	132	119	110	119	121	132	105	116	109	124	127	113	106	104	116	119	105	112	105	107	117	114	106	121	107	107	109	109	116	109	109	108	109	113	107	94	100	99	126	119	107	103	111	119	114	117	118
120	125	133	126	135	121	127	124	133	113	120	119	118	128	111	119	117	121	107	106	109	120	116	114	105	100	104	114	121	103	99	108	105	117	127	123	102	98	105	98	100	100	102	107	115	124	116	115	96	101
134	130	131	125	131	117	124	129	137	123	126	126	117	122	131	127	117	115	115	112	122	107	100	107	108	112	104	106	109	123	120	128	94	104	106	115	113	115	96	105	109	117	100	105	122	109	111	106	105	107
128	149	117	134	130	133	146	150	127	141	122	136	133	136	121	125	122	125	116	123	110	123	111	112	103	111	109	94	122	107	117	107	106	100	125	114	117	107	116	100	117	127	95	103	102	111	117	124	102	101
126	129	139	149	129	136	130	153	156	144	135	144	146	150	134	129	137	135	128	136	135	110	111	104	112	121	111	108	101	99	118	111	124	128	112	112	111	122	112	106	113	116	114	122	114	115	115	112	118	105
127	142	129	142	148	141	154	161	155	144	162	153	164	144	149	130	155	135	137	124	122	132	117	118	113	107	113	110	120	112	117	113	115	124	124	115	111	106	110	122	111	124	104	105	106	119	111	111	97	113
136	147	148	162	144	143	162	152	172	145	167	146	153	144	159	149	146	142	123	130	138	112	121	125	126	126	135	136	129	123	122	124	124	130	121	123	133	127	124	115	116	111	105	121	114	102	95	108	104	97
174	168	164	160	158	165	165	171	183	139	154	158	160	169	150	153	158	155	142	119	135	121	127	132	138	124	129	124	129	131	143	139	119	143	142	143	127	115	117	119	116	124	117	113	108	114	117	108	101	99
168	178	166	172	172	176	168	178	184	178	163	170	156	164	162	153	158	155	157	148	148	144	138	126	132	138	134	156	131	142	140	148	144	141	136	124	123	133	125	124	120	105	105	106	101	105	99	111	109	116
177	185	187	187	184	206	192	189	189	158	175	170	177	168	178	159	169	167	156	148	131	143	134	151	150	134	136	143	153	146	152	147	129	134	149	144	125	121	116	114	120	113	109	101	108	99	122	113	114	93
170	188	178	182	189	194	198	191	191	183	184	183	182	172	149	179	166	169	173	145	148	159	143	134	138	135	142	144	155	142	134	138	136	145	134	131	120	121	128	118	117	107	108	97	110	111	98	89	104	118
196	189	202	196	184	195	209	200	194	180	182	191	177	182	169	169	167	175	174	162	158	142	130	138	161	141	142	131	154	147	144	128	140	144	147	139	130	115	110	110	117	102	106	107	99	113	111	111	102	101
183	188	195	200	214	195	214	192	184	186	195	196	187	170	170	170	164	165	160	146	144	155	142	159	143	139	129	149	140	141	142	136	131	139	129	123	116	112	123	118	113	107	115	104	118	101	97	94	106	110
181	178	192	178	194	188	190	195	213	165	165	192	181	176	157	179	175	165	162	180	150	148	145	149	146	143	141	142	146	132	124	135	125	119	116	122	120	112	111	103	97	104	103	110	103	106	100	117	102	111
174	162	181	170	193	193	190	181	167	167	179	185	172	180	170	157	177	161	163	154	146	151	149	141	134	126	126	130	133	126	113	115	121	130	122	120	102	108	99	106	114	111	99	105	110	113	122	103	109	109
159	160	161	170	159	166	163	175	169	177	164	165	160	169	168	169	169	158	151	156	154	139	148	125	134	112	122	128	114	106	116	123	118	115	113	105	115	116	103	111	91	110	108	112	101	104	93	107	113	116
136	147	147	147	159	159	150	167	154	139	159	171	163	169	180	162	173	172	151	150	127	135	134	132	131	113	138	123	120	108	121	110	106	121	116	107	108	103	94	105	97	102	98	95	99	116	108	108	94	105
129	139	142	124	143	149	152	165	160	159	154	159	161	150	146	162	154	159	148	137	134	136	130	133	123	129	126	111	118	103	118	110	113	106	109	112	102	109	101	100	109	95	106	108	103	105	86	106	105	101
142	137	137	133	135	164	148	154	142	141	162	175	160	152	144	148	157	159	142	129	123	125	133	133	122	115	121	114	124	104	110	104	102	115	119	115	117	104	111	112	110	116	96	99	94	91	102	98	96	99
139	133	132	142	138	150	156	150	149	152	148	173	140	153	151	168	149	146	129	139	132	126	122	116	121	120	118	114	104	103	112	102	118	107	106	108	102	114	108	107	106	110	102	117	108	98	104	100	108	102
153	142	124	120	137	155	148	163	143	150	143	159	145	150	138	153	145	149	140	127	123	126	134	125	121	106	99	113	108	117	107	97	102	108	112	112	103	111	102	113	105	110	112	98	107	108	103	115	97	98
131	143	143	148	133	135	137	159	146	169	149	137	138	137	139	139	145	145	125	119	128	130	123	117	115	111	99	117	114	101	100	106	101	102	103	101	112	127	109	108	108	117	107	104	104	110	106	106	106	113
140	154	133	145	137	144	146	164	160	150	142	148	152	141	130	138	129	141	130	125	125	125	115	120	110	105	105	102	110	97	104	119	101	97	108	114	132	123	118	108	122	119	120	105	99	101	97	112	95	108
150	148	136	153	148	170	163	136	152	155	160	162	134	123	140	128	132	130	118	126	120	119	117	107	103	115	103	115	108	103	110	114	98	106	121	108	113	123	121	128	126	119	103	107	112	106	107	98	112	115
160	142	134	137	142	139	150	147	151	150	131	124	131	130	120	125	127	124	127	132	124	110	106	115	112	116	109	109	113	101	121	108	107	105	112	128	127	130	117	116	121	117	117	111	101	101	106	115	109	112
136	138	133	128	136	140	135	145	140	142	136	129	117	122	117	128	130	132	107	121	117	107	119	108	109	98	112	115	113	102	113	104	122	108	115	110	111	121	113	119	113	114	111	117	106	118	111	107	104	117
128	131	136	117	131	132	135	139	151	132	125	117	118	136	117	127	113	124	117	120	114	111	106	108	112	109	107	98	99	108	101	117	111	110	109	128	139	133	116	116	114	109	110	108	113	99	106	111	116	120
142	119	123	131	135	114	129	127	129	123	136	118	120	117	123	115	118	120	121	109	110	115	112	110	110	105	106	102	116	131	107	113	121	132	132	140	119	116	126	135	117	124	99	113	112	124	111	102	119	113
131	141	129	123	121	116	109	112	117	119	107	107	111	116	113	117	106	104	111	112	120	97	101	103	108	115	115	110	127	124	130	122	130	116	131	133	146	141	124	110	121	116	115	120	109	101	107	110	116	117
122	112	117	111	113	120	119	116	120	111	114	117	120	126	106	102	100	118	118	123	107	105	116	130	126	125	118	108	130	125	122	129	128	122	150	145	132	135	138	119	135	117	126	101	112	101	119	121	113	101
115	127	123	125	116	114	114	118	118	107	108	103	117	114	112	117	107	107	107	118	117	129	113	115	124	141	134	112	124	132	124	136	141	128	127	144	148	142	132	132	113	126	125	135	110	116	98	109	117	115
135	138	111	119	104	110	119	114	109	115	120	111	118	109	115	106	107	115	107	113	121	110	120	118	124	130	140	131	143	139	133	139	135	140	126	152	142	141	125	154	125	134	107	118	111	105	103	105	121	108
125	121	133	126	122	109	104	110	120	119	117	99	118	118	134	125	119	113	122	116	122	138	124	130	130	136	130	131	133	123	122	139	140	137	138	130	129	133	133	123	116	124	115	121	127	107	109	102	113	111
134	118	129	113	128	116	114	115	121	118	109	118	128	119	127	127	130	128	135	115	132	120	137	128	140	139	125	129	121	143	128	135	112	125	128	141	136	132	123	119	132	128	122	119	126	106	125	112	121	109
122	127	119	128	116	112	103	93	118	128	126	124	126	130	140	121	129	107	129	129	126	145	134	131	120	138	147	135	131	121	122	128	134	123	126	123	122	130	124	126	123	111	111	113	116	121	104	102	105	112
123	125	122	124	124	100	118	109	121	106	122	130	145	142	139	146	128	131	138	118	130	128	129	135	138	150	135	128	114	127	120	118	112	118	115	117	129	113	113	114	110	119	117	103	111	112	98	121	110	106
137	125	120	125	119	123	110	107	136	123	137	130	132	140	144	143	136	138	132	135	130	137	135	115	119	123	126	122	129	121	124	117	111	116	115	111	121	124	119	113	111	116	105	110	109	112	116	106	111	119
121	120	114	130	107	107	116	125	128	130	126	143	141	140	137	136	119	127	133	131	126	130	122	122	126	133	127	115	113	121	121	117	108	106	107	114	122	116	103	106	104	101	118	117	111	115	109	116	112	115
118	127	124	128	123	123	105	110	113	128	139	143	136	117	140	140	133	140	128	130	134	137	126	121	123	124	120	126	119	118	117	102	116	108	117	111	106	108	104	118	106	111	102	119	127	120	108	107	121	125
115	123	114	120	118	118	109	116	132	122	135	121	130	135	134	124	131	124	133	131	142	124	122	117	123	116	130	106	108	108	110	113	108	109	103	110	114	121	119	94	113	108	116	120	120	109	118	124	134	121
97	110	109	123	124	116	111	113	111	116	114	136	138	129	124	119	141	121	128	123	120	111	130	125	111	116	115	118	115	128	107	115	109	109	117	110	109	102	114	113	106	100	104	120	106	117	129	110	97	106
113	117	122	117	117	107	107	110	110	113	111	112	124	122	126	126	111	136	130	135	121	128	118	118	104	126	112	106	104	115	113	124	113	107	110	115	116	128	115	116	102	107	113	113	114	100	115	103	125	122
113	106	117	108	101	112	104	109	111	104	121	113	127	120	119	125	128	149	141	130	126	125	124	128	116	105	108	111	123	108	97	105	109	109	110	116	113	104	113	115	118	105	102	111	115	107	116	107	120	110
101	107	114	113	109	103	111	102	113	118	113	125	128	136	131	131	104	126	114	140	131	138	124	123	115	119	104	112	114	103	118	105	119	112	106	105	114	106	107	97	116	106	110	106	110	105	108	95	113	115
114	119	112	108	98	101	105	118	113	121	113	134	123	130	116	119	129	137	136	133	136	119	126	126	114	107	110	106	121	108	113	92	101	99	110	104	119	102	112	105	112	101	109	88	102	108	107	108	112	120
117	111	112	119	114	107	109	108	116	113	121	123	122	132	138	144	143	139	127	129	135	128	122	114	111	108	116	116	115	114	98	109	98	119	100	98	103	109	105	108	103	109	109	114	102	98	99	99	107	115
121	121	121	118	108	108	114	115	120	108	125	128	143	128	138	122	131	144	134	136	118	131	129	126	111	104	107	105	111	112	111	121	101	106	105	110	105	91	101	112	109	115	108	111	106	109	108	115	93	97
102	115	122	107	119	111	119	111	118	121	128	132	124	117	129	130	130	139	129	144	124	140	122	116	107	116	108	118	118	107	101	115	94	111	97	99	102	107	108	110	103	109	102	105	111	108	106	100	98	118
115	116	119	109	107	121	131	118	127	118	124	139	138	146	124	121	127	127	129	143	124	124	117	122	118	107	95	98	111	108	102	101	105	110	99	110	113	103	96	99	118	105	121	110	117	101	103	104	109	108
119	121	114	123	113	119	118	108	120	135	133	136	126	129	118	126	123	133	118	123	111	135	127	113	98	100	105	113	116	113	102	106	111	107	107	108	103	100	118	115	107	103	96	101	114	100	106	106	105	103
118	127	117	111	113	107	119	132	134	123	118	135	132	121	117	113	106	115	117	125	122	106	108	119	110	115	113	109	111	97	103	105	107	92	90	114	116	118	104	103	105	98	105	103	110	97	102	115	110	103
127	125	119	125	119	119	120	118	124	116	127	126	130	110	116	115	117	106	111	114	107	109	118	102	108	109	103	107	92	112	103	97	109	104	104	112	96	105	114	118	119	105	93	102	111	111	98	100	99	110
119	131	130	114	121	112	123	126	134	128	124	111	120	114	110	106	106	100	111	111	113	96	100	98	107	110	103	100	104	107	109	103	103	92	96	108	101	113	115	97	98	109	104	108	95	99	97	108	116	109
126	112	127	123	124	111	125	108	120	104	120	113	113	104	107	100	109	106	106	107	98	106	107	119	106	105	108	107	110	103	95	96	98	110	116	114	94	97	104	108	105	107	104	96	108	98	109	100	98	89
122	130	118	129	117	104	102	112	117	121	110	97	109	114	113	109	111	106	101	107	114	104	107	96	102	109	109	106	109	118	110	111	111	104	100	104	98	111	109	98	104	107	107	103	110	93	94	108	111	110
132	108	117	109	116	103	120	114	107	103	111	100	106	104	99	108	106	119	127	110	100	101	108	109	115	109	117	109	115	117	101	111	108	107	106	121	103	106	112	108	100	103	106	109	103	105	118	109	99	106
130	129	120	123	121	108	105	114	109	114	111	107	96	115	100	113	118	109	116	111	115	103	111	105	109	124	106	106	117	118	109	114	128	128	105	111	116	114	123	105	100	114	111	113	103	113	104	109	107	116
138	130	107	107	110	107	116	118	113	103	101	106	110	106	114	105	124	126	124	111	105	116	119	126	120	136	122	123	131	121	120	114	115	116	129	121	112	108	108	116	106	119	115	106	98	107	113	103	110	101
123	114	113	120	123	95	112	114	110	110	111	97	101	116	108	130	133	112	120	117	112	119	113	115	116	130	124	118	130	132	130	122	127	125	131	113	110	114	123	118	110	116	119	127	126	108	107	113	104	124
126	127	114	112	104	103	96	102	110	99	105	112	116	119	113	122	118	121	122	119	119	108	125	134	128	133	130	130	143	129	128	132	130	122	119	115	120	118	119	125	129	126	114	117	113	113	116	125	114	111
109	113	101	110	117	109	103	103	106	110	109	97	105	110	108	125	123	124	116	104	130	132	124	122	133	127	147	136	145	126	114	122	135	139	138	123	115	136	125	118	113	118	110	120	112	118	112	99	106	117
110	123	118	126	100	91	113	102	110	95	94	112	110	115	114	123	123	126	112	135	117	112	112	128	116	142	114	143	128	135	131	140	132	126	149	134	117	119	125	121	120	120	126	113	111	105	117	117	119	109
122	115	107	105	113	103	113	107	107	118	118	107	103	102	115	108	110	111	127	114	109	127	115	119	132	124	126	132	139	123	126	118	138	146	128	131	124	118	132	125	125	113	121	113	118	126	123	117	114	112
119	121	131	124	116	108	98	110	113	99	96	107	108	107	105	129	106	118	118	118	113	111	116	118	129	122	133	133	129	123	132	120	140	137	127	121	133	115	118	113	122	112	123	119	115	112	117	126	114	111
113	114	110	118	125	115	101	102	111	115	119	108	97	97	106	112	124	111	109	117	110	115	124	120	125	119	128	127	142	128	124	130	131	132	141	127	112	126	122	122	128	110	106	119	128	126	110	128	105	116
119	131	136	135	120	110	103	110	121	104	109	108	109	101	97	100	105	111	114	109	113	114	110	117	119	123	137	136	114	120	119	126	124	119	121	116	143	127	122	114	116	123	122	117	111	102	106	121	119	112
134	115	127	109	131	123	113	115	102	99	112	118	109	119	105	101	111	122	101	121	112	129	118	123	119	121	117	131	134	138	115	123	123	131	125	121	111	116	107	115	130	111	115	106	109	113	130	122	119	114
126	132	126	125	125	121	108	115	109	107	117	98	93	106	98	116	103	108	106	126	119	115	121	117	120	121	124	128	132	118	118	120	134	119	115	108	119	129	114	122	112	106	111	108	130	101	111	106	117	109
125	135	132	119	125	115	126	107	101	112	109	117	109	110	109	113	113	119	111	105	106	103	118	113	109	113	127	127	123	119	123	125	118	125	125	113	113	112	122	122	122	116	117	107	110	109	119	111	117	106
123	121	127	137	132	111	116	106	110	109	108	105	105	107	99	108	100	108	100	116	120	116	113	121	106	124	120	130	132	127	125	127	148	136	131	126	112	119	130	118	108	104	113	110	109	105	112	101	101	112
121	118	119	120	127	115	110	113	105	91	92	113	108	107	100	102	112	115	106	115	108	114	114	126	118	110	112	132	128	135	128	125	141	126	125	122	117	120	100	104	107	91	106	101	102	102	109	104	111	94
110	106	119	119	127	117	103	105	115	121	110	112	91	97	112	109	113	116	94	107	103	119	116	108	107	126	121	125	131	109	129	125	127	137	116	113	116	124	125	111	101	96	100	106	104	104	96	94	93	109
115	129	122	120	114	113	114	110	111	97	96	105	111	114	108	108	96	115	110	120	103	113	109	121	121	117	105	120	129	138	123	131	125	129	128	137	125	112	114	109	101	122	106	105	90	106	109	104	104	98
99	103	102	115	127	111	112	104	104	109	109	112	104	114	119	105	115	111	109	105	112	103	117	116	115	108	105	118	132	125	122	132	130	137	125	121	129	121	121	99	100	104	97	108	112	116	101	103	101	102
116	110	112	113	108	99	105	107	107	110	104	106	120	119	104	115	102	94	98	104	101	103	108	130	122	133	117	127	121	128	131	130	122	123	135	136	129	124	119	110	110	110	118	122	105	95	99	105	113	88
102	110	116	109	101	106	95	98	109	116	113	109	116	111	108	118	96	105	99	101	116	109	120	114	104	116	116	125	136	128	129	126	137	133	120	135	131	126	119	119	115	113	101	98	99	104	94	97	101	118
118	120	131	123	112	109	109	120	111	96	96	110	110	123	111	105	104	105	106	109	104	110	111	115	119	129	131	122	115	131	128	138	134	119	127	132	142	141	122	115	110	117	114	120	107	101	103	112	108	105
116	110	112	109	113	103	110	102	104	103	117	102	104	95	104	109	113	90	112	109	115	115	126	129	118	113	124	129	137	127	124	131	125	141	129	148	119	123	118	127	121	111	111	102	112	105	96	110	104	106
115	104	111	112	115	104	107	108	110	107	98	101	105	111	109	106	111	113	117	119	116	106	106	115	125	128	119	128	119	117	147	132	140	117	128	126	126	126	126	116	106	112	129	116	116	100	115	124	123	120
117	113	111	102	101	104	107	108	100	95	111	118	115	108	109	98	113	111	116	110	103	115	120	120	116	110	127	123	137	123	120	120	121	130	133	149	111	125	112	117	123	115	115	109	110	116	117	124	122	120
111	119	112	119	99	102	112	118	111	109	121	110	111	103	110	117	109	97	123	118	125	112	124	121	131	121	133	141	135	120	122	124	114	124	124	120	120	102	113	113	105	112	107	112	116	106	111	119	128	132
130	116	112	109	104	114	112	110	117	106	111	107	121	109	116	120	133	121	123	120	105	107	118	118	120	112	125	120	137	133	125	129	114	114	133	119	114	111	105	111	101	94	109	113	117	122	112	121	114	124
114	119	106	128	118	102	100	113	125	126	112	125	111	115	128	119	139	134	113	120	129	116	110	106	114	113	117	107	114	116	125	120	126	120	121	102	115	111	114	108	95	95	103	124	119	115	110	118	123	128
103	109	105	111	110	112	117	127	121	123	107	118	114	125	129	121	121	125	147	128	120	113	117	110	122	125	107	126	118	119	128	105	116	102	99	110	107	108	97	107	108	103	116	109	111	110	117	121	135	120
112	114	100	127	113	109	108	110	131	128	129	124	121	121	145	128	150	117	119	122	119	124	120	105	110	105	126	123	110	111	116	121	111	102	107	106	109	107	97	109	109	103	103	109	101	106	102	108	130	130
113	122	114	111	118	115	133	117	130	115	126	127	144	138	138	132	135	124	144	115	120	117	107	110	114	109	118	106	113	117	119	113	96	97	103	105	105	100	100	108	95	111	114	106	116	105	113	117	121	118
118	103	117	115	121	117	114	116	132	136	138	136	133	130	144	143	148	120	118	120	126	122	120	115	118	102	111	116	124	108	106	105	111	109	97	104	102	101	111	119	102	96	91	93	116	100	107	90	104	118
112	127	124	121	135	124	137	128	126	143	144	119	133	145	143	136	145	127	124	122	124	101	117	111	116	103	115	104	101	109	121	119	105	108	100	100	93	100	98	105	94	108	106	106	98	100	100	103	114	101
117	111	108	123	128	130	129	140	146	143	161	138	154	149	150	155	157	159	126	124	128	119	112	117	105	103	112	115	118	97	97	103	103	102	107	95	103	109	105	113	110	99	97	99	102	116	107	102	110	107
118	132	133	136	138	136	147	152	155	152	145	147	156	154	172	172	153	157	134	140	135	123	123	125	111	117	113	105	104	111	105	111	95	99	95	104	103	101	93	99	100	98	108	104	95	104	110	104	109	116
126	118	135	126	129	144	143	149	148	152	173	176	170	165	158	177	174	166	160	158	137	135	118	123	116	101	107	107	111	105	99	94	102	103	110	113	108	111	113	123	112	106	88	101	105	109	105	104	100	109
121	129	135	142	135	133	144	157	164	170	176	169	153	179	179	200	168	192	170	162	141	138	127	124	121	103	118	101	108	105	102	112	99	110	93	107	108	116	112	113	101	111	111	111	109	111	107	110	113	98
137	130	132	134	137	155	136	157	160	184	166	185	184	188	195	206	177	207	184	172	131	140	139	137	133	134	120	115	112	106	104	100	100	103	102	101	107	104	107	107	113	114	107	110	108	113	117	100	102	110
118	123	137	156	137	141	147	167	180	168	169	176	180	202	202	208	196	195	192	201	177	155	156	122	137	135	143	123	118	103	112	121	113	112	101	99	110	110	112	110	104	113	106	101	109	104	100	105	123	118
122	134	121	121	128	140	148	161	162	169	161	176	183	197	186	208	207	194	185	175	181	153	156	135	145	147	131	100	109	116	112	99	94	107	116	110	104	114	108	100	110	108	120	118	112	110	119	119	114	97
121	116	127	117	127	132	128	150	156	158	163	193	177	204	198	214	202	190	181	181	164	148	143	144	146	139	132	124	115	112	108	118	115	96	101	105	115	107	121	107	111	106	108	108	110	101	105	112	104	120
122	129	116	118	130	119	138	144	153	155	164	160	172	191	215	184	181	183	210	184	165	147	146	149	138	138	127	114	131	117	120	113	113	111	108	115	103	112	115	105	99	117	108	111	104	107	114	127	106	110
114	112	120	130	129	131	121	121	144	150	160	160	149	188	172	208	172	176	158	165	165	147	150	147	136	132	135	133	113	110	96	106	115	113	127	111	104	110	121	111	105	107	109	111	117	117	107	110	127	117
120	124	118	116	115	118	129	131	138	146	134	151	150	176	178	171	146	160	167	171	156	144	138	135	135	143	128	118	120	114	121	110	108	106	116	108	110	113	100	104	105	110	114	101	114	101	113	108	116	109
120	108	110	116	126	116	113	121	129	128	130	144	139	136	159	187	171	158	149	161	150	142	140	138	141	116	142	124	118	114	107	108	110	113	118	107	113	108	120	105	117	96	102	103	108	111	104	104	110	105
114	117	115	123	97	96	122	125	123	138	128	133	148	166	174	155	157	143	156	141	123	124	127	121	145	129	120	115	110	99	120	109	119	114	98	113	114	109	109	96	105	105	127	118	105	102	110	118	124	112
113	104	109	119	125	111	112	119	133	125	125	124	132	137	126	146	152	144	150	111	110	129	131	130	125	124	123	125	120	105	100	114	110	111	107	121	113	112	111	111	116	109	106	108	107	111	102	99	101	100
108	106	118	103	109	110	112	125	124	123	127	123	112	142	134	145	133	134	141	134	127	123	110	126	119	130	97	110	94	104	107	115	102	114	110	117	110	115	119	119	103	98	108	114	111	98	104	106	117	122
126	119	105	107	111	105	116	110	114	111	111	136	123	124	128	138	122	134	124	131	113	118	110	123	115	111	99	111	112	123	112	114	101	116	108	111	108	99	101	114	115	116	110	108	101	87	107	100	107	98
112	101	115	112	115	97	102	111	113	109	107	102	108	135	126	123	110	107	111	133	104	113	98	120	110	126	103	111	102	98	94	102	100	101	101	98	111	127	110	99	104	99	117	110	104	85	106	95	108	109
108	108	99	109	105	109	111	113	120	99	105	108	125	120	117	118	128	128	117	104	104	112	106	118	98	102	98	104	108	107	109	101	98	102	112	107	104	96	106	98	111	95	113	99	105	110	116	98	97	96
118	122	119	114	97	99	96	111	111	112	113	116	110	119	107	118	118	113	109	118	114	114	103	108	101	112	103	109	106	97	118	106	108	97	100	80	105	113	113	111	110	101	106	107	102	109	101	96	111	121
117	115	102	108	105	115	102	116	114	105	111	120	131	119	119	97	119	114	111	114	114	104	114	101	122	114	104	104	98	105	109	108	103	102	101	121	115	95	107	112	104	105	96	108	100	101	113	109	113	104
115	106	117	116	119	105	106	84	112	107	119	106	115	113	135	123	114	112	111	115	122	111	115	99	102	104	101	114	107	106	105	98	113	110	99	103	87	102	113	107	104	104	122	107	116	94	108	109	112	109
123	108	110	109	110	104	105	100	113	96	100	101	111	113	109	105	108	109	123	118	112	105	117	103	114	104	109	123	130	117	121	108	111	101	111	108	106	106	106	92	115	109	107	105	103	90	109	108	97	98
113	118	112	121	111	111	98	102	111	110	108	100	100	101	112	110	125	112	106	111	112	120	125	111	110	120	120	126	123	101	110	110	115	114	100	104	99	104	104	105	116	96	99	115	107	104	99	89	96	110
106	128	108	107	103	108	103	117	102	97	108	101	117	115	114	109	122	116	124	124	136	119	110	123	125	132	121	119	114	134	121	126	101	111	103	111	120	113	104	97	104	114	113	103	93	104	113	104	108	106
107	115	113	113	112	115	108	108	109	110	118	108	107	110	104	118	125	112	108	125	119	123	104	120	111	134	114	129	126	123	118	110	99	121	103	106	95	113	128	115	104	112	111	114	105	106	99	101	109	111
119	124	119	120	117	110	112	109	114	108	102	112	103	109	113	103	110	112	119	128	130	133	123	141	123	141	123	135	132	134	113	138	107	112	101	105	118	123	112	105	104	115	113	111	99	96	100	105	106	99
112	115	105	114	129	117	111	107	122	102	104	95	115	110	92	122	127	138	131	130	132	147	147	138	128	124	142	138	142	143	123	123	110	103	107	110	115	106	115	112	115	101	97	104	107	120	105	104	108	98
110	115	134	122	120	110	101	117	111	117	109	107	103	110	112	125	115	120	123	133	135	131	124	116	129	149	152	144	133	132	139	134	120	111	106	95	109	105	117	109	110	106	115	115	126	114	104	118	107	111
118	120	113	123	118	123	115	115	107	97	103	99	108	99	105	109	122	119	136	131	130	126	126	140	141	134	147	133	137	143	132	118	109	112	110	117	101	104	117	116	111	117	96	101	105	117	121	115	106	115
114	117	114	121	126	108	108	116	110	105	106	108	107	109	112	118	110	106	129	116	134	136	146	117	138	154	136	149	136	126	126	122	120	110	95	105	126	132	123	118	117	116	115	117	117	113	106	116	107	131
118	114	115	117	117	120	112	118	110	106	101	114	113	105	101	106	109	111	115	125	121	127	133	139	125	139	137	140	134	145	128	121	110	117	107	120	122	115	114	110	124	122	117	107	103	121	112	131	108	126
122	108	118	110	122	123	106	115	105	118	107	100	99	103	105	115	119	122	116	113	129	137	132	133	128	143	131	141	134	131	127	118	115	96	117	112	122	119	140	129	133	119	115	116	120	119	118	115	134	133
111	124	107	122	120	123	124	121	119	93	113	113	111	108	101	112	114	127	118	118	115	130	123	129	123	130	119	122	123	117	125	110	115	125	133	120	130	125	125	128	134	120	134	120	121	119	135	140	130	123
116	120	123	112	115	115	107	110	114	118	105	117	104	108	112	114	113	112	113	127	121	129	115	120	115	119	129	135	123	124	126	122	132	119	108	119	132	128	140	125	126	132	120	122	120	135	118	132	137	135
120	125	108	124	108	115	121	117	113	101	106	108	117	117	112	100	110	124	124	118	115	129	121	126	120	115	127	121	128	127	127	128	98	107	110	131	126	126	111	146	125	136	131	114	106	127	116	136	125	117
123	114	118	116	127	105	104	107	114	113	110	105	114	105	102	128	126	106	120	114	116	133	120	98	113	121	113	122	118	127	121	120	107	130	108	121	111	119	128	125	119	127	120	125	120	117	123	120	104	133
107	117	114	101	104	109	116	115	113	117	118	104	104	120	119	117	107	110	115	133	127	111	110	123	113	136	121	115	102	125	111	120	103	110	100	118	125	129	117	123	113	126	119	119	107	109	112	120	132	123
116	102	110	123	121	116	107	107	111	116	115	107	114	116	132	127	125	120	132	127	111	117	110	123	111	112	121	112	119	115	100	101	118	116	124	111	105	115	124	119	114	110	111	113	112	119	112	108	93	97
124	120	113	123	113	104	117	131	124	107	117	120	146	133	125	127	128	125	126	132	118	117	103	116	115	134	123	117	114	110	114	121	112	99	114	118	129	112	107	99	114	117	105	117	96	108	110	111	110	106
131	117	121	113	120	110	124	111	127	115	137	141	129	131	126	138	138	145	129	121	121	129	124	115	115	107	118	133	118	107	108	105	115	105	111	100	121	105	115	114	125	111	112	109	115	119	122	98	109	113
135	128	121	132	111	111	113	124	127	133	146	129	148	138	144	146	147	129	136	135	142	124	106	114	132	130	135	122	117	105	120	126	107	107	109	113	109	120	115	112	114	122	121	126	112	101	106	102	123	107
135	132	128	119	120	120	120	138	128	144	156	154	136	142	140	147	135	135	147	128	120	124	126	125	135	122	122	124	121	121	113	125	116	113	124	119	131	112	125	112	124	117	113	113	99	104	114	100	101	94
131	128	128	137	127	135	133	128	152	151	140	147	150	158	152	143	148	138	138	138	135	113	119	127	122	138	127	143	123	115	124	119	135	107	119	107	134	124	120	111	116	109	117	115	111	102	99	106	110	102
135	144	128	131	125	122	129	141	127	151	146	155	150	168	137	144	131	137	143	130	125	129	130	133	133	131	128	124	121	131	114	113	114	112	109	122	129	120	121	112	121	120	110	111	103	97	105	104	96	98
127	126	133	121	131	123	115	130	143	141	145	162	120	136	142	146	143	134	120	135	128	130	113	108	123	130	139	115	121	119	123	126	125	119	120	112	130	121	139	114	110	111	102	113	116	101	99	106	108	112
132	136	113	102	115	125	130	127	135	134	115	141	139	139	138	141	126	134	145	135	121	119	112	128	127	125	114	112	117	120	120	122	119	111	131	125	122	130	118	119	127	112	121	102	106	114	120	113	104	106
116	114	120	115	134	108	121	124	128	130	131	131	121	126	122	128	133	123	116	127	129	123	110	110	108	109	116	119	112	106	107	117	124	121	115	119	111	133	127	119	118	119	122	112	121	114	107	114	111	107
117	116	122	107	108	98	125	123	119	108	117	120	114	102	117	113	115	125	123	119	120	109	107	114	112	117	108	120	121	111	120	112	108	129	120	120	128	127	125	116	108	120	118	107	113	121	114	123	122	112
115	114	116	115	124	122	109	97	118	111	120	106	108	114	114	115	120	118	117	104	110	125	112	108	102	113	99	118	100	103	99	117	118	124	117	121	120	106	119	116	116	115	111	116	117	117	123	123	105	118
129	118	115	118	113	108	104	110	116	111	98	102	114	104	104	105	111	119	123	125	114	113	103	110	104	115	98	105	100	110	121	123	109	111	118	109	114	121	124	107	110	120	110	115	106	99	109	119	120	102
118	102	111	112	116	113	119	107	111	107	116	116	104	100	114	106	111	107	112	96	112	113	107	126	101	100	116	115	113	111	102	105	120	118	121	103	108	111	120	110	113	112	111	104	114	121	106	101	89	104
117	120	124	120	121	95	103	106	127	105	106	108	112	123	106	119	101	111	120	112	116	117	103	104	101	106	108	106	101	111	117	124	115	106	102	108	113	110	106	102	110	114	107	113	118	102	107	109	114	95
127	117	110	109	116	107	117	105	109	101	102	111	112	109	97	104	104	120	108	113	108	112	122	113	116	99	101	108	117	113	109	115	110	115	118	117	109	107	101	116	122	116	108	100	112	117	109	121	105	96
111	122	124	122	100	118	105	106	106	98	104	110	93	105	110	113	101	108	112	113	122	117	114	118	115	114	118	114	110	112	116	122	113	104	112	116	120	118	110	118	126	119	101	110	118	102	107	106	112	120
122	109	112	106	97	109	106	101	95	107	115	116	107	113	97	101	101	131	114	124	124	118	130	121	125	113	122	129	125	135	125	122	116	113	116	116	120	115	125	139	136	130	132	113	114	112	114	116	115	107
113	119	117	125	118	104	107	117	117	111	108	112	102	117	107	116	109	109	120	127	125	130	130	122	129	128	129	119	110	118	121	109	133	120	122	142	139	152	147	148	153	130	147	133	149	117	116	111	118	115
121	119	121	119	105	105	99	108	108	100	110	119	124	115	121	110	119	123	128	126	127	127	126	135	122	121	120	137	130	129	137	124	125	126	130	131	125	153	145	151	159	162	159	126	133	126	125	131	128	128
109	106	106	116	106	107	113	102	122	123	115	103	111	89	113	114	112	112	120	133	139	129	138	131	133	127	135	136	144	142	130	137	120	133	130	135	140	154	157	166	150	134	139	147	135	131	126	124	125	137
123	120	118	117	112	116	114	113	114	100	100	107	121	112	116	100	119	118	129	134	127	125	127	120	135	132	120	132	135	145	136	145	132	121	130	138	148	142	134	145	155	167	142	143	142	139	127	129	126	117
102	108	109	109	113	109	107	102	111	103	114	118	112	114	121	107	125	118	117	119	127	120	134	126	124	114	136	134	135	121	130	132	128	131	130	125	131	138	129	161	152	134	136	133	155	153	124	127	131	127
112	123	121	108	103	108	119	117	114	107	109	113	126	112	113	101	112	107	108	102	110	111	104	104	118	120	112	112	113	130	135	129	129	124	119	137	134	149	137	134	150	145	135	150	134	128	141	129	124	117
121	115	109	122	111	121	108	103	115	111	109	118	113	109	98	111	107	106	104	105	110	117	116	119	112	101	109	106	125	115	115	120	126	123	135	120	121	120	141	132	125	121	130	129	151	136	130	133	127	120
119	111	112	99	103	104	111	118	109	101	107	109	102	114	106	98	103	117	111	111	114	103	108	111	99	118	117	116	116	118	111	135	111	123	115	118	122	124	128	111	110	118	124	125	122	133	149	132	131	121
105	123	113	112	113	113	113	101	105	105	117	116	115	98	104	106	113	113	100	96	111	113	111	107	95	112	106	114	111	111	108	120	113	116	108	106	100	110	117	114	125	112	115	128	135	136	128	129	120	116
122	126	120	121	111	103	106	109	98	112	103	93	101	104	108	102	98	101	110	111	107	103	96	107	111	109	99	114	103	118	104	125	110	110	118	109	114	115	105	118	112	109	125	113	120	103	115	116	114	109
124	114	112	98	110	109	107	96	109	111	106	114	110	101	102	108	116	108	104	99	97	105	112	98	109	101	105	109	122	122	104	92	112	102	112	111	105	105	109	111	118	115	116	115	122	122	131	122	110	104
108	101	125	109	114	103	103	105	121	112	110	90	106	110	102	116	101	93	101	123	102	113	114	112	118	113	111	120	103	98	105	102	105	110	98	104	98	117	113	104	107	107	117	118	117	101	114	125	117	109
124	113	104	114	118	107	106	90	101	103	108	111	105	110	109	104	99	110	100	116	99	116	110	122	112	113	109	116	105	107	96	101	116	105	110	108	114	94	104	112	116	112	117	114	122	116	114	98	101	103
113	112	122	117	113	108	94	111	109	100	103	106	110	109	112	112	111	107	96	108	109	108	106	100	100	118	112	110	105	103	104	116	96	108	93	106	110	115	118	122	117	117	120	129	125	116	110	114	114	110
127	115	120	116	107	104	123	112	108	105	103	107	120	112	104	110	108	114	114	119	117	109	105	114	116	114	101	111	109	119	108	105	95	107	103	104	98	126	108	114	118	129	126	135	120	114	117	109	120	111
114	112	110	121	112	115	114	112	116	114	114	102	96	108	111	107	98	101	109	104	109	115	111	102	108	103	109	114	103	94	98	116	110	116	109	109	118	119	127	120	115	112	114	122	130	116	116	110	114	121
117	132	114	115	112	116	121	119	109	110	110	108	114	107	108	95	107	104	111	102	92	109	116	106	112	119	110	108	114	102	106	98	101	109	106	103	108	110	100	108	114	121	114	126	126	115	127	118	120	122
104	112	108	119	120	119	120	99	111	112	118	114	108	96	114	106	107	108	101	97	110	103	121	115	108	104	106	114	106	104	90	102	103	107	99	112	110	120	111	122	115	117	108	129	118	123	113	122	112	131
139	123	129	123	107	120	120	119	110	99	104	122	102	117	105	102	106	119	118	124	99	101	101	109	112	99	101	108	110	133	114	106	103	104	111	108	115	113	105	112	114	111	122	118	110	122	125	136	126	118
129	130	116	131	145	130	113	111	125	120	114	118	105	112	106	106	114	104	109	109	113	121	111	100	107	107	111	106	115	103	108	108	103	109	118	108	116	114	103	120	113	101	115	121	114	125	121	124	117	125
123	129	129	125	113	113	125	117	143	118	109	111	107	115	103	106	99	116	121	127	108	106	125	107	111	121	127	104	106	123	119	106	109	100	101	103	118	115	104	112	100	101	112	108	114	118	127	123	125	129
148	135	130	120	138	137	130	104	124	125	126	126	115	108	98	112	119	115	131	108	105	108	111	116	117	103	113	121	122	121	109	107	96	120	109	110	98	100	102	110	126	106	98	109	121	131	120	112	121	116
146	133	135	140	128	119	129	127	122	126	116	115	108	113	112	117	111	108	119	122	113	115	112	104	123	112	129	124	124	116	124	124	114	116	102	109	107	109	103	103	103	91	117	128	117	115	113	115	114	128
145	137	126	130	130	132	130	122	127	133	113	132	117	112	116	116	130	128	123	113	116	122	128	106	135	116	122	119	142	119	115	109	116	102	117	100	109	101	104	109	111	117	106	103	120	123	113	107	112	113
[truncated: 1,342 more columns]

## Sheet: WG_43_Fig4a
142	122	140	146	153	132	135	134	140	126	122	121	108	121	104	124	109	120	108	107	95	118	114	99	103	116	119	123	124	109	113	107	122	108	102	97	106	115	101	97	112	109	116	105	110	105	113	119	104	102
150	155	141	156	145	152	141	132	139	131	119	125	122	120	124	121	121	120	123	123	108	110	125	122	116	115	128	123	121	112	122	108	109	103	110	105	98	102	113	101	104	89	106	109	105	116	105	104	127	111
180	153	153	157	158	162	151	150	144	147	150	134	130	120	123	112	140	138	125	119	117	118	121	133	124	126	137	149	118	130	117	118	112	116	108	108	113	107	118	106	108	100	111	111	112	122	106	115	115	123
165	175	157	153	154	154	156	153	153	139	136	130	128	120	123	122	128	139	128	132	138	135	132	123	129	133	135	124	135	125	125	124	113	116	115	125	111	114	111	108	96	98	100	104	100	102	103	117	120	128
187	158	155	162	154	160	160	151	150	154	159	130	122	122	135	131	140	143	144	130	137	124	136	123	121	127	130	120	148	117	119	121	113	112	110	118	103	101	109	115	104	114	112	111	110	119	107	128	119	135
182	181	159	151	150	158	154	154	160	148	149	128	132	122	135	131	137	138	147	137	143	122	121	116	130	133	126	128	123	123	109	128	123	118	102	109	111	99	112	105	102	102	107	123	117	128	127	143	135	139
176	176	165	156	154	139	142	141	145	153	143	141	148	131	127	133	130	136	142	134	129	123	128	130	129	116	115	115	111	128	118	120	108	110	106	111	113	111	96	107	125	115	126	127	133	128	128	156	150	151
190	189	155	155	153	146	158	146	159	149	171	139	132	121	135	152	136	150	138	160	152	130	127	129	125	115	121	119	119	123	119	120	120	133	107	109	116	125	114	108	119	131	123	132	137	136	153	145	162	167
198	177	163	169	167	154	156	138	153	156	164	156	157	139	148	138	165	148	151	136	155	135	137	137	120	140	132	132	131	147	131	134	137	132	126	118	111	100	120	114	117	140	124	132	135	158	163	168	165	154
191	174	170	157	175	155	161	152	176	162	166	163	154	149	158	165	154	158	156	177	171	147	143	144	129	125	121	131	132	139	132	143	138	127	119	116	125	114	121	119	121	139	140	132	158	164	155	160	169	158
177	157	156	161	151	150	166	151	165	164	169	153	147	159	171	162	157	163	168	185	154	162	157	135	145	128	124	145	147	146	134	145	138	123	122	123	125	126	113	111	120	126	121	127	143	155	160	147	159	142
174	159	158	176	161	142	140	153	165	166	183	146	153	157	167	166	164	146	174	157	160	167	157	150	142	144	130	137	147	140	140	138	143	124	122	119	110	120	113	123	120	111	125	134	126	131	130	129	148	129
178	150	166	163	159	149	144	153	149	162	161	155	153	161	155	158	159	148	162	152	159	153	155	143	145	134	128	131	141	144	127	132	128	130	120	110	118	113	100	113	121	114	112	127	131	137	124	138	124	128
171	151	160	149	156	147	143	144	161	159	139	143	146	151	150	160	144	148	153	154	150	146	143	142	136	132	129	139	147	134	132	132	145	132	115	126	109	132	104	116	113	116	118	118	119	112	117	123	111	94
159	160	169	156	139	137	143	144	148	157	143	151	147	148	128	124	131	137	143	157	146	151	138	157	128	126	135	131	139	134	134	144	135	119	117	112	125	129	125	122	119	122	116	111	113	123	109	114	115	115
148	140	141	135	133	129	125	144	138	149	129	137	133	134	139	137	133	124	148	137	153	128	141	152	124	137	129	133	122	112	137	140	129	129	124	115	132	121	123	126	122	125	126	126	111	125	103	126	109	121
142	129	140	139	128	128	140	130	130	141	143	127	135	131	116	126	122	135	140	143	143	140	160	129	135	121	134	133	134	135	142	150	133	135	110	137	107	139	121	123	125	128	130	121	124	120	122	124	116	112
143	134	124	138	127	140	142	130	134	140	140	137	138	148	136	131	134	159	148	151	144	156	147	133	136	134	136	127	133	130	144	135	146	133	121	141	141	130	126	128	124	129	138	128	132	129	131	128	112	110
131	122	144	140	128	128	132	130	132	142	153	154	142	146	150	149	144	151	168	153	159	142	140	140	138	151	136	142	149	145	158	149	153	134	130	140	140	130	138	139	146	140	145	143	141	129	142	133	110	119
127	122	122	135	140	127	112	131	127	144	154	154	149	163	150	147	161	176	167	160	167	161	173	157	141	141	153	136	151	147	149	147	167	149	148	140	147	142	144	152	155	140	142	154	147	130	132	131	127	126
115	125	127	125	121	115	125	129	159	155	168	150	161	157	167	159	163	162	163	172	158	172	165	151	161	165	153	153	157	160	154	160	139	156	135	156	146	164	157	152	146	152	141	148	154	140	140	128	122	116
110	135	126	124	126	137	121	131	131	138	146	149	149	160	161	176	169	178	172	164	178	163	156	162	155	163	147	164	160	178	152	164	154	177	179	172	164	166	164	154	150	139	161	150	160	156	136	135	118	117
117	121	124	122	136	126	115	116	135	144	142	153	157	168	164	167	174	167	167	153	177	166	185	159	164	144	146	161	164	183	169	188	166	168	154	170	157	166	161	158	153	155	175	151	151	154	153	136	133	131
117	134	124	124	126	132	122	118	127	131	132	139	146	165	151	158	184	164	157	166	170	176	161	164	164	161	174	156	182	182	171	169	178	171	181	182	176	173	170	170	159	156	152	147	146	146	146	126	133	112
130	122	115	130	118	123	109	121	121	133	148	139	143	145	160	151	164	177	168	155	156	188	159	168	150	174	169	168	173	187	170	166	198	167	175	160	166	171	167	156	164	151	139	149	143	136	143	128	138	128
155	139	134	121	124	100	127	127	132	117	126	139	135	147	151	142	167	162	172	171	178	159	169	165	160	172	162	171	174	199	186	181	175	194	171	174	166	166	162	138	151	132	158	147	143	135	147	154	143	140
143	130	130	130	134	103	120	125	137	134	152	139	153	155	159	161	158	174	170	163	166	163	175	148	151	161	162	174	178	164	155	161	165	172	162	178	134	169	143	145	149	143	124	139	158	160	162	151	142	146
136	139	124	126	115	119	121	128	140	144	136	148	149	142	145	149	182	179	171	180	181	165	159	161	146	151	141	158	140	158	155	159	169	150	155	149	158	162	147	132	147	142	135	124	139	143	144	147	144	147
134	138	128	122	130	130	131	128	145	149	150	143	161	158	167	151	180	169	161	160	168	163	165	147	147	148	134	145	123	138	132	142	134	141	141	147	141	139	133	134	126	131	112	128	136	149	143	147	136	150
147	146	145	143	131	124	135	127	140	156	151	149	151	161	170	165	170	172	151	163	163	134	143	142	147	145	141	120	135	122	140	135	129	131	140	149	134	124	126	131	127	118	127	120	134	133	133	117	128	130
140	141	124	142	129	129	137	139	154	164	175	157	165	159	141	152	161	169	145	154	154	161	137	130	134	129	127	114	135	120	119	106	121	126	116	123	114	125	128	146	124	121	112	112	125	115	125	128	126	110
143	131	141	153	141	133	123	134	159	168	148	149	154	154	166	153	148	167	182	167	153	152	142	135	133	145	128	118	122	126	119	126	126	121	122	119	124	122	116	117	111	103	117	115	117	112	114	107	102	112
142	146	140	140	148	151	137	146	150	153	147	169	164	173	159	159	162	157	165	145	148	146	143	134	143	130	135	119	128	127	124	126	116	127	125	124	117	109	127	114	111	112	115	119	110	112	109	109	111	109
147	139	136	162	153	144	147	153	166	153	155	158	191	160	160	146	165	145	152	145	155	152	135	127	137	127	123	127	132	123	124	119	125	136	120	123	124	117	110	112	114	115	110	113	109	113	113	113	115	99
148	145	127	139	149	157	128	149	135	137	147	154	182	165	156	137	164	133	121	126	139	126	130	142	135	136	126	131	131	118	125	122	135	125	132	113	125	113	115	97	112	109	101	109	104	113	111	106	104	106
143	135	147	149	144	147	148	138	148	162	144	140	153	150	150	146	138	145	123	126	139	141	120	132	126	131	112	134	125	124	108	107	106	118	116	110	117	119	123	110	100	92	117	111	123	115	107	106	115	112
138	137	149	157	140	141	146	136	129	139	146	135	152	140	134	128	122	134	114	122	126	119	118	124	111	113	109	121	116	110	105	109	110	106	98	107	110	117	115	107	111	114	117	109	99	100	115	107	108	107
139	140	148	147	135	135	140	138	134	132	137	136	136	122	125	118	125	117	109	107	120	118	110	118	116	121	115	119	120	109	98	112	113	108	108	113	118	121	118	105	103	110	100	111	103	105	106	113	110	108
150	128	143	130	135	115	124	132	142	133	123	125	128	113	116	114	108	112	116	109	114	105	114	112	114	120	115	105	99	124	108	126	110	109	111	109	124	115	121	105	105	98	92	105	108	102	114	119	112	125
139	148	141	136	138	122	116	126	120	130	132	143	129	106	118	127	118	101	112	106	112	108	120	115	114	104	125	112	115	110	116	109	123	124	119	115	110	119	119	116	110	107	109	112	112	104	115	97	106	99
125	140	137	135	133	129	122	125	138	133	127	142	133	120	127	125	119	112	117	125	123	118	113	124	113	133	121	133	114	115	134	122	126	120	120	125	118	121	111	109	115	118	109	110	111	110	106	104	116	108
139	158	145	139	144	152	138	135	116	144	138	141	136	130	126	147	129	127	132	134	133	128	141	140	137	153	124	134	140	126	118	139	131	133	140	122	126	129	133	115	115	118	115	110	106	115	118	120	104	115
144	147	155	143	151	150	140	136	131	144	155	158	135	150	146	130	131	127	133	155	145	148	149	141	161	143	164	162	149	136	144	174	155	156	135	143	141	141	138	127	114	130	145	127	122	113	126	115	111	109
146	163	154	146	140	160	148	138	142	138	158	155	147	146	137	137	153	140	144	155	157	171	181	159	177	168	176	178	186	168	164	184	194	172	166	159	169	170	155	158	136	146	131	130	120	108	109	105	104	109
166	152	157	157	150	136	141	143	144	137	152	139	146	149	160	149	163	151	164	150	155	164	180	159	181	176	169	186	160	167	166	202	192	177	164	161	171	170	152	139	152	146	149	131	136	117	121	116	121	110
147	149	144	154	154	140	153	133	151	137	150	162	136	134	164	154	147	137	154	152	162	156	160	170	154	153	158	172	166	168	165	196	188	184	163	193	184	183	147	188	166	171	149	144	140	131	120	121	118	119
135	141	135	131	160	122	132	121	142	122	142	133	128	135	139	148	139	141	136	158	146	155	140	146	140	144	168	170	159	177	168	191	190	185	165	165	171	186	164	165	157	166	150	137	140	127	136	120	125	102
131	126	131	118	125	124	129	128	128	116	122	122	124	127	133	140	132	130	126	127	122	125	123	136	135	148	154	173	140	155	146	176	151	139	164	160	154	152	166	150	153	151	145	122	143	118	105	108	129	115
123	117	112	108	123	118	111	103	119	129	121	126	114	138	116	123	130	127	126	123	120	116	119	130	117	118	130	130	127	128	133	131	143	125	146	124	139	140	158	131	156	123	153	117	115	106	125	111	124	134
106	123	121	111	120	106	127	113	121	116	116	122	112	119	119	117	120	119	104	110	112	109	121	117	119	109	120	113	120	112	122	126	134	112	132	129	135	152	141	129	129	116	123	118	119	124	125	116	113	122
115	121	117	118	110	116	110	100	107	101	125	114	118	115	125	100	113	113	117	110	115	112	113	110	109	112	109	109	117	116	120	113	108	120	120	121	127	146	137	142	129	123	122	128	104	122	118	128	120	118
116	119	109	112	113	102	113	120	117	108	110	123	110	110	110	111	106	107	120	108	110	107	119	110	105	106	106	112	108	120	96	122	118	107	112	122	130	133	119	139	131	126	131	118	116	118	124	128	132	123
113	112	111	122	127	119	105	104	106	107	111	116	106	112	106	126	110	122	109	117	120	110	126	106	115	100	120	101	108	111	113	107	113	124	120	109	117	128	122	125	114	114	102	108	138	113	128	133	141	136
113	118	108	127	118	116	107	120	131	116	107	110	118	104	119	110	112	109	124	128	119	105	100	110	106	109	117	104	105	108	115	121	116	106	117	115	130	125	126	120	108	126	115	122	107	123	118	136	139	143
121	123	106	106	104	119	118	104	117	123	115	121	97	113	112	111	127	112	117	117	117	104	112	115	105	105	111	115	109	111	109	110	114	110	115	122	122	110	129	112	113	111	117	104	110	126	117	124	134	127
113	116	117	111	108	117	116	122	110	118	117	109	113	129	110	124	105	125	112	121	114	127	107	134	123	114	119	113	114	109	102	116	107	116	107	115	124	122	111	108	102	118	120	108	109	109	120	120	117	120
121	106	115	116	117	125	123	120	113	114	129	121	121	131	118	113	125	122	118	116	116	132	120	117	118	112	111	112	115	113	110	107	118	110	115	120	109	104	110	114	104	111	89	107	104	108	125	121	129	125
119	118	113	128	119	138	123	123	126	122	121	122	120	112	126	122	132	131	139	122	121	135	127	118	109	112	106	115	114	114	106	116	119	111	110	107	107	109	101	107	119	109	107	118	105	117	112	128	123	112
124	123	132	122	129	132	127	123	124	122	124	137	128	130	124	141	121	137	134	124	121	120	125	116	102	120	117	104	110	107	111	117	114	110	109	102	110	99	107	99	112	102	111	108	104	104	110	113	118	114
121	127	127	130	158	128	141	130	151	133	125	116	132	132	138	125	133	129	129	148	124	137	118	111	105	114	121	114	113	112	115	109	111	100	102	107	108	115	112	112	103	112	107	120	104	102	105	108	123	111
121	138	140	125	154	154	131	142	123	140	128	129	134	131	134	140	142	149	126	140	142	151	130	129	111	138	124	122	122	113	118	114	114	103	120	106	118	115	118	109	112	122	111	105	125	115	105	105	106	107
122	134	145	150	153	145	148	139	131	132	132	136	120	139	123	152	138	133	138	131	140	141	126	119	120	122	134	130	133	128	121	120	121	120	126	138	122	123	127	136	111	117	127	127	119	123	111	129	108	109
132	118	139	149	149	135	139	121	145	123	119	125	122	135	113	132	141	140	124	140	132	124	141	125	131	137	144	157	148	145	150	134	123	126	135	140	144	143	136	145	126	136	133	141	134	129	126	119	110	110
133	128	135	147	155	126	132	133	134	123	113	126	124	126	123	141	121	126	119	133	135	140	131	126	138	139	146	147	146	147	140	144	150	147	146	131	139	140	151	162	147	149	147	155	154	147	138	125	134	120
125	124	132	138	148	129	130	129	131	116	111	129	110	122	125	123	113	118	126	120	122	119	126	132	129	152	147	152	162	159	155	162	154	155	150	165	149	164	171	158	147	159	153	148	153	154	145	154	147	135
120	123	126	133	132	128	118	118	126	105	123	123	116	118	106	127	117	127	112	106	111	110	123	122	126	141	158	159	169	165	165	144	151	162	146	171	164	157	155	158	162	168	159	163	167	148	152	144	142	136
109	131	129	123	106	113	117	117	127	109	112	104	123	105	113	112	104	107	113	122	119	106	116	128	137	135	140	135	154	156	155	146	147	143	142	135	153	157	146	153	148	165	149	148	152	155	131	146	150	145
109	133	129	123	132	131	128	111	118	112	109	119	117	101	111	112	109	110	103	110	116	121	123	119	121	136	126	134	144	149	131	144	129	129	135	139	129	138	155	154	139	154	137	146	144	148	139	135	144	156
119	122	131	129	124	127	138	123	117	116	113	105	111	100	107	108	106	101	113	111	119	109	115	118	137	120	143	131	137	123	126	125	132	132	114	138	136	129	135	137	132	130	121	148	129	118	139	134	133	158
146	137	133	131	128	129	133	124	143	114	126	119	119	100	111	103	115	113	104	109	108	113	114	117	109	122	121	128	116	124	100	117	122	128	116	140	126	123	111	152	134	126	119	132	118	125	127	130	134	142
147	141	138	130	148	125	136	127	130	123	129	111	116	112	123	110	101	104	111	109	101	97	102	118	119	123	105	114	115	121	107	109	117	114	121	118	129	135	125	121	119	112	115	122	115	118	128	131	135	139
142	135	133	139	143	144	136	142	146	135	113	133	107	109	100	105	105	104	121	104	113	101	125	110	103	122	104	113	108	126	113	111	107	120	113	129	121	118	119	114	128	117	114	123	116	107	112	125	130	136
141	137	130	130	144	140	134	127	137	144	122	116	112	117	120	114	90	104	106	117	96	105	105	113	113	113	122	113	118	106	106	109	111	120	115	107	99	114	118	113	105	106	105	112	127	105	111	117	140	148
121	129	121	128	141	140	127	134	128	135	120	129	124	121	117	109	121	114	104	108	109	102	107	112	113	109	118	120	117	109	110	104	110	115	118	115	111	108	111	114	107	108	106	112	132	122	114	124	135	136
125	118	121	122	124	138	122	130	118	141	118	116	118	131	120	116	123	116	113	123	115	108	117	122	118	116	106	114	118	107	107	105	119	110	110	104	104	103	114	108	105	103	106	117	115	108	123	129	127	143
116	127	134	127	129	132	135	130	133	125	130	122	121	132	128	114	103	114	118	114	105	105	108	123	118	114	103	109	104	105	104	114	107	111	101	116	112	101	102	116	98	110	117	111	116	95	119	119	106	124
108	120	118	129	133	120	120	122	119	122	132	124	128	124	129	119	127	116	118	117	107	119	111	123	112	124	109	107	109	116	103	110	109	111	112	114	102	101	102	104	96	97	106	113	109	102	113	106	113	110
118	118	121	132	131	113	115	140	125	123	115	134	119	122	114	122	113	118	113	106	109	103	111	99	100	107	112	116	108	114	103	103	102	98	103	92	124	106	95	103	126	109	113	110	104	110	121	118	107	107
110	120	126	126	134	139	142	138	134	130	131	129	126	110	111	129	109	116	119	117	110	116	110	114	108	111	115	98	100	104	113	107	110	119	111	115	113	109	102	112	115	104	93	98	116	104	115	104	116	118
116	131	124	136	130	129	128	112	141	130	132	129	138	128	125	124	120	125	122	117	108	117	120	109	101	105	104	102	111	108	111	110	113	110	104	102	103	107	102	106	103	122	108	103	108	108	110	117	112	109
113	128	130	139	124	135	137	137	133	136	146	131	131	116	115	125	128	128	124	117	118	109	109	108	105	104	110	115	104	121	100	114	112	117	117	120	114	102	105	109	105	108	101	105	115	128	109	117	106	110
122	136	137	138	146	140	149	146	157	147	150	137	125	133	121	144	123	119	113	118	125	124	123	107	111	106	107	107	101	102	101	119	101	113	110	117	116	105	111	110	121	112	117	112	115	115	121	112	110	119
128	139	145	146	131	143	165	146	149	135	155	139	134	131	121	136	145	141	128	126	112	132	116	111	119	121	104	108	112	101	118	111	116	108	113	123	113	99	101	107	120	108	97	100	108	106	117	102	112	108
141	136	145	150	146	157	162	144	161	157	163	135	134	130	146	132	139	134	139	123	128	117	127	118	115	120	109	116	108	126	106	119	119	112	118	101	107	114	113	109	117	96	106	108	95	97	106	113	97	102
136	135	148	144	137	147	153	153	171	173	173	174	153	152	145	147	149	141	151	142	138	134	138	136	125	118	122	115	112	115	114	116	117	121	108	115	119	105	106	101	109	101	97	105	104	120	116	116	99	116
111	143	133	138	136	143	155	159	169	164	191	165	165	161	167	175	167	158	157	164	150	145	152	145	134	135	146	131	127	118	118	106	109	116	107	110	117	118	110	103	102	96	107	106	116	107	112	113	114	116
130	140	139	140	148	149	148	166	168	162	181	174	188	161	175	169	184	174	170	175	151	160	158	163	137	136	144	134	129	133	134	128	131	116	107	108	95	110	101	102	105	105	111	107	107	104	119	123	117	109
137	131	144	129	144	133	151	153	156	162	172	179	166	187	171	180	186	153	153	148	162	157	163	164	160	158	151	143	142	128	122	131	127	124	116	106	112	107	103	110	121	107	119	107	112	109	102	98	114	117
122	125	139	124	140	127	139	134	162	128	152	148	145	166	166	163	153	160	156	157	142	151	154	165	165	145	165	150	134	151	140	139	133	123	110	123	117	119	101	113	104	111	115	105	114	112	127	109	113	117
127	130	138	120	120	126	124	125	131	134	132	131	140	144	150	148	148	152	156	155	153	162	149	145	153	170	161	136	142	142	143	142	121	108	116	112	110	104	110	107	110	113	117	121	119	112	105	118	106	114
124	118	121	112	125	115	118	123	108	115	120	123	122	130	138	147	136	142	153	146	156	143	155	147	156	162	142	152	156	147	154	147	135	115	119	103	118	109	106	103	117	110	112	115	107	117	124	132	112	117
122	109	110	124	121	109	109	102	121	109	111	108	114	113	119	124	117	121	116	121	129	134	137	150	158	151	157	168	160	150	159	128	127	120	122	121	114	128	109	113	118	109	109	109	113	120	121	113	112	102
126	115	117	109	108	106	110	92	111	87	105	107	109	113	120	126	127	116	129	146	143	132	136	144	153	158	151	163	160	166	154	160	138	128	120	118	109	119	116	114	109	118	102	108	122	116	115	116	107	114
124	116	114	115	116	118	114	113	124	101	107	114	112	111	110	131	135	117	126	124	138	135	139	154	143	151	165	175	153	168	156	162	141	142	132	114	116	111	118	121	116	117	104	108	110	123	124	122	103	113
128	124	119	122	121	118	116	113	127	107	109	105	98	120	119	113	124	119	128	140	139	117	136	157	156	163	163	172	152	159	168	171	137	129	121	126	123	121	128	125	112	103	119	106	109	106	118	123	112	111
118	121	127	119	123	113	121	119	112	109	119	115	115	134	122	119	119	136	121	148	147	158	154	162	159	168	174	178	167	169	162	154	147	136	120	120	131	123	128	126	113	98	117	113	116	111	119	102	117	109
125	131	110	133	121	122	121	124	112	125	118	117	121	141	129	131	132	126	134	138	151	160	152	148	156	173	169	188	178	167	157	167	150	130	125	121	128	126	131	117	118	112	110	110	114	112	107	105	100	130
135	135	138	133	123	103	119	121	124	120	130	145	128	139	126	127	132	134	144	154	163	140	165	164	189	186	187	189	170	200	165	150	131	133	126	126	124	126	133	119	115	114	114	105	105	108	111	112	105	107
134	140	140	142	135	121	126	129	127	133	137	138	153	145	156	144	137	129	152	152	160	154	168	186	178	191	204	195	173	191	178	160	146	145	128	128	131	139	137	126	112	118	116	104	108	106	105	106	105	105
133	153	139	148	126	130	125	133	123	144	143	147	158	156	149	129	157	135	158	151	144	148	187	183	194	185	193	195	196	172	197	173	150	147	137	134	135	129	138	124	115	133	112	106	102	123	107	95	99	112
134	151	159	144	133	150	136	129	146	163	137	138	149	173	162	152	148	146	170	152	167	179	188	192	198	190	191	191	191	175	184	170	156	139	133	138	132	138	142	130	119	104	125	108	107	112	108	111	105	126
139	149	148	149	133	132	144	131	155	146	149	153	147	176	152	142	143	163	167	164	166	185	195	206	185	187	212	202	209	188	182	162	160	143	130	140	126	150	131	139	110	123	126	107	108	102	120	109	115	113
148	161	147	149	128	126	123	134	138	151	146	160	153	158	165	149	149	163	157	167	178	210	189	202	167	185	195	207	189	170	166	168	152	142	140	129	131	122	132	141	117	122	110	116	107	110	104	108	101	118
161	153	148	147	130	137	124	135	139	119	137	151	140	145	135	150	146	164	168	171	166	166	180	163	192	181	174	181	162	176	165	147	158	143	123	144	132	126	123	120	119	125	118	114	98	105	113	115	113	105
150	143	132	126	140	117	129	113	128	120	131	138	140	136	124	138	140	157	132	133	166	165	155	156	162	151	172	155	161	160	151	134	132	146	132	121	122	125	121	125	129	109	115	96	104	101	110	99	106	108
145	146	133	127	119	117	114	105	116	113	119	124	128	118	130	115	139	128	127	126	151	134	157	142	142	125	137	131	129	147	135	123	124	125	108	122	115	114	113	109	110	110	109	101	111	109	109	91	113	99
133	126	127	116	109	114	113	111	106	104	104	111	126	118	120	112	130	116	119	124	131	128	133	133	130	122	113	129	115	126	112	126	120	108	117	115	113	105	109	101	112	100	99	104	93	111	99	113	112	107
139	132	130	109	109	107	108	101	110	109	119	116	106	134	124	128	112	113	117	127	127	125	121	127	125	120	127	109	106	111	117	129	112	114	105	111	106	101	105	105	105	107	108	110	112	98	109	101	116	112
135	120	113	119	109	106	109	108	122	113	123	118	125	125	126	126	118	116	120	117	117	124	113	124	119	129	122	118	117	109	105	113	116	104	117	113	116	112	96	117	103	105	96	90	108	116	116	115	113	110
117	115	109	125	112	117	104	124	109	117	103	111	105	115	137	127	129	134	133	128	121	126	119	131	121	132	127	119	103	112	114	106	110	117	116	116	110	108	103	102	109	104	102	110	111	118	108	117	119	126
134	117	123	105	121	98	96	111	129	108	115	112	119	122	134	122	111	118	138	126	117	129	138	125	124	129	133	111	124	123	125	121	106	117	117	115	115	114	109	106	103	103	107	113	112	109	118	111	128	136
115	122	111	111	105	114	114	110	110	113	111	110	115	116	133	145	124	132	126	131	125	137	131	132	137	138	143	134	130	113	133	126	109	123	130	124	125	113	108	100	96	115	103	103	113	121	115	120	127	130
122	122	117	116	116	111	116	113	107	99	109	106	128	142	135	128	128	135	130	133	124	128	142	144	148	148	133	133	133	138	136	124	110	110	131	114	123	117	110	96	94	104	101	103	101	109	119	113	124	126
126	114	130	115	99	113	103	109	114	113	110	123	113	124	119	134	127	126	134	115	128	115	140	135	133	140	143	147	142	130	138	122	110	125	127	132	120	111	117	115	109	103	97	99	115	117	122	110	131	156
131	123	119	116	103	107	118	108	125	105	109	119	113	133	117	126	113	118	128	110	120	131	124	142	142	156	146	138	142	143	127	135	115	124	127	132	118	124	102	118	106	99	101	103	100	107	118	128	123	122
117	130	132	134	117	123	106	107	115	118	129	122	100	114	122	117	115	128	115	118	118	141	146	135	151	139	145	142	138	147	135	131	129	121	115	123	117	110	106	118	117	111	97	108	104	112	104	114	112	139
130	132	130	121	114	107	108	122	120	122	119	119	108	111	122	107	121	105	126	121	111	122	138	136	135	147	147	145	134	146	136	123	131	133	123	105	116	120	110	108	114	102	109	114	114	103	113	112	115	125
138	135	143	128	126	121	118	113	122	110	111	124	119	121	120	119	113	115	119	113	106	123	143	133	139	137	143	146	137	140	133	133	129	129	121	104	118	114	107	98	107	113	103	105	116	114	121	126	124	122
120	140	128	127	119	121	114	115	125	127	126	117	121	108	116	115	102	100	105	116	114	121	120	123	143	136	136	131	134	135	142	117	119	129	122	113	113	106	114	112	104	110	103	100	100	104	104	122	126	131
121	124	119	116	129	123	99	117	117	122	111	122	125	120	115	112	119	116	115	107	115	114	129	118	124	134	120	131	127	126	130	124	112	114	113	112	103	109	109	112	112	116	88	115	99	116	118	124	116	128
125	125	132	120	124	115	115	98	108	117	119	104	109	124	113	110	105	107	100	117	115	113	110	106	119	118	128	119	130	118	117	129	124	121	106	107	113	109	114	100	100	100	115	108	111	104	113	112	124	123
114	117	115	118	112	118	117	102	129	110	119	113	124	122	114	99	117	112	111	100	108	104	109	113	125	110	119	128	128	109	97	107	105	105	116	114	105	108	112	113	112	110	108	113	89	108	121	115	132	119
109	119	112	119	105	110	100	115	122	112	115	113	115	116	111	102	112	108	111	117	118	110	108	95	117	109	107	108	118	115	113	106	114	106	121	114	112	91	98	102	103	103	113	119	110	114	114	133	118	125
114	117	108	114	124	98	108	116	116	108	106	116	110	118	105	103	98	108	104	103	106	111	111	109	111	118	114	114	110	111	84	105	115	117	110	113	116	114	105	104	97	114	107	108	99	112	122	120	111	108
117	113	112	112	117	112	113	111	122	109	100	107	116	123	110	112	100	115	106	116	106	110	106	119	111	119	116	110	108	104	120	100	117	100	113	110	111	114	101	109	110	108	103	105	117	111	117	98	119	113
101	129	116	111	123	126	110	113	125	102	114	119	133	117	115	99	103	96	100	112	113	105	111	116	100	101	100	111	94	105	113	109	108	111	111	116	118	104	114	100	112	115	111	110	108	116	112	116	119	111
120	127	135	121	118	116	116	122	110	114	108	120	124	127	107	113	109	110	101	100	103	104	114	100	103	109	112	112	100	114	109	111	108	103	117	105	107	111	119	109	113	113	116	115	117	118	114	102	99	121
124	120	120	112	118	109	130	118	130	109	112	117	112	111	105	105	101	105	109	104	100	108	96	100	107	103	108	98	106	108	106	103	96	112	112	119	108	111	102	103	110	99	104	103	116	107	122	105	110	103
130	125	129	127	123	118	122	113	113	114	115	111	112	109	114	107	109	109	102	101	101	115	101	111	94	113	107	114	111	107	101	109	110	107	100	105	104	101	117	114	107	108	101	107	116	112	103	101	113	106
122	124	113	118	121	122	117	134	118	112	109	118	108	104	120	121	107	103	101	103	95	102	104	109	114	116	104	108	104	116	108	107	107	99	109	100	118	109	107	104	107	106	106	105	95	109	102	119	111	111
122	124	123	120	129	107	114	127	111	109	107	124	109	111	113	110	97	112	119	99	101	95	120	115	112	105	116	105	115	111	107	90	96	100	92	110	97	96	107	109	110	108	99	100	107	105	108	100	110	108
126	133	124	122	117	108	121	120	121	102	110	103	117	99	96	105	108	101	110	117	111	118	92	109	105	108	114	101	98	113	119	106	104	102	113	105	107	104	111	114	106	113	109	110	102	97	102	112	120	113
126	120	122	110	113	111	98	94	103	103	98	104	106	104	114	115	108	104	112	105	105	104	116	112	116	113	113	125	111	113	107	99	99	105	101	109	105	107	100	107	112	111	102	103	100	116	110	112	105	106
114	128	121	114	110	107	115	115	109	109	111	114	110	111	101	114	108	116	106	115	124	99	105	99	118	125	121	114	107	115	124	114	103	105	112	116	108	110	116	120	117	118	116	104	105	98	111	105	114	110
123	112	114	114	101	105	105	98	108	98	107	108	116	111	121	112	108	108	128	114	110	112	118	119	126	108	107	112	133	123	111	103	99	107	106	114	107	115	110	119	112	114	105	105	97	106	119	108	111	98
119	107	115	126	117	116	108	115	110	97	111	122	115	113	116	119	119	113	116	106	132	118	116	113	111	124	116	134	111	117	111	115	116	115	114	115	113	108	118	116	129	111	105	117	103	103	98	107	97	108
121	113	106	108	109	104	111	114	112	109	112	119	116	127	115	124	113	111	125	121	127	119	125	119	114	121	114	128	117	116	113	112	113	113	106	105	114	112	108	114	114	103	109	115	105	106	101	107	109	111
123	116	115	122	126	113	107	98	120	105	100	117	108	111	117	119	121	116	121	124	121	118	118	112	110	116	115	96	125	125	114	113	104	111	105	108	97	114	108	115	102	113	105	111	113	99	104	100	91	96
133	121	119	110	119	122	109	110	113	116	102	109	126	114	117	117	111	113	127	126	131	117	106	122	111	118	111	109	116	116	103	119	98	106	110	107	115	103	109	110	108	104	100	104	98	107	101	108	108	112
131	132	135	132	123	127	112	116	116	112	111	115	118	120	113	114	117	111	110	113	127	112	121	104	106	108	106	125	107	106	114	113	113	113	100	108	105	109	121	111	121	106	112	105	111	112	109	97	108	121
149	135	146	146	143	130	134	125	122	108	124	109	120	122	112	110	101	106	117	113	102	108	112	111	119	113	109	109	106	108	98	111	100	113	109	118	107	125	110	121	114	108	116	121	104	113	111	92	116	108
151	163	169	149	152	135	144	129	128	118	111	115	127	116	119	114	113	119	117	99	110	118	115	106	93	114	112	125	98	109	106	111	106	101	98	114	111	104	113	121	109	121	111	124	116	125	112	116	118	130
172	164	154	163	149	141	142	145	143	119	123	120	116	114	117	121	103	108	108	112	112	104	105	108	109	111	105	111	105	118	104	113	110	114	111	113	114	112	116	118	123	124	124	124	111	125	115	124	118	130
160	167	165	158	174	140	154	141	137	119	127	122	121	129	118	117	103	110	112	99	104	107	109	109	108	105	104	110	110	119	109	113	104	120	106	118	108	105	119	125	136	118	128	121	139	127	119	124	129	144
159	179	158	156	154	151	153	153	140	120	113	114	126	113	126	121	112	107	101	109	113	114	112	106	101	106	119	107	113	103	119	102	116	114	116	114	120	134	128	122	137	129	128	130	128	118	121	125	147	135
155	153	158	161	153	169	159	134	139	129	139	124	126	124	120	120	119	114	110	108	99	99	108	118	102	115	109	117	118	119	115	112	118	120	127	121	121	114	124	131	138	136	140	127	137	128	120	129	135	136
152	143	170	159	170	142	173	161	143	131	134	116	130	118	120	109	122	113	102	108	109	100	108	103	116	105	112	113	115	115	97	120	111	138	115	133	111	120	129	120	129	135	139	138	141	131	122	128	137	147
148	147	148	152	159	165	163	149	135	128	131	120	132	128	129	118	120	127	107	111	108	105	113	116	120	114	106	125	120	121	119	121	109	125	123	125	127	113	133	136	141	135	131	144	132	118	125	127	130	130
155	153	154	169	165	159	181	144	153	138	141	136	134	135	148	139	126	113	113	116	108	115	111	120	109	114	117	112	120	112	109	113	119	109	121	112	130	124	112	127	150	132	130	145	133	121	129	129	129	132
169	157	165	167	180	161	167	150	143	112	135	131	132	145	131	130	128	110	111	113	103	107	110	116	119	112	115	111	116	120	97	110	116	120	115	105	109	107	119	117	127	118	133	126	136	126	109	118	127	111
159	164	173	179	184	164	159	148	152	135	137	123	132	130	125	144	119	113	109	104	106	111	120	111	106	112	116	108	116	99	98	114	109	117	105	122	110	124	105	112	99	118	113	113	135	119	113	115	128	113
172	187	194	183	171	184	151	153	151	122	134	139	135	135	128	124	126	109	108	119	107	113	102	115	106	110	112	107	106	102	114	110	101	102	116	111	110	110	113	113	115	113	114	123	123	108	113	105	110	116
175	162	177	189	181	169	160	146	135	139	138	131	144	120	132	119	111	113	102	108	120	119	112	110	113	101	112	115	107	111	108	120	116	111	97	103	105	109	108	108	104	105	113	119	110	106	111	107	101	115
165	170	180	171	158	160	156	145	147	129	152	149	145	142	136	114	117	126	122	119	119	123	126	127	117	116	114	109	108	115	110	98	105	109	97	123	110	111	106	110	102	108	111	112	106	97	101	107	110	121
173	171	162	178	153	159	135	140	129	134	152	144	140	129	137	129	117	128	131	133	125	132	123	131	117	110	106	113	131	125	116	123	131	111	110	94	110	104	104	110	104	104	94	101	108	106	93	99	101	109
162	171	159	161	146	154	137	131	128	121	133	136	138	132	138	125	122	136	139	138	135	139	147	140	129	136	137	139	145	147	152	137	143	129	124	119	120	120	112	108	115	112	102	107	111	115	106	109	108	116
131	138	127	140	128	144	127	118	124	120	126	142	134	129	125	122	131	148	151	151	161	159	156	146	155	148	175	151	156	172	156	162	147	152	118	127	112	123	119	114	112	105	118	96	102	108	122	109	113	103
119	126	124	137	118	116	116	110	117	130	129	130	156	135	135	129	153	156	168	173	177	178	180	167	161	155	169	166	178	181	186	170	152	145	127	137	117	125	122	119	115	124	117	116	116	126	128	122	129	125
123	108	113	121	123	120	110	109	101	117	123	135	135	137	129	155	177	165	181	172	185	194	181	189	171	179	182	197	195	204	197	182	165	156	153	131	138	133	132	113	120	109	117	112	119	124	127	123	121	123
111	113	113	117	100	106	115	117	121	131	121	142	137	149	138	146	166	166	180	184	175	191	176	186	179	169	180	191	198	204	211	185	166	144	143	139	144	138	138	129	128	131	118	113	121	122	123	122	134	140
112	120	117	110	116	112	119	104	120	120	119	119	153	136	145	137	152	188	169	194	194	191	173	187	174	173	176	192	213	214	217	195	163	147	143	149	139	135	131	136	130	124	125	114	111	124	136	114	122	119
117	120	114	119	117	116	113	125	126	127	126	140	148	133	127	138	160	167	172	178	176	188	165	156	163	177	173	173	184	180	176	154	179	141	137	138	143	137	128	134	120	129	102	116	110	124	115	112	119	117
120	122	105	108	111	108	116	126	130	123	121	143	133	133	131	132	137	159	185	187	184	183	167	138	154	159	163	156	167	175	155	145	142	131	120	133	130	126	127	108	136	114	107	109	94	112	112	116	110	121
108	107	104	108	127	100	104	111	114	122	115	140	126	131	122	124	135	164	148	165	158	160	147	135	124	133	144	139	143	147	146	130	115	125	117	120	126	111	118	115	114	103	103	110	111	106	117	99	119	116
117	115	115	110	120	114	106	101	104	108	111	120	130	119	112	118	137	133	135	147	133	138	123	142	126	136	118	136	130	144	133	131	104	115	119	114	121	108	119	121	104	104	107	97	106	104	104	94	111	103
118	100	115	113	110	115	102	112	113	131	107	115	116	106	112	104	118	111	123	130	129	127	134	110	120	104	105	118	126	123	121	114	111	113	122	124	128	126	133	116	120	109	112	91	104	116	97	108	112	119
109	116	113	120	107	119	96	112	121	110	103	107	107	124	107	114	109	102	117	105	126	120	131	106	118	110	120	109	108	109	115	121	110	102	104	118	124	129	110	108	120	115	120	106	117	105	108	103	104	116
120	124	108	119	116	115	114	114	99	95	116	110	116	105	94	116	108	112	110	120	106	121	120	114	118	102	102	109	114	113	103	98	118	102	108	124	126	116	122	123	116	114	102	115	109	109	110	104	122	105
109	107	115	118	116	109	106	127	108	115	101	107	108	115	117	109	105	105	114	99	110	107	108	98	111	106	103	108	99	98	104	107	111	98	112	121	144	129	134	120	122	120	115	122	115	117	104	118	114	118
123	121	123	104	116	112	105	103	111	101	117	121	104	109	106	119	92	107	111	105	104	103	107	105	110	100	102	109	101	105	105	107	118	122	126	123	132	133	133	127	123	118	118	116	122	115	114	119	119	111
121	124	106	116	122	108	96	107	114	98	107	109	115	115	118	116	103	114	104	116	103	107	106	112	104	103	112	111	109	111	110	103	121	108	117	109	134	137	135	121	119	107	120	116	111	123	118	119	118	114
115	123	117	123	123	124	108	114	114	106	103	97	117	106	104	100	122	105	113	104	112	107	113	105	108	112	115	121	103	112	108	111	113	101	125	130	132	123	119	124	128	114	113	124	115	141	123	126	129	123
129	122	126	129	109	115	111	100	103	105	101	109	110	121	114	116	104	100	110	108	108	104	114	110	120	114	111	114	112	114	107	123	122	116	113	112	118	116	127	117	123	121	131	126	129	130	128	130	136	136
127	121	113	120	120	108	118	114	119	101	116	117	107	120	110	108	113	118	109	103	95	115	116	113	133	127	123	118	119	122	110	117	120	110	117	129	131	129	120	126	121	125	124	117	130	140	140	135	132	115
129	117	121	111	114	115	104	106	113	115	118	108	101	106	113	113	107	105	111	108	103	105	115	128	121	117	111	115	125	106	105	103	131	115	118	126	135	115	133	126	133	127	121	127	130	129	139	138	137	159
121	123	123	125	121	102	106	123	114	109	99	120	112	108	110	112	109	106	111	97	103	117	137	116	129	127	112	110	109	119	112	128	125	134	124	144	123	125	118	111	117	136	113	131	130	152	140	162	155	156
126	112	111	113	126	111	99	112	115	123	123	115	112	114	121	124	106	102	99	120	118	107	126	117	132	132	141	124	116	106	113	113	119	130	129	121	127	129	127	125	119	115	116	143	152	152	125	147	166	148
134	130	110	124	109	118	102	110	111	111	112	113	121	116	123	114	112	109	104	121	112	117	124	134	115	140	132	122	124	111	119	126	127	121	127	118	134	119	115	112	121	137	126	124	142	134	133	138	156	142
136	122	122	124	113	116	113	121	113	119	112	110	119	114	118	93	116	94	107	105	122	122	136	125	135	119	119	110	111	113	122	119	119	135	140	120	122	122	124	117	113	120	121	131	129	127	129	137	154	141
124	120	126	112	114	112	104	102	106	109	116	102	113	118	117	109	110	100	112	105	105	109	125	125	140	124	144	123	121	107	113	122	124	132	125	126	123	124	103	107	99	107	123	119	117	121	125	122	118	117
129	121	125	123	112	118	111	101	108	104	121	119	122	105	119	116	114	121	108	114	112	120	111	116	112	115	110	100	120	119	126	107	117	128	113	130	114	113	113	114	114	108	107	118	114	117	114	124	119	108
128	121	138	130	119	101	103	116	116	108	112	104	109	112	110	102	111	101	123	115	121	105	110	122	112	119	114	105	115	127	105	133	117	130	113	117	122	110	104	94	102	103	102	95	94	99	109	115	103	99
127	123	138	130	115	110	110	120	109	104	85	119	103	110	108	119	107	115	116	119	117	109	127	118	110	110	112	114	112	117	106	116	114	109	111	113	114	111	99	97	106	93	107	98	108	110	105	103	108	106
131	134	132	131	123	112	107	115	114	107	120	111	121	113	115	114	108	113	114	123	112	121	112	112	110	108	112	108	115	114	120	120	117	98	110	113	114	129	114	99	109	114	105	105	96	93	104	108	121	112
132	132	128	136	116	117	116	114	124	118	120	120	121	119	129	120	122	113	110	108	120	112	115	105	110	115	114	108	105	108	114	114	114	99	112	111	111	108	109	113	113	117	110	106	100	120	116	111	111	116
123	130	134	127	113	123	113	106	113	120	117	116	124	115	123	133	120	110	121	119	127	110	108	115	118	106	105	115	102	116	109	109	119	115	104	110	106	114	120	113	114	104	105	114	106	107	112	111	114	110
120	124	123	124	115	107	121	97	122	105	116	120	125	122	111	113	115	122	116	118	117	113	118	117	119	106	113	119	108	104	101	114	101	103	105	122	110	102	107	106	108	126	108	103	110	106	119	115	115	103
121	110	116	128	118	112	89	110	104	113	110	126	112	127	138	122	120	104	111	100	111	130	107	111	113	120	106	113	104	118	108	109	119	116	113	100	114	107	102	113	120	108	108	115	106	110	102	104	105	115
121	113	123	108	119	117	114	108	110	103	108	128	117	126	132	109	107	114	117	111	115	100	121	110	116	112	115	112	103	118	114	120	118	123	110	116	106	118	110	116	110	114	109	112	117	112	119	113	109	116
117	120	115	122	138	135	123	132	130	108	115	117	117	108	106	133	123	116	103	111	102	110	124	105	103	108	133	113	113	114	123	117	121	133	114	120	114	134	113	117	107	120	96	121	127	121	124	110	122	118
132	139	136	149	146	152	138	128	136	115	109	125	135	126	135	109	110	112	108	120	108	114	106	113	125	114	120	121	128	121	126	117	129	125	136	129	131	126	119	120	120	137	122	114	131	134	120	128	135	126
134	140	137	145	151	147	132	134	137	128	130	134	120	121	112	109	126	120	112	106	118	106	113	110	131	126	141	147	139	143	124	134	127	138	131	140	144	142	124	137	135	115	126	125	126	138	119	122	122	128
131	147	164	163	164	149	153	133	139	131	121	113	124	127	122	119	111	110	123	118	122	109	117	92	122	126	148	139	149	150	157	165	160	151	130	146	145	133	132	136	131	122	132	135	126	113	120	122	111	121
138	158	145	155	150	146	150	138	127	122	121	117	123	118	122	109	109	122	108	126	110	128	116	125	132	141	139	146	152	151	158	149	164	157	161	146	140	142	138	143	139	123	120	145	133	126	124	118	126	121
138	123	146	144	136	146	140	133	125	113	116	117	108	112	121	115	123	114	121	121	127	122	125	126	135	145	137	146	158	171	154	158	155	159	166	134	148	147	142	145	135	147	141	136	126	121	122	117	105	113
137	144	139	134	144	128	120	114	114	105	111	112	106	108	102	114	104	129	135	123	129	135	134	119	140	135	162	160	164	179	175	164	166	167	154	134	133	139	135	140	132	131	123	131	119	115	111	108	97	118
135	134	136	119	146	125	120	104	133	108	109	113	113	104	114	123	115	119	120	143	139	129	137	141	129	154	152	158	158	165	165	161	156	144	153	145	136	135	125	127	126	134	142	119	122	119	110	113	110	105
140	128	130	119	140	127	120	112	114	118	107	114	111	108	105	109	123	120	112	138	140	128	138	149	139	165	156	161	149	183	161	159	150	149	146	143	133	132	129	126	137	121	119	123	114	121	126	113	109	106
147	139	139	136	149	132	124	108	129	133	115	113	107	132	116	119	130	124	133	144	144	129	145	137	154	156	148	173	174	178	165	153	158	151	140	149	148	131	132	130	123	115	130	115	135	127	121	111	103	120
142	154	149	151	136	133	155	133	135	139	130	126	117	136	120	123	122	139	130	156	144	143	151	138	145	169	159	163	189	187	160	155	165	146	154	158	144	138	124	118	118	124	123	135	110	124	134	120	114	110
172	164	158	161	159	150	148	139	147	142	140	140	120	140	139	147	136	132	144	141	138	147	153	136	168	169	178	177	186	191	191	159	166	160	156	157	160	144	133	144	119	138	117	136	138	133	124	130	121	121
190	170	161	155	167	149	151	150	160	156	149	154	141	150	131	138	132	139	160	135	147	151	152	165	177	202	195	191	205	208	197	172	177	163	164	154	184	158	148	138	143	138	138	131	119	137	134	131	115	113
205	175	179	174	179	173	160	164	164	156	163	153	139	142	132	152	140	151	151	159	148	162	168	176	166	211	220	205	226	225	208	198	181	192	177	179	161	160	150	135	124	123	113	126	140	119	127	110	117	102
211	207	170	181	180	168	172	178	177	173	154	165	156	135	145	146	146	141	157	162	156	153	157	194	188	218	200	202	199	213	204	199	182	181	182	174	155	165	130	144	123	141	134	128	124	135	132	126	135	117
204	194	181	184	162	176	168	173	171	170	152	154	145	140	130	134	154	142	152	149	168	148	172	169	203	195	207	206	198	201	189	180	172	176	181	199	168	163	159	150	135	130	112	125	114	136	122	122	107	126
223	183	208	188	191	177	171	153	177	166	169	142	143	150	136	122	127	147	148	144	168	156	169	181	197	180	206	200	208	195	173	182	168	197	178	193	181	186	157	159	145	128	141	126	113	124	121	120	111	123
185	191	183	179	180	172	172	156	156	157	154	154	147	139	120	119	124	153	153	138	142	155	158	155	175	189	194	187	213	195	171	147	168	177	181	195	180	154	174	171	156	127	120	114	115	120	120	110	112	114
208	179	157	169	163	162	154	161	159	145	144	132	122	130	127	127	134	137	145	140	142	141	156	159	185	176	183	177	197	190	169	155	182	177	168	166	189	175	174	163	150	122	118	115	118	129	112	127	112	120
173	175	151	170	160	153	144	146	159	160	135	138	142	136	124	126	128	134	136	134	144	144	171	172	186	161	179	183	204	176	162	160	170	177	184	168	159	167	169	173	153	136	127	112	130	129	116	122	131	129
172	163	143	158	154	154	132	141	175	133	127	127	134	119	121	124	124	137	134	135	149	154	149	161	174	161	182	195	186	164	172	148	167	183	174	184	188	198	173	171	161	150	118	137	145	122	125	120	141	120
179	176	143	151	140	142	123	132	132	146	119	116	135	124	121	114	129	142	150	135	135	140	159	175	165	168	167	182	182	162	163	186	164	163	185	189	170	203	203	176	158	155	142	149	124	132	124	120	128	133
160	165	164	153	148	140	146	134	129	130	132	139	131	128	122	118	137	134	137	136	162	148	176	176	158	165	184	187	186	183	157	183	156	175	178	186	177	179	189	181	164	163	145	140	135	120	122	130	144	135
168	165	148	163	132	140	140	139	133	128	136	136	134	135	125	125	133	154	147	146	134	145	157	151	173	163	187	190	195	155	176	181	171	158	169	194	178	206	192	200	184	171	147	146	143	130	135	154	152	135
162	153	146	145	137	131	135	139	125	136	129	127	127	132	140	129	136	143	151	135	150	168	166	155	168	178	176	186	174	174	171	154	168	167	176	173	186	205	214	200	179	152	158	167	154	139	138	149	156	137
157	145	151	146	137	130	131	133	124	127	122	129	126	152	131	132	126	137	159	139	142	169	146	157	150	150	162	186	158	178	159	154	162	157	154	172	165	173	211	170	172	154	167	133	122	125	140	148	133	130
140	141	145	133	158	130	136	125	133	116	122	137	135	128	139	151	135	153	145	144	135	155	143	136	127	146	161	147	154	154	168	151	153	151	161	155	156	172	182	159	168	136	137	122	136	121	136	140	141	130
134	136	132	129	132	127	130	118	127	125	121	126	144	131	131	128	142	132	138	142	122	130	134	129	121	118	133	140	145	144	147	136	148	132	146	132	138	159	185	153	153	156	134	129	107	124	126	140	132	116
128	139	121	121	118	136	127	116	115	121	122	124	138	131	115	113	144	139	122	130	133	125	132	124	128	129	120	134	129	139	150	132	143	135	154	128	144	136	161	141	147	125	122	109	109	116	107	140	113	122
108	126	134	123	118	115	120	117	123	121	117	122	113	130	125	133	122	136	121	116	120	127	111	112	136	107	125	123	129	127	130	141	126	119	130	125	126	140	142	134	119	112	134	105	105	108	112	117	104	108
120	111	114	125	123	120	133	120	134	111	133	126	131	121	110	111	122	132	121	119	112	132	102	107	113	118	105	116	127	130	125	123	118	112	110	121	118	116	138	127	117	122	124	108	99	105	117	113	109	100
123	117	134	110	124	133	129	131	116	110	117	127	121	125	126	120	135	118	131	115	121	118	122	105	115	116	113	104	112	122	120	119	118	112	117	125	127	127	124	114	109	114	109	113	101	110	109	115	106	114
130	128	111	119	135	135	148	134	135	132	126	140	131	131	126	120	125	117	126	127	115	117	131	117	125	109	116	107	124	125	124	104	115	125	117	125	108	120	126	115	125	116	103	108	108	107	102	101	94	104
119	131	125	139	140	140	125	137	139	136	148	138	133	133	136	141	133	128	120	134	130	129	107	104	109	107	110	117	117	122	133	116	118	123	122	113	124	121	116	126	113	112	105	111	115	109	110	96	114	107
123	132	125	130	125	145	138	128	151	139	135	140	145	133	142	139	134	130	122	140	124	132	125	127	104	122	107	124	111	131	113	123	133	131	117	120	115	131	142	114	119	128	129	118	112	120	117	106	110	110
107	132	141	130	140	126	142	140	141	145	147	132	152	135	138	141	125	136	128	140	149	132	126	125	124	117	134	120	120	125	131	142	133	138	125	125	131	137	145	128	129	128	140	127	109	109	115	111	118	132
128	124	133	124	144	142	130	134	144	133	143	148	132	159	145	149	134	152	151	152	159	142	139	134	136	122	123	127	125	122	134	150	145	125	138	134	134	138	147	138	143	145	156	139	126	124	136	120	136	127
122	125	126	130	142	137	146	132	131	144	159	142	145	128	139	144	146	149	140	149	158	161	140	138	132	134	114	144	137	141	146	145	166	160	142	139	150	157	153	160	172	160	157	148	140	144	134	135	120	137
136	138	132	129	142	148	139	144	147	144	138	144	135	149	151	150	159	155	176	160	185	173	161	124	153	145	144	139	144	162	144	165	162	147	164	145	147	151	154	149	169	154	167	164	155	155	148	154	142	160
145	156	148	148	168	150	150	138	149	159	147	137	133	158	174	179	176	181	160	184	177	175	156	154	154	155	162	172	184	151	172	156	179	171	143	145	146	170	161	137	166	186	185	172	167	161	163	158	160	160
150	179	158	159	158	162	157	156	145	148	150	161	170	153	174	172	151	160	188	190	186	183	168	155	163	155	159	165	175	183	183	192	181	156	172	171	162	170	170	192	188	214	193	190	177	180	155	170	157	162
178	174	158	172	199	182	160	158	147	178	159	159	155	166	171	178	177	173	178	176	170	149	153	170	156	176	163	188	191	188	183	180	201	176	170	172	175	181	175	179	204	207	190	199	185	184	173	168	162	154
181	187	190	186	190	178	165	169	172	165	165	157	158	177	154	171	154	170	154	170	191	186	165	170	177	165	186	159	200	183	189	202	208	172	186	170	179	181	171	186	207	210	206	183	201	195	182	185	193	164
171	179	183	195	189	184	171	166	170	167	156	169	155	173	174	182	148	158	163	179	163	180	183	160	188	158	181	169	192	173	195	191	204	174	163	160	163	185	176	181	205	205	204	220	200	187	187	186	199	174
192	165	198	176	174	168	155	181	166	153	147	152	153	175	160	171	170	155	181	174	170	175	173	165	181	174	214	187	186	184	189	206	196	168	164	192	194	192	185	193	216	214	219	199	208	190	186	181	167	177
193	177	178	189	169	156	166	168	164	162	151	169	164	173	163	163	165	156	161	163	170	165	170	167	188	173	176	169	194	204	195	203	202	188	165	188	181	179	181	209	243	215	200	218	200	200	171	191	178	169
153	177	179	180	177	159	148	162	166	155	146	146	162	161	166	159	141	175	167	175	164	166	154	174	182	197	198	173	186	184	209	192	186	182	172	183	202	193	181	191	221	214	195	202	215	208	182	191	188	160
163	160	159	165	159	152	153	147	135	127	138	147	168	149	153	154	172	165	158	176	141	155	179	169	170	188	183	190	174	202	187	194	180	182	200	187	197	188	204	192	235	218	214	209	209	234	187	201	202	179
135	139	143	149	158	134	152	134	144	142	143	137	161	165	152	158	152	164	155	165	170	161	152	170	158	176	190	167	183	177	185	202	170	169	185	186	211	189	199	223	229	219	213	212	222	214	222	193	200	188
140	149	155	153	139	127	122	119	132	126	133	140	138	158	145	151	133	157	143	147	144	146	137	147	161	167	172	173	173	167	186	186	192	160	167	169	194	200	188	218	240	240	212	208	215	191	195	195	206	200
144	133	137	158	141	122	133	133	126	116	126	123	125	130	138	139	139	131	141	132	129	137	143	135	164	188	161	161	169	163	172	151	155	168	158	176	189	192	208	203	209	229	208	214	200	201	200	206	202	192
139	138	138	148	126	125	122	130	138	135	116	134	119	128	121	127	128	128	141	137	132	126	138	143	157	149	144	154	142	161	166	137	139	159	159	186	168	184	175	202	198	193	201	193	188	208	216	196	179	211
140	146	142	158	150	135	138	125	130	119	134	125	131	121	121	114	125	123	106	118	122	119	126	138	136	142	143	143	139	147	128	136	125	156	142	177	140	172	153	191	161	183	165	177	177	200	183	192	173	176
141	172	147	148	153	134	131	132	125	116	116	109	123	122	112	118	121	114	115	112	122	130	127	127	150	134	125	131	148	128	133	124	139	137	152	144	150	157	147	150	153	173	160	160	166	182	187	189	164	168
154	142	150	139	143	141	126	123	129	121	122	106	105	111	122	104	125	116	119	116	124	114	129	133	124	121	128	133	138	136	117	125	115	136	145	150	146	131	150	156	135	149	130	145	145	179	167	155	164	167
158	156	160	146	146	115	142	124	131	118	107	103	119	124	108	122	108	119	107	116	116	117	116	121	134	128	137	116	120	111	121	118	115	128	134	144	140	135	130	119	124	124	132	125	151	144	138	136	150	151
155	156	136	126	126	122	115	107	124	123	122	111	120	98	116	103	111	116	119	108	103	115	116	113	110	116	108	118	134	116	119	127	115	111	116	140	123	112	129	126	111	121	114	115	125	144	141	133	137	133
139	154	135	143	142	126	116	125	128	114	118	106	118	119	116	110	116	107	121	105	111	110	110	110	114	119	110	110	103	117	120	126	122	128	127	128	128	114	110	120	118	123	110	126	125	135	122	128	142	122
147	137	148	139	132	123	130	121	114	113	117	116	103	110	96	109	105	112	105	102	97	105	114	104	106	111	105	111	105	130	118	121	125	131	139	137	135	109	111	119	123	113	110	104	127	117	121	111	120	119
133	143	135	147	137	120	140	136	150	126	119	116	117	103	105	116	102	109	109	109	110	107	105	98	100	110	117	106	119	127	150	137	140	136	140	148	138	129	114	122	122	118	108	117	129	113	111	108	125	110
125	148	134	152	137	135	126	134	144	120	112	118	130	133	113	116	126	111	121	112	118	118	110	112	106	123	122	115	129	127	145	149	154	149	153	150	134	120	112	124	126	139	116	121	119	122	115	117	109	112
136	155	156	157	154	139	146	123	168	154	128	121	125	137	127	102	111	110	122	122	137	120	116	105	123	118	128	124	144	152	169	180	181	180	157	155	144	151	146	134	138	133	134	114	131	106	115	116	111	119
151	170	175	180	167	155	162	158	154	143	143	127	141	144	127	123	111	136	136	134	121	138	124	122	147	160	136	138	146	171	172	193	184	178	159	188	147	143	139	152	142	161	136	134	132	122	127	108	103	101
174	183	172	186	183	168	163	162	147	138	144	153	146	139	131	129	143	133	134	141	144	134	136	144	138	169	151	140	164	184	177	198	202	197	181	171	180	166	148	181	167	161	156	132	135	132	123	119	116	127
170	171	183	194	195	171	166	167	160	160	147	162	155	145	137	143	148	140	149	154	154	135	141	161	160	173	153	155	191	202	199	194	182	202	196	190	185	160	182	165	194	162	177	139	132	131	127	119	123	114
178	184	194	200	198	187	171	165	172	163	169	162	157	160	138	152	145	143	148	164	165	165	169	169	179	167	176	168	170	184	220	202	167	199	191	176	204	179	171	160	175	161	157	130	146	144	123	124	119	122
171	191	183	193	188	162	155	169	164	154	161	155	169	165	155	148	138	150	152	172	175	164	166	184	178	190	176	169	177	184	216	194	182	179	205	175	190	170	176	150	171	179	158	142	140	142	124	117	139	122
164	157	182	177	183	173	159	159	157	158	154	156	156	167	144	141	156	141	157	149	167	159	153	175	179	180	184	173	177	198	193	190	172	195	186	183	183	167	167	153	141	164	129	127	129	134	127	122	128	117
159	163	156	169	168	148	169	152	158	157	151	150	151	157	162	148	126	155	155	157	173	171	158	184	195	183	158	164	181	176	182	180	156	165	160	152	147	163	144	139	148	134	122	117	126	133	130	121	129	124
145	162	144	150	150	133	138	147	146	123	164	149	134	152	153	136	144	155	144	157	155	172	149	168	169	153	159	158	166	171	160	158	143	145	152	144	139	133	124	142	138	136	116	115	121	118	122	118	114	120
134	142	137	156	149	145	135	140	144	149	148	135	135	138	161	142	129	134	121	145	166	155	160	169	158	178	140	162	148	143	140	138	152	140	133	135	134	120	128	124	114	121	113	122	113	125	113	115	111	110
127	135	124	132	138	119	121	127	118	126	146	136	133	137	125	127	125	134	128	155	143	147	142	162	153	131	142	133	136	145	133	133	140	132	132	122	118	121	112	118	107	113	93	105	109	104	102	114	104	122
112	121	128	124	127	126	117	107	142	117	130	136	123	124	132	133	123	128	125	142	135	156	130	146	146	141	124	135	135	125	131	128	130	124	114	116	115	114	125	112	112	107	103	99	116	109	118	109	123	103
127	131	116	117	122	131	131	129	107	130	123	127	137	131	122	114	117	127	134	131	133	125	133	150	134	136	118	112	126	132	128	114	123	111	125	116	108	109	101	113	125	118	113	107	109	125	119	129	106	112
127	130	129	129	126	119	118	122	120	130	124	130	126	117	121	117	117	120	132	122	132	118	137	141	146	142	123	120	121	116	126	122	113	138	114	111	104	114	120	129	116	114	114	119	104	127	118	121	112	116
120	137	136	127	122	127	136	129	127	129	138	120	142	121	134	123	115	122	133	109	132	128	134	142	146	128	132	120	123	123	119	122	117	114	122	117	107	118	132	128	121	120	111	124	98	133	113	117	109	110
134	118	119	139	124	136	125	128	131	122	136	111	146	141	130	129	128	122	131	127	136	154	152	150	135	136	125	135	121	127	121	126	134	114	123	121	116	112	124	115	109	101	109	122	123	121	113	112	114	116
147	137	147	124	136	131	151	158	149	139	139	147	152	142	131	121	124	135	149	128	141	145	148	156	149	151	137	132	123	131	120	126	117	126	123	113	118	110	107	108	126	111	109	118	118	113	111	136	119	116
146	135	124	150	157	152	142	153	150	146	138	140	149	142	128	134	128	118	129	140	138	148	157	157	144	145	146	130	131	134	121	127	130	157	134	125	129	127	118	118	122	110	104	115	123	125	116	103	115	108
123	143	141	143	141	139	151	148	144	136	137	139	155	152	137	138	129	149	132	155	147	169	152	171	163	164	156	171	150	150	141	158	138	152	154	128	138	132	135	110	115	110	103	112	127	122	126	108	128	115
134	141	129	152	145	153	143	166	161	153	145	158	141	149	131	133	122	126	121	146	149	166	159	187	174	163	177	181	167	153	155	162	165	157	147	134	130	142	148	116	127	109	116	120	113	125	115	118	119	125
126	130	133	130	142	135	137	137	151	142	137	156	144	147	124	144	141	130	135	124	155	170	162	182	171	175	164	169	153	155	140	153	153	153	143	151	141	138	138	126	112	114	124	119	129	115	132	101	120	124
116	123	128	130	118	124	137	130	133	139	129	145	117	152	123	134	128	142	123	147	152	171	167	171	151	186	170	166	184	167	143	165	157	149	148	141	139	134	139	138	116	114	111	101	110	124	119	99	104	118
121	127	121	122	119	126	153	143	124	146	130	145	135	141	143	136	140	133	137	127	144	155	157	163	159	174	156	156	145	165	141	147	170	143	135	136	133	128	151	120	115	96	101	117	114	113	111	97	111	116
131	111	126	128	134	127	134	131	131	128	127	152	133	133	140	134	128	132	129	141	143	151	162	175	154	150	171	144	159	138	141	153	142	144	127	118	120	119	120	130	117	104	110	116	124	120	119	111	103	115
118	116	129	124	133	128	140	140	148	136	142	128	139	141	133	140	144	144	132	143	133	142	146	145	133	155	150	146	137	137	128	122	138	132	121	137	125	140	123	128	112	105	96	112	119	111	104	100	116	97
118	125	123	131	122	128	149	138	141	143	137	149	142	137	144	140	140	136	145	136	139	137	140	149	143	144	153	134	126	126	143	132	134	136	142	122	128	122	130	122	113	116	108	106	105	100	102	111	103	115
128	115	137	131	148	132	133	132	155	149	145	140	136	154	123	149	130	132	146	136	143	141	142	134	139	138	151	135	133	134	131	151	141	139	133	128	124	129	124	128	112	106	126	109	107	102	104	111	118	121
112	135	134	146	141	142	146	140	142	137	141	142	129	143	146	142	127	142	149	135	137	126	151	130	157	140	136	142	147	127	138	143	145	140	139	148	132	138	132	130	111	120	118	112	108	106	116	115	117	106
115	130	120	150	139	144	146	141	130	126	134	135	147	136	143	133	137	140	137	129	125	135	127	127	131	139	136	136	141	126	141	139	148	131	140	145	137	125	108	129	115	123	133	116	97	103	109	112	107	94
131	120	141	138	137	143	145	135	131	146	123	131	124	132	128	130	122	108	131	124	123	126	134	121	120	141	132	133	128	124	115	127	131	135	134	135	133	126	132	126	130	118	128	114	115	96	116	111	116	112
132	125	128	149	155	139	135	131	136	112	129	124	134	134	122	123	129	120	107	108	107	120	121	116	119	119	133	123	122	123	109	122	122	138	115	135	116	119	116	125	109	125	114	111	118	106	115	100	107	92
118	127	142	130	138	136	140	126	123	120	117	113	128	120	119	107	109	112	113	129	108	118	119	115	110	116	120	119	110	93	111	106	99	120	107	107	114	114	106	109	110	111	108	112	110	108	111	100	115	105
125	135	125	119	120	134	128	124	119	103	110	113	124	106	115	105	119	98	111	108	120	109	109	110	107	105	119	111	111	117	109	101	102	106	113	115	117	96	122	103	114	105	121	100	111	111	98	115	102	107
121	131	130	120	123	119	135	126	126	112	111	109	105	123	105	112	117	98	102	110	117	120	113	112	129	112	129	118	110	113	110	133	105	107	111	117	112	108	125	115	127	109	116	112	110	109	103	111	109	115
132	125	118	135	128	148	132	126	120	113	120	123	126	122	118	106	111	108	105	99	106	111	118	118	119	113	104	106	120	121	112	106	122	124	123	112	122	118	129	128	128	125	118	124	122	120	129	135	120	115
118	131	120	134	130	114	116	123	125	113	121	110	117	118	118	118	117	116	111	114	121	124	114	118	119	116	101	125	118	123	133	113	130	121	125	126	128	140	137	141	136	115	122	145	138	134	128	124	143	124
129	125	118	126	126	123	118	122	126	114	119	122	105	105	111	120	117	111	117	114	127	114	116	117	133	109	123	123	128	132	140	125	140	144	143	140	140	160	140	154	136	151	141	127	130	127	132	134	138	117
119	128	122	134	129	114	140	129	137	112	123	120	116	117	110	120	107	108	107	123	123	133	118	122	123	123	132	112	129	130	146	140	153	131	149	137	142	168	156	163	141	140	139	128	150	112	146	142	149	139
127	132	133	126	129	119	137	128	118	123	115	121	130	115	107	108	120	110	130	132	125	117	120	136	125	110	117	121	136	132	147	133	144	142	146	137	135	149	153	151	143	151	136	131	125	143	144	143	153	139
133	139	137	120	140	134	135	120	115	127	117	140	122	125	113	118	116	115	126	116	123	120	117	117	125	124	109	115	113	141	120	140	126	129	141	142	137	154	160	146	151	134	147	128	136	141	148	139	133	149
143	134	149	134	135	142	138	121	118	126	109	115	116	126	114	122	109	126	121	122	124	130	125	118	129	113	115	112	143	137	141	141	151	140	135	151	130	158	153	152	128	134	140	132	133	129	139	137	129	146
134	145	154	153	141	130	130	121	108	115	124	121	128	122	119	124	123	111	108	105	118	129	126	123	116	122	126	130	136	139	115	140	143	142	131	119	133	154	143	151	137	131	123	139	128	129	132	133	122	129
141	158	155	139	139	125	132	134	126	125	113	122	120	127	129	121	119	120	124	121	126	131	109	119	143	133	115	131	145	144	139	132	140	144	136	130	146	159	155	144	136	139	135	121	136	129	138	153	143	127
152	148	143	150	148	147	138	121	120	116	116	123	127	122	122	122	118	126	126	125	127	131	129	129	130	134	136	135	147	153	138	145	139	160	147	143	140	168	140	146	125	138	133	129	132	144	135	142	133	115
146	152	156	174	142	142	136	131	124	115	128	127	121	129	114	117	108	116	121	139	131	138	120	132	122	127	143	140	136	146	156	135	152	152	150	146	150	156	146	148	124	142	126	138	125	127	134	137	134	132
164	134	145	151	153	147	134	119	142	122	117	122	134	119	130	132	104	114	126	124	121	125	125	132	130	140	134	146	140	148	134	157	153	158	142	152	157	168	154	144	146	150	139	121	137	138	123	124	121	125
139	157	150	173	158	139	153	142	129	136	122	109	137	138	122	126	123	113	116	119	130	119	125	121	129	133	128	135	124	137	135	145	151	134	137	142	137	157	148	131	125	141	151	141	133	154	135	144	128	143
159	171	179	167	167	175	155	155	147	145	146	132	135	136	144	134	129	132	118	119	111	116	122	112	126	113	105	120	135	124	120	126	123	130	133	140	134	149	141	152	132	140	133	152	127	150	157	144	127	136
172	192	185	199	181	194	186	182	168	163	156	152	152	149	149	134	144	112	132	113	128	113	124	112	110	124	110	113	109	122	113	125	121	104	118	119	117	130	138	121	134	128	129	150	133	148	142	143	134	132
196	204	211	195	207	189	183	186	182	186	178	173	170	191	177	164	145	128	129	125	121	116	131	120	116	102	101	101	105	113	101	105	112	105	99	92	113	133	125	137	136	126	131	146	138	137	137	136	142	131
201	202	219	216	207	212	221	187	232	208	198	192	200	174	172	168	163	147	133	127	123	126	125	114	115	111	105	104	97	103	112	108	113	110	107	104	111	122	118	119	125	128	129	129	136	124	115	139	132	119
216	213	231	214	217	219	213	192	213	203	183	186	201	185	187	180	171	160	140	128	125	130	115	126	115	119	117	121	109	109	110	103	103	105	106	113	115	117	114	120	117	114	115	126	122	117	114	129	130	108
215	191	212	204	216	187	197	184	209	215	189	194	187	196	179	145	186	165	159	136	142	128	136	129	128	131	112	116	120	120	109	109	113	120	108	103	103	104	112	104	108	101	117	111	115	129	112	118	108	122
181	189	186	165	182	179	199	181	198	184	215	166	187	185	157	164	153	154	154	137	118	115	124	126	147	122	116	115	118	118	118	114	111	110	125	112	105	111	99	104	101	105	110	107	102	104	117	113	115	95
166	163	147	166	143	166	173	166	169	165	197	183	183	161	153	148	149	144	144	131	114	119	128	129	130	123	119	118	133	96	120	100	115	111	133	122	119	105	106	120	109	126	106	104	113	112	112	119	105	109
167	147	139	130	155	132	135	144	141	141	148	153	159	153	143	133	144	135	134	116	129	124	111	128	140	131	110	126	128	128	117	125	115	123	123	129	121	121	105	116	113	110	112	109	114	117	101	116	120	115
158	125	129	136	132	122	125	120	131	133	137	150	132	147	134	121	133	134	129	121	127	132	125	124	141	128	147	124	135	136	140	132	123	139	137	144	123	123	127	117	114	116	106	121	121	125	118	122	133	132
146	137	142	126	138	113	127	131	123	119	126	143	123	138	145	135	129	141	134	138	140	119	122	134	142	141	163	123	133	136	144	131	123	126	156	138	124	116	129	126	126	134	128	133	135	118	130	136	135	134
144	124	123	131	122	142	121	132	145	126	124	138	142	145	147	133	125	139	142	135	129	130	141	130	154	133	123	136	145	137	144	120	119	127	153	138	122	125	125	125	119	120	120	130	121	134	113	141	129	143
145	139	139	137	136	127	136	132	139	131	124	127	126	141	128	137	128	140	126	134	136	123	139	136	146	130	123	118	132	132	134	127	126	126	126	121	123	122	120	119	114	103	125	127	134	116	125	124	130	139
138	129	134	144	123	137	127	125	127	120	134	108	112	129	137	121	128	134	125	117	110	121	130	122	128	120	125	113	138	129	126	117	138	122	141	131	120	117	127	117	111	105	110	121	105	119	111	123	116	127
137	119	126	151	119	119	113	132	128	117	114	117	122	124	143	116	127	118	125	114	114	119	133	114	114	118	116	119	119	121	118	113	119	119	103	112	98	108	108	106	109	97	98	117	110	117	114	119	109	129
155	136	129	132	136	118	108	124	119	102	113	120	116	116	114	119	119	117	120	111	115	117	117	111	117	118	102	104	121	119	114	120	116	116	109	108	111	108	105	112	105	108	101	105	104	104	99	118	106	113
131	139	128	127	139	128	123	118	121	116	111	106	113	114	97	108	117	112	105	110	105	111	112	121	120	122	120	117	117	110	127	103	125	107	115	116	111	114	108	104	103	95	85	98	100	103	101	115	121	106
134	130	137	115	116	117	122	110	113	121	104	113	105	106	115	106	112	118	118	110	107	111	125	122	114	107	113	117	110	112	111	113	110	112	102	94	103	107	103	104	99	113	112	105	101	114	109	122	104	99
136	124	127	119	123	105	102	119	114	114	112	111	105	109	106	112	122	112	105	104	116	121	116	112	110	114	108	118	117	104	110	105	118	115	111	114	103	99	113	111	118	100	104	109	113	106	100	121	112	115
119	118	121	113	117	113	110	95	106	96	109	105	115	107	110	106	107	131	114	115	112	105	110	117	120	116	112	107	115	113	119	118	124	110	115	125	113	113	97	105	107	119	111	108	111	110	118	114	107	109
116	122	129	132	113	108	108	109	105	106	120	110	106	96	110	109	111	129	112	106	104	115	114	104	113	117	115	105	108	105	128	103	122	115	131	121	114	116	125	128	121	129	108	119	116	130	116	114	119	111
118	109	107	112	113	104	105	120	114	107	99	110	117	109	113	110	116	115	129	114	113	104	108	108	108	114	119	118	112	115	107	113	104	110	121	123	125	135	124	151	128	125	125	133	125	128	126	153	137	138
118	108	106	117	121	113	109	106	112	100	117	119	121	108	110	115	110	104	99	104	117	106	111	102	122	114	120	117	108	103	107	111	116	129	133	151	120	143	133	163	154	150	138	149	150	148	133	133	144	138
109	124	109	113	116	109	109	110	121	113	120	111	126	115	119	110	111	113	107	121	102	108	108	99	101	116	113	104	122	116	124	117	118	144	149	148	147	163	178	170	150	172	163	158	161	156	149	151	165	159
105	118	112	103	114	129	121	116	114	124	122	127	117	112	110	110	125	107	118	103	108	110	118	112	105	109	126	131	113	130	118	124	126	150	150	158	151	175	188	179	169	180	164	169	176	205	178	178	179	177
120	120	126	122	128	116	125	120	134	128	129	124	109	142	111	118	106	103	108	119	123	112	110	112	109	115	112	116	124	110	111	146	127	157	155	168	150	166	201	210	175	211	193	208	189	210	199	198	211	234
134	130	113	119	119	105	121	119	130	133	131	138	123	126	121	122	118	129	115	114	111	113	104	109	99	112	105	120	131	135	136	144	155	146	143	166	145	187	177	221	199	213	205	205	200	216	218	222	235	236
134	138	130	117	133	116	122	128	127	135	131	126	110	117	125	116	125	105	118	102	103	114	113	115	106	120	101	133	131	126	143	145	154	164	153	174	174	189	193	213	201	208	201	245	232	245	229	233	245	260
154	138	130	120	124	122	132	120	149	123	115	121	128	122	124	125	116	115	116	114	101	110	123	102	114	108	113	114	116	141	138	157	148	161	169	166	176	200	194	190	226	228	225	222	233	264	244	258	251	237
143	135	129	123	135	123	126	125	135	131	135	113	125	107	113	126	114	116	117	109	125	110	106	125	109	111	125	116	127	135	135	148	151	184	160	192	175	197	211	224	219	254	221	246	236	251	247	248	262	252
134	134	130	128	119	123	112	122	130	114	114	130	132	118	110	104	114	110	114	116	109	107	110	125	108	115	100	128	125	126	137	144	154	174	170	163	187	193	201	221	214	239	252	227	233	250	248	242	257	255
124	129	128	115	118	122	112	116	115	110	108	107	123	115	109	116	118	110	115	95	116	113	106	106	117	120	123	116	137	115	138	148	158	161	165	171	177	184	200	202	259	246	230	257	248	254	240	238	261	249
129	128	130	124	123	113	127	108	111	106	118	113	101	108	116	110	99	118	109	122	114	125	110	118	127	112	114	127	136	154	135	164	169	166	164	178	185	182	232	229	219	238	234	234	263	245	259	258	253	265
120	115	119	136	117	108	113	100	110	103	120	108	100	101	118	101	112	111	105	108	108	124	121	111	118	116	117	132	137	152	152	161	172	181	163	189	193	211	207	218	231	227	240	242	217	245	222	225	240	234
116	109	112	113	109	118	107	111	118	118	104	121	100	111	119	109	104	111	128	116	126	116	133	120	119	147	139	146	154	141	148	162	164	168	175	181	190	190	212	192	221	238	224	224	227	221	208	221	206	227
115	122	118	117	129	114	108	116	111	111	115	120	106	105	109	107	107	105	124	119	114	129	125	127	122	127	131	144	161	165	145	154	174	171	181	175	197	187	201	168	213	208	217	187	228	202	200	197	213	176
118	121	110	125	119	107	106	105	117	103	110	113	116	107	103	99	110	103	113	125	126	128	135	134	128	132	126	136	154	145	165	148	175	173	160	171	166	176	164	172	181	184	184	191	181	163	175	159	170	178
125	111	112	105	128	127	111	113	106	113	101	113	113	104	109	104	112	111	108	124	113	120	137	136	138	133	139	145	138	147	135	151	154	148	167	151	159	150	159	150	168	166	158	145	156	136	138	154	145	139
126	121	112	121	120	108	113	106	115	120	106	117	112	111	107	108	98	108	107	109	121	110	118	104	136	122	138	152	155	132	140	148	160	160	139	140	142	138	142	138	135	137	149	140	130	140	130	111	126	127
109	116	124	114	121	113	120	112	112	103	114	109	121	120	108	108	96	120	98	115	101	120	103	117	115	118	125	125	139	121	123	136	137	142	135	136	146	125	113	129	132	144	136	123	135	125	125	112	131	125
115	115	113	125	126	112	105	124	115	108	110	103	118	109	131	119	120	110	104	102	109	113	102	120	106	120	111	122	121	127	118	113	155	134	126	136	130	121	140	122	121	121	118	128	122	108	107	107	115	103
148	122	116	107	129	112	130	130	126	104	107	108	123	112	104	116	109	120	109	109	106	98	113	107	99	111	109	110	123	127	118	136	127	135	116	127	133	129	120	112	132	115	119	104	109	110	116	112	118	102
137	127	131	131	140	111	117	115	116	108	109	118	122	122	124	134	123	123	110	109	105	114	106	108	99	111	100	108	124	121	118	123	121	123	112	111	112	114	134	111	117	121	112	112	109	122	103	110	115	104
130	121	105	119	123	122	104	113	111	113	101	119	127	125	121	141	131	130	117	108	118	103	106	114	118	106	112	114	121	113	121	120	118	138	121	116	119	110	116	118	106	109	110	118	118	140	107	121	109	109
137	126	122	106	112	110	96	102	112	115	111	126	102	125	126	126	122	129	104	115	114	109	108	116	121	119	114	123	117	114	124	124	130	101	114	97	122	112	133	102	136	113	118	113	97	121	109	113	116	133
122	127	117	113	108	103	111	106	107	108	109	106	113	122	120	146	122	126	109	115	122	113	108	111	116	112	100	111	120	127	114	127	130	114	107	112	117	109	126	113	113	115	116	109	108	112	113	112	120	127
127	118	120	123	106	114	111	105	116	115	113	100	111	118	115	126	122	122	115	120	113	118	109	106	117	114	110	116	139	118	122	119	138	115	127	120	124	112	127	117	114	116	109	107	111	109	113	110	111	129
134	120	119	123	106	108	109	120	110	113	114	121	103	113	105	125	114	116	123	126	119	127	115	115	119	136	115	128	125	125	132	130	138	144	113	120	128	117	118	107	127	109	119	104	105	105	110	123	120	134
128	118	110	124	123	110	120	97	109	103	117	119	120	110	112	138	118	118	123	112	121	116	123	127	133	113	128	129	129	127	123	129	130	133	129	115	115	118	108	121	124	106	108	108	114	110	108	103	118	121
110	125	115	129	123	115	111	106	113	109	119	126	126	109	116	119	122	124	118	134	118	121	118	129	124	121	124	131	138	124	130	130	137	126	116	115	120	123	109	114	114	131	117	109	98	109	103	111	117	117
118	120	111	112	117	118	111	95	114	117	116	119	115	119	123	123	126	127	122	124	132	126	112	142	126	129	123	139	145	137	129	132	141	117	137	111	121	108	115	111	116	114	123	104	122	110	111	115	111	117
[truncated: 1,342 more columns]

## Sheet: WG_10_Fig4b
122	113	111	100	106	106	103	102	104	106	103	106	105	108	104	107	99	108	106	110	110	111	107	98	104	106	105	100	104	103	109	105	94	112	91	102	108	98	102	106	107	113	113	105	104	103	112	112	128	104
111	112	107	116	119	114	111	97	107	109	114	104	109	110	116	114	119	104	104	98	102	101	107	111	107	99	99	114	107	115	105	104	103	118	110	104	101	108	115	122	116	126	115	129	132	131	116	121	126	126
112	117	131	117	107	108	117	106	111	101	112	108	114	124	115	110	101	104	103	110	99	98	96	98	98	110	101	108	107	112	122	122	108	102	105	124	107	117	119	109	128	133	132	126	135	123	128	121	131	124
116	119	111	107	106	114	107	106	115	116	112	122	118	101	114	104	113	121	99	102	84	100	103	92	98	114	117	124	128	127	124	119	112	120	122	136	120	128	144	147	137	139	131	148	157	135	130	131	126	124
112	108	115	129	113	110	107	111	115	112	114	114	125	121	117	112	108	108	111	111	105	100	94	90	129	127	114	112	124	137	128	127	122	132	134	137	132	137	142	123	144	150	163	140	149	142	130	140	134	143
110	100	103	114	111	101	123	111	108	111	119	120	116	122	119	119	115	112	112	115	110	107	110	123	111	128	114	134	137	155	136	149	138	141	133	146	144	153	139	160	160	169	161	148	146	146	148	135	126	118
104	106	113	118	116	118	118	125	118	115	106	100	112	122	131	122	105	119	128	117	110	111	121	118	129	135	130	134	128	139	142	150	147	147	148	157	172	177	160	138	154	166	171	152	153	149	138	140	144	125
117	125	117	125	133	117	132	119	126	114	116	126	124	126	120	120	120	115	120	111	109	111	118	129	116	124	119	120	134	144	140	143	141	150	165	146	158	155	160	169	166	175	158	152	157	149	151	134	135	140
107	111	124	117	126	111	113	115	122	119	118	122	117	108	121	121	124	111	118	118	111	107	110	116	110	128	127	123	129	136	136	142	140	148	143	144	154	162	168	156	145	159	155	140	151	143	133	129	145	140
104	120	114	107	119	130	127	118	114	114	113	128	118	123	116	113	111	118	114	107	106	100	116	119	126	115	106	122	127	117	133	129	135	134	145	139	142	139	147	142	153	138	144	139	155	152	123	129	127	129
108	113	125	125	115	99	112	109	116	120	121	118	107	109	110	101	102	96	98	109	107	118	100	108	115	110	122	126	115	111	116	133	138	138	116	133	144	140	143	139	143	141	127	137	133	127	128	113	127	124
107	120	111	115	104	103	115	110	116	109	106	113	104	108	102	96	98	105	107	103	106	97	104	110	117	114	110	107	117	111	114	124	117	126	124	135	138	123	124	122	139	133	126	118	123	120	111	115	117	98
123	119	104	116	117	101	104	99	104	112	112	105	103	109	101	104	106	106	96	104	105	114	111	102	97	109	107	119	109	106	104	104	117	120	128	130	119	122	124	131	115	116	114	120	113	117	107	103	111	123
118	120	119	103	105	102	109	113	112	108	101	100	108	105	96	99	95	110	111	115	111	105	107	110	106	111	109	106	114	110	119	116	104	119	112	127	118	122	112	108	115	118	104	103	108	107	104	119	108	96
113	117	114	118	117	117	104	104	105	95	94	106	103	98	105	112	119	101	105	96	99	110	100	110	106	112	120	116	111	101	103	104	112	103	115	108	112	113	115	102	109	104	105	111	119	120	101	97	95	97
121	116	122	114	110	112	109	102	104	101	96	103	105	107	112	102	114	105	107	110	111	106	96	99	99	104	105	114	107	111	114	111	110	101	106	101	108	114	103	102	113	108	109	106	105	99	94	100	102	106
126	104	103	109	115	114	101	97	107	110	103	110	103	103	97	118	112	118	103	97	93	111	96	96	102	111	118	119	116	104	98	108	101	102	109	106	108	109	120	106	98	103	104	98	101	108	110	102	105	107
107	114	114	123	121	114	120	104	111	102	106	105	110	109	115	108	102	101	102	116	116	92	96	114	105	111	98	107	107	107	104	107	109	107	100	105	114	106	112	102	99	113	116	109	109	102	112	115	109	98
131	126	107	108	114	117	114	103	98	90	113	121	116	106	102	108	112	114	101	100	96	98	104	105	108	92	103	106	120	112	102	92	98	93	110	99	104	104	112	107	107	115	99	98	99	109	93	107	101	95
110	112	123	121	114	111	108	112	116	105	104	112	100	108	112	105	93	106	105	114	109	108	102	110	97	111	115	105	96	102	102	96	95	107	104	105	118	108	124	104	103	98	115	105	107	90	100	108	117	100
117	122	122	108	114	108	109	106	111	102	104	117	116	101	96	114	102	104	91	106	100	106	123	116	107	113	112	105	100	99	110	103	93	103	110	108	106	111	104	97	114	101	101	97	109	94	118	91	102	103
110	108	117	109	118	122	103	110	123	123	111	102	98	106	111	117	93	106	107	126	109	106	110	111	105	111	113	121	104	99	103	99	102	108	100	101	105	117	113	109	95	94	102	106	113	103	106	108	115	114
114	123	115	126	115	113	123	122	115	116	121	113	128	118	106	110	105	104	111	106	112	110	114	126	119	116	107	94	105	99	116	106	112	105	113	110	107	95	105	101	112	112	111	110	94	107	106	109	106	107
112	117	115	117	117	123	101	112	119	120	124	121	110	111	107	105	115	111	107	116	134	118	111	107	122	103	122	117	111	114	107	101	114	100	96	94	106	109	114	120	100	103	102	109	107	121	112	98	98	119
102	121	125	113	117	107	120	118	109	116	110	118	120	119	115	111	115	128	122	120	124	116	127	128	133	122	118	110	104	103	101	110	105	111	104	117	107	100	107	105	94	109	104	111	106	109	100	116	113	101
113	107	113	123	123	105	112	103	115	116	119	119	125	124	124	135	138	126	133	127	141	137	126	128	125	126	120	126	118	124	113	110	110	113	99	102	92	108	105	107	100	97	107	102	102	103	105	103	107	103
115	125	117	119	104	116	110	126	130	117	122	124	133	131	136	143	138	134	135	134	142	149	142	126	146	134	139	121	127	132	119	108	112	102	97	108	109	113	98	103	109	94	95	107	96	103	102	100	105	103
110	110	97	126	126	117	111	117	123	124	132	136	135	160	151	157	151	142	151	148	145	159	159	147	142	139	133	124	132	122	112	126	116	113	120	121	107	112	116	109	106	98	106	106	106	107	100	106	96	100
123	127	128	119	111	123	104	132	123	124	128	140	157	159	149	148	146	155	167	151	145	161	150	175	161	164	156	141	140	140	142	138	107	124	115	134	124	109	114	110	119	111	114	105	101	103	91	102	110	107
129	119	112	114	129	130	129	117	121	132	129	149	155	150	158	156	168	168	166	173	178	152	166	167	170	168	150	150	161	146	124	135	130	145	127	135	126	124	121	106	118	103	118	98	112	112	121	115	118	110
126	137	138	139	138	112	121	118	133	131	131	124	159	158	183	177	174	176	179	185	171	164	160	173	178	169	149	163	153	146	144	133	145	140	126	136	136	131	127	121	123	116	132	132	130	115	114	109	109	105
127	122	122	128	133	125	131	118	134	127	138	139	158	166	166	174	186	178	178	162	161	163	169	175	183	159	163	145	157	143	131	138	154	149	139	147	129	115	108	127	129	119	104	113	119	126	114	107	106	109
124	128	125	119	124	124	123	136	126	128	123	139	135	157	173	181	159	176	178	164	156	160	164	160	159	152	152	148	148	142	129	130	141	130	126	141	131	128	126	123	116	118	110	118	119	107	118	113	103	106
133	134	129	121	128	125	117	118	110	114	118	135	146	152	156	153	153	158	158	162	137	138	141	156	148	146	127	132	136	144	129	131	130	127	127	110	125	119	113	113	129	105	112	98	105	105	107	109	109	97
106	130	126	124	113	115	103	110	111	119	114	130	124	136	145	148	129	146	136	133	146	130	141	136	134	141	136	125	124	114	118	114	124	109	111	110	108	113	116	106	98	107	101	107	108	111	102	107	114	112
119	135	131	133	116	121	124	117	109	110	106	117	122	130	130	137	128	133	118	121	118	125	121	121	118	104	114	114	113	110	114	129	126	110	117	97	121	105	104	106	115	109	111	115	107	110	116	104	107	109
122	121	133	130	117	122	122	108	116	117	112	117	112	117	115	132	111	117	118	122	113	117	111	122	108	108	109	111	113	109	106	117	126	122	107	105	113	113	119	107	109	105	109	106	112	105	118	106	117	131
125	121	129	120	118	113	128	130	110	103	100	109	103	108	108	109	98	117	123	120	96	104	99	115	116	120	111	105	113	115	109	119	116	117	117	129	128	107	99	111	128	117	111	123	110	127	121	123	117	123
124	126	134	131	113	125	113	106	107	119	124	118	103	110	119	123	112	107	117	108	117	128	116	110	103	104	94	101	98	102	123	110	135	129	122	114	123	111	122	111	124	126	125	129	117	154	141	129	135	146
131	132	125	113	110	113	118	114	119	109	93	102	109	115	117	116	109	118	127	122	113	113	115	113	115	108	112	103	105	111	125	121	124	110	115	127	148	130	123	122	136	129	129	145	163	150	180	158	163	157
125	120	122	119	109	116	118	103	106	103	105	114	114	115	110	123	112	112	120	118	119	105	120	117	114	115	100	104	112	116	122	136	133	132	143	142	129	139	129	146	156	139	148	156	171	191	179	173	171	166
118	127	120	114	110	93	110	117	121	110	113	97	104	119	105	99	101	108	126	131	120	129	111	121	123	107	128	118	125	120	117	140	137	143	138	147	164	165	150	147	161	154	165	184	184	183	192	183	190	181
123	126	120	122	111	113	115	111	110	109	105	107	116	111	101	116	119	118	126	108	109	116	124	132	118	119	110	110	124	118	128	137	155	162	181	182	177	158	155	172	176	179	171	196	211	210	195	197	191	187
125	136	123	130	113	103	102	113	111	109	101	99	109	122	111	105	103	114	111	121	123	115	116	138	139	125	130	140	147	138	153	168	178	156	157	191	191	173	164	190	198	182	198	204	224	224	196	207	193	188
131	131	125	118	114	105	112	102	110	117	121	113	110	108	110	99	107	115	113	121	123	113	130	134	132	119	121	136	149	159	154	168	175	176	189	184	182	175	178	203	184	194	186	206	212	216	212	198	201	202
127	133	116	122	122	103	106	100	110	102	107	107	105	115	115	112	107	106	115	122	116	130	126	125	116	131	128	144	130	167	158	180	174	199	179	208	198	193	192	204	186	186	186	202	218	210	189	205	191	192
143	138	119	126	117	104	106	113	115	105	106	114	122	108	105	101	103	104	122	118	103	115	142	128	140	118	139	141	151	167	173	186	189	199	197	224	213	204	195	202	199	199	182	183	190	187	178	186	185	196
130	135	127	121	119	113	105	101	105	103	108	109	98	103	105	115	110	99	115	111	115	120	128	130	132	137	148	164	160	153	177	190	185	193	197	210	197	191	199	197	195	177	165	182	185	173	171	167	175	170
137	142	123	119	109	105	105	113	105	111	110	105	111	110	98	108	109	106	110	99	98	105	127	136	136	128	131	146	169	149	180	179	192	184	212	201	195	180	187	185	186	180	162	162	159	163	167	167	170	154
127	121	128	121	112	106	108	107	119	107	112	99	101	90	98	95	108	100	102	109	108	120	120	117	112	120	127	138	150	150	164	183	179	182	187	190	175	183	172	175	153	155	127	145	147	133	127	154	143	163
135	121	125	121	116	113	111	113	104	116	103	106	100	117	103	108	101	103	102	107	98	109	105	119	122	120	120	125	140	149	141	142	159	150	183	172	166	139	145	149	137	118	127	134	129	126	125	137	133	137
119	104	87	114	107	111	110	103	99	106	116	107	105	96	95	108	110	103	103	101	107	105	97	111	104	108	115	112	134	122	122	127	135	161	160	145	130	130	144	144	122	111	112	111	110	114	103	119	122	134
109	108	115	119	101	99	110	108	108	115	103	114	117	111	116	114	107	99	113	105	111	96	100	102	115	109	116	101	106	113	116	107	121	116	129	131	132	129	132	124	124	120	109	123	113	106	104	118	120	122
104	98	118	121	119	116	102	97	105	100	103	118	115	110	101	110	112	115	114	105	108	111	108	112	98	93	99	97	120	113	107	112	111	127	126	121	117	118	121	116	121	106	95	103	113	108	103	111	106	114
110	128	124	119	102	100	115	117	118	102	105	120	122	112	105	122	100	128	121	130	117	108	95	95	100	96	98	88	103	113	112	107	113	118	113	114	121	117	113	105	111	116	116	114	101	100	97	109	119	120
100	108	120	110	115	111	121	120	113	118	110	118	111	104	110	127	119	110	114	115	123	112	113	111	102	103	104	105	104	98	100	102	117	108	114	110	100	105	102	111	97	104	96	104	103	97	100	108	94	112
115	109	137	131	128	126	123	123	119	127	119	124	113	126	127	133	117	128	127	135	132	121	107	99	103	105	111	103	95	90	102	109	103	110	102	101	102	100	109	99	109	108	105	110	106	96	95	100	117	111
126	125	122	126	127	114	124	118	134	125	141	130	127	135	143	134	133	138	149	145	126	114	113	123	112	116	106	106	110	102	89	91	100	101	102	101	103	108	117	105	99	107	105	97	97	95	98	107	109	101
118	128	136	138	136	129	132	135	142	143	148	147	139	140	142	152	141	160	131	146	127	133	130	125	106	113	110	107	108	97	103	102	111	114	98	104	100	99	103	100	106	104	108	102	108	105	102	102	103	105
139	140	142	132	127	126	147	124	147	140	151	150	152	165	153	136	148	151	147	163	142	130	127	118	123	114	117	105	114	113	113	105	104	107	97	93	95	99	92	108	103	112	106	108	105	90	104	112	96	105
124	130	131	131	130	131	135	139	151	168	163	164	167	166	154	165	174	159	155	156	147	137	135	122	107	114	123	127	107	100	92	98	94	97	96	94	107	114	105	105	96	104	102	103	113	116	97	93	104	105
124	143	143	123	118	132	128	150	155	155	156	161	183	177	168	169	185	169	165	156	144	147	132	128	121	122	119	115	117	106	117	105	97	94	103	104	109	103	106	101	105	119	107	106	98	104	97	102	95	99
147	136	141	147	131	140	134	152	168	173	179	182	180	184	162	169	168	155	144	167	153	145	141	124	117	126	127	112	114	110	115	104	106	99	106	97	103	101	108	117	102	95	114	100	106	109	105	94	99	117
155	154	147	145	149	155	152	168	182	177	186	163	184	179	171	170	175	168	159	163	151	146	129	128	124	116	113	124	112	119	115	113	96	112	109	113	107	103	97	110	99	107	101	104	110	106	108	94	109	91
157	154	160	159	158	148	159	161	176	186	194	177	178	170	159	173	167	154	142	139	148	141	136	118	118	110	113	122	112	108	109	99	106	105	114	107	98	105	107	109	108	98	99	109	107	108	101	101	103	109
152	153	160	156	162	140	159	186	182	177	169	183	164	167	155	163	150	160	164	148	139	145	128	114	112	125	109	113	111	118	106	98	104	88	102	96	107	114	113	90	101	101	120	99	100	97	108	110	110	106
157	137	177	153	169	161	159	161	161	169	149	172	164	152	137	152	131	146	131	138	128	142	126	122	112	118	107	118	113	113	111	100	102	112	110	103	95	102	115	101	107	98	97	108	111	103	97	99	102	100
144	161	170	154	155	140	148	162	173	158	152	142	162	159	142	137	128	130	129	141	126	125	103	103	101	113	105	110	105	108	115	111	106	101	97	105	101	109	93	94	103	103	103	97	111	105	102	110	116	111
146	157	148	166	153	162	150	156	171	154	156	135	149	133	128	131	139	141	129	123	113	111	109	107	110	98	109	103	114	107	108	95	105	98	115	104	106	109	112	101	100	97	106	106	109	113	104	97	95	102
131	141	161	152	149	128	129	136	139	127	131	134	132	120	128	119	112	115	111	116	123	115	111	111	102	110	110	117	107	102	109	116	113	97	92	98	109	101	106	99	99	104	104	111	102	98	92	100	96	103
130	145	144	140	143	123	145	133	146	132	137	128	127	111	107	117	114	121	116	109	103	108	105	106	113	118	107	99	103	104	111	89	92	94	104	107	106	104	107	100	107	97	93	117	96	99	111	113	102	93
121	127	128	142	147	129	122	129	127	122	115	118	108	113	115	117	107	114	98	104	110	109	104	108	102	109	115	105	102	106	102	112	110	100	103	106	111	109	112	103	105	111	112	112	107	98	106	102	114	109
130	136	125	138	126	112	109	118	125	109	115	121	121	109	101	104	107	105	102	108	99	105	107	98	111	101	102	114	109	112	112	97	114	112	96	104	109	113	106	111	119	124	108	102	102	110	116	126	113	113
120	125	122	117	120	122	103	116	128	120	114	100	99	110	113	105	106	105	108	115	107	99	102	111	105	101	114	105	107	100	102	108	110	114	104	103	112	121	104	106	98	104	101	114	113	125	115	113	111	110
114	120	128	124	104	108	126	104	111	93	110	108	114	108	100	95	85	112	102	105	102	100	100	114	114	113	106	99	101	123	113	117	103	97	112	108	111	107	101	97	117	121	101	109	97	106	101	108	111	108
108	113	111	109	118	101	110	105	101	112	112	108	106	107	109	103	105	102	111	95	119	117	112	108	108	103	110	105	101	106	95	101	95	105	98	99	98	114	114	111	104	116	105	106	99	112	100	102	115	112
105	122	108	118	115	108	96	110	114	99	106	102	103	102	112	97	93	98	107	109	115	107	109	102	113	110	114	107	106	101	111	115	97	105	113	98	106	99	94	101	95	102	97	107	97	100	108	109	114	114
119	120	105	103	111	105	107	98	111	101	116	115	121	103	99	96	110	114	102	101	97	108	103	111	99	103	98	102	103	103	103	102	99	103	105	104	109	102	113	117	108	100	98	116	99	113	109	102	107	108
105	113	100	105	98	108	112	111	118	98	104	106	102	109	98	117	106	109	114	117	98	107	111	119	111	123	96	102	101	105	100	95	108	96	95	94	116	111	110	106	105	108	86	112	101	106	117	117	114	114
121	127	108	124	111	112	103	107	104	108	114	112	107	105	113	108	113	99	109	102	93	113	108	121	114	107	93	110	102	111	108	107	99	119	107	121	97	106	108	112	110	100	98	106	114	119	107	106	108	110
119	126	114	125	100	108	97	112	119	115	104	104	109	109	101	98	100	113	106	117	117	124	99	108	104	110	115	103	100	108	116	123	115	108	109	105	112	103	121	109	103	106	111	107	100	104	105	112	111	112
116	104	111	109	119	116	111	102	105	104	111	104	116	109	108	98	112	108	114	107	102	105	114	120	111	106	107	102	109	108	106	105	101	111	124	116	106	108	129	118	111	114	105	114	107	114	115	111	96	97
116	109	127	117	101	103	99	102	102	116	112	106	103	108	108	101	96	104	102	110	127	112	116	109	103	109	104	114	104	100	102	109	115	118	106	99	106	110	126	113	112	111	116	100	107	93	95	108	105	120
120	119	103	100	93	110	116	112	100	105	108	105	108	103	111	112	106	119	118	117	116	117	122	107	114	108	107	112	106	113	95	92	106	109	109	122	108	108	108	111	113	107	108	105	100	107	120	120	111	106
100	106	115	123	108	111	85	111	106	109	106	101	100	112	114	114	114	84	99	99	109	113	117	101	106	118	118	113	107	87	106	107	101	108	107	108	114	121	119	113	106	103	107	116	111	115	106	107	105	124
120	113	118	112	105	101	93	113	110	93	104	106	106	110	104	94	102	100	111	115	100	113	105	103	101	99	94	104	102	113	105	104	103	96	104	113	109	105	108	114	126	124	124	105	109	118	125	117	119	105
112	101	110	110	118	103	98	104	118	108	117	103	115	108	109	116	111	99	104	101	98	105	105	100	98	103	110	115	110	107	95	98	107	109	99	107	106	127	121	118	119	113	118	118	119	114	117	104	121	106
106	116	117	107	100	108	106	105	109	111	110	119	125	125	128	105	99	115	114	115	110	103	98	121	110	116	113	107	107	120	116	109	101	100	111	108	122	122	107	124	133	130	134	119	108	118	121	112	115	110
116	116	112	115	121	119	111	117	130	125	121	129	121	122	119	123	112	112	107	105	109	111	98	91	108	122	115	119	112	116	118	117	100	108	108	115	112	123	132	138	143	134	122	119	127	119	117	114	110	113
119	131	128	117	125	111	109	117	119	127	132	117	121	131	130	127	116	112	133	128	113	108	115	108	122	122	132	125	131	131	120	124	113	111	109	116	126	123	136	127	127	137	126	129	117	121	113	114	98	111
136	140	126	113	129	113	127	124	134	149	149	141	137	149	139	136	117	132	114	124	113	123	127	128	126	119	125	124	120	135	119	115	127	134	135	134	130	120	138	152	142	147	130	125	123	128	119	105	107	106
136	141	149	144	128	124	124	134	141	145	138	131	149	156	151	143	139	123	137	131	138	136	113	110	126	139	127	140	120	137	132	126	125	128	141	129	154	155	141	131	136	150	148	136	126	118	95	118	113	113
160	141	136	136	130	135	136	142	142	138	149	164	163	149	147	154	134	140	147	120	124	143	126	136	133	146	126	132	128	153	133	125	132	143	147	136	154	150	153	133	143	133	122	110	117	118	113	109	101	112
170	162	151	164	149	144	140	144	163	150	152	158	153	143	142	135	140	142	134	145	145	130	131	125	133	147	150	127	132	144	145	147	151	140	139	151	153	136	151	133	135	130	127	114	111	109	109	102	122	118
166	162	148	151	142	156	152	147	150	147	153	144	154	139	133	155	140	146	128	128	129	134	124	139	132	125	137	133	144	145	136	119	124	131	146	152	147	136	134	125	131	127	122	117	123	127	117	120	101	111
166	161	166	162	156	125	134	142	150	152	148	146	155	148	136	148	126	130	119	131	128	124	111	127	122	123	133	131	139	137	134	136	145	133	140	136	147	139	143	123	127	129	133	114	119	118	110	107	115	111
157	146	142	133	140	126	150	146	142	134	136	138	136	129	127	120	126	134	134	131	121	110	114	120	130	122	134	135	128	136	123	143	135	134	128	140	144	133	119	116	134	126	126	106	107	114	125	117	113	108
138	137	142	135	138	131	124	124	139	142	137	130	129	134	118	121	117	122	114	121	131	130	122	122	120	124	129	129	137	139	132	131	141	121	125	131	128	142	125	119	128	117	120	115	119	119	101	105	108	117
140	127	137	126	133	120	126	122	134	124	131	135	121	129	121	122	109	123	113	120	118	133	115	135	130	124	128	128	121	141	134	139	114	118	117	130	132	121	114	117	119	113	111	99	103	105	128	123	119	107
134	109	124	130	139	121	115	106	129	131	135	119	119	109	125	133	122	104	115	131	127	128	122	132	127	132	122	136	126	121	109	128	127	129	121	129	115	103	111	114	101	102	99	109	115	104	116	107	110	112
131	121	136	112	118	109	119	124	118	121	118	120	127	130	127	116	107	113	102	123	122	118	123	128	113	127	118	111	127	130	125	114	110	112	125	117	121	107	114	103	106	108	106	96	110	114	110	118	123	116
121	113	109	121	117	116	116	114	116	125	124	125	112	113	124	112	116	118	118	120	117	117	114	121	120	111	119	123	127	117	109	105	109	112	125	107	106	107	117	108	106	97	103	103	123	123	107	102	115	125
111	123	116	121	118	107	114	123	120	118	107	122	116	116	117	120	109	109	129	120	121	114	124	117	138	122	114	108	114	108	113	114	114	94	102	123	118	116	116	106	107	103	110	107	102	98	112	129	123	124
115	125	111	120	112	111	104	103	109	108	118	117	120	119	109	115	125	110	128	120	113	111	124	123	111	108	110	110	123	119	110	104	118	108	117	108	111	115	111	108	110	100	110	102	103	108	99	110	108	105
122	122	127	111	111	94	109	110	123	108	119	101	121	119	121	116	118	114	121	120	121	111	111	117	123	125	119	113	115	117	117	123	111	116	122	119	113	121	111	99	99	98	105	104	101	95	103	115	111	110
109	115	121	117	121	113	120	111	107	112	121	120	124	117	111	121	127	118	124	122	106	128	128	121	107	105	111	113	125	117	105	108	112	112	115	123	88	96	102	113	96	107	99	109	102	116	107	102	104	112
106	118	116	113	114	108	113	115	123	128	122	121	133	122	115	128	110	129	126	139	112	127	115	110	121	111	123	111	104	110	110	115	103	103	100	103	105	107	108	107	105	107	101	100	104	98	101	113	117	117
115	122	115	118	122	116	129	114	116	111	122	121	121	123	117	127	121	126	131	119	114	117	121	109	125	102	110	104	114	111	115	106	101	113	110	111	95	110	92	105	106	112	102	95	94	102	114	105	97	100
115	114	129	125	125	112	110	113	120	126	132	115	110	125	119	127	114	121	116	122	121	116	122	112	111	109	98	106	109	96	98	115	117	113	111	92	98	97	111	120	107	107	106	115	120	104	99	105	109	121
128	117	118	122	120	136	116	118	129	115	113	114	126	110	115	118	115	131	129	110	113	109	111	117	110	111	106	109	106	108	120	108	111	119	105	115	107	99	106	111	110	116	107	114	105	108	128	120	119	122
119	117	132	143	149	127	116	127	137	137	121	114	116	112	124	130	118	117	116	112	128	117	118	103	98	104	103	118	111	104	107	103	116	112	114	98	96	102	101	108	103	114	107	123	134	119	117	101	109	118
137	140	131	131	140	137	125	131	133	139	111	127	123	125	116	118	107	124	120	121	100	108	112	103	121	97	106	106	104	114	106	108	124	108	104	114	106	113	114	121	126	124	117	117	124	114	122	132	116	116
138	122	146	140	165	141	134	129	131	123	131	118	126	120	110	130	133	131	115	110	119	120	112	106	102	105	118	109	96	110	97	105	96	121	114	112	110	110	124	130	128	112	118	124	147	128	126	126	128	118
127	151	165	161	140	140	137	145	135	139	127	128	125	127	118	120	127	120	116	124	124	108	116	108	109	107	109	110	111	105	102	112	105	112	116	112	108	121	135	127	133	130	130	137	126	126	130	139	134	128
152	139	151	160	162	136	143	132	141	139	139	135	127	127	133	130	143	131	111	116	125	116	110	107	109	109	114	118	119	117	112	112	107	118	109	120	117	117	139	139	150	133	134	125	125	136	139	139	126	129
138	152	157	157	147	135	149	142	147	133	142	140	134	137	151	138	123	130	116	129	128	118	114	119	119	109	124	126	117	113	113	125	110	114	120	120	130	135	131	133	130	134	154	140	135	130	128	141	127	129
148	140	156	140	150	132	147	142	147	136	147	149	139	141	141	144	141	139	136	133	130	130	121	118	117	115	125	129	118	137	121	119	122	114	109	110	126	132	128	139	144	149	130	136	128	138	140	137	132	144
126	152	140	150	152	146	130	147	158	146	141	145	125	148	153	137	131	132	127	139	143	126	120	112	125	129	127	124	127	121	138	140	136	120	116	123	144	145	158	135	130	133	139	150	134	134	132	146	140	150
143	148	131	136	142	137	150	149	148	148	151	146	140	155	138	147	139	133	132	123	125	132	133	128	128	117	122	123	131	124	144	135	132	127	143	126	132	134	138	132	153	151	125	133	132	136	136	132	146	137
137	141	147	147	159	133	141	120	144	149	170	137	132	144	151	149	131	122	135	127	136	131	125	117	124	122	137	135	134	128	129	126	122	127	120	121	129	140	129	138	134	135	140	147	136	127	130	145	144	136
142	150	139	145	141	142	137	142	143	135	148	150	146	139	139	131	145	124	124	126	136	126	126	124	136	118	130	139	136	147	135	145	138	140	128	134	136	127	130	132	123	149	129	132	123	135	129	132	134	133
137	133	143	132	148	137	129	137	140	144	146	132	130	130	143	133	128	120	123	138	136	134	133	126	131	126	132	144	151	128	147	151	148	138	132	114	127	132	136	140	133	120	123	125	129	133	121	120	142	141
131	136	143	133	148	133	139	132	129	130	121	137	141	130	129	132	122	130	136	138	123	129	130	131	140	131	135	130	146	135	154	149	129	129	144	140	140	142	130	131	141	128	123	119	127	131	139	149	142	131
142	134	144	161	156	133	138	148	142	146	134	136	129	130	136	123	131	123	113	122	132	130	127	130	118	125	131	138	128	133	133	146	146	153	139	128	138	147	136	126	132	122	121	126	128	129	126	130	128	126
158	163	148	142	147	139	141	139	142	135	135	130	127	135	126	118	112	126	137	127	113	118	120	141	135	141	130	122	147	154	153	134	147	138	123	133	126	127	133	134	138	123	123	112	126	121	132	131	139	122
154	148	148	137	155	152	136	139	147	137	147	150	133	122	140	131	123	126	136	133	127	130	128	134	130	129	134	132	131	131	135	133	135	140	131	125	129	115	129	126	136	133	123	124	126	109	132	119	124	122
146	146	153	149	142	138	152	146	159	142	136	121	143	143	125	111	129	130	139	136	141	130	125	127	109	128	131	128	132	130	130	139	128	136	128	125	137	128	125	127	144	138	112	120	115	129	113	125	128	117
147	148	149	156	160	153	146	145	143	146	143	132	127	125	122	122	129	132	129	121	119	128	127	124	125	126	132	138	133	135	128	134	128	138	133	135	130	121	120	125	126	114	110	121	122	124	113	111	103	108
143	147	154	155	150	146	159	154	151	144	132	144	142	146	128	127	123	121	132	117	122	123	129	121	136	134	131	114	127	120	117	128	123	125	125	118	129	116	127	113	114	111	122	117	115	105	104	114	105	108
160	163	140	130	149	146	154	149	139	154	152	152	139	117	122	122	117	126	124	128	114	116	125	118	112	116	122	122	130	127	119	118	117	117	110	111	118	115	116	115	117	110	98	104	105	95	111	110	104	104
166	157	152	154	153	149	154	146	141	142	143	125	124	127	131	129	115	115	124	121	114	115	112	113	120	131	124	117	118	119	114	118	113	120	109	110	105	119	118	115	104	107	108	114	117	99	99	108	109	106
149	147	143	143	146	129	129	139	127	128	135	136	128	127	116	110	108	111	127	116	106	105	118	112	110	116	110	126	121	123	109	105	113	108	111	113	93	102	106	109	115	114	104	109	94	109	114	101	103	102
161	157	141	146	148	136	134	112	130	121	119	114	131	114	105	104	118	103	111	109	114	107	106	104	111	107	110	115	102	114	109	111	107	117	111	104	97	109	102	111	108	110	109	110	113	109	102	116	107	102
146	145	132	132	132	134	126	131	106	110	114	110	116	105	99	105	111	110	107	102	112	100	118	113	112	101	94	114	115	109	111	106	107	111	116	109	111	96	99	103	104	110	101	99	99	123	115	124	106	86
150	111	113	107	111	119	109	104	115	117	116	112	105	101	112	105	109	95	116	104	110	114	103	107	103	95	104	116	113	104	89	88	106	98	102	90	99	105	99	103	104	105	101	103	107	116	107	104	106	112
124	122	108	110	114	108	114	107	102	99	100	114	102	108	100	105	104	116	117	110	100	98	103	116	104	99	96	112	108	110	114	101	106	102	108	98	112	90	92	107	108	108	114	98	108	103	126	124	105	100
123	112	106	119	117	108	91	98	107	107	114	103	113	101	109	106	99	110	94	108	104	117	115	114	102	107	104	109	97	107	107	112	108	108	117	104	111	89	114	107	103	106	109	119	117	116	110	105	111	102
117	119	124	122	114	108	103	114	115	104	103	106	112	115	105	106	102	103	122	112	111	104	107	119	111	116	107	101	122	117	112	100	97	101	112	110	121	115	107	101	111	115	123	108	106	115	122	120	111	112
118	117	106	111	118	121	104	102	94	112	98	100	110	110	117	121	121	110	108	107	106	105	117	113	113	111	119	108	117	114	117	110	106	110	110	103	104	113	103	117	107	109	114	130	123	123	127	122	115	124
122	124	129	120	104	112	104	117	119	111	111	116	123	116	121	114	109	120	109	113	115	102	116	119	110	122	108	121	107	118	126	116	108	108	106	105	102	112	106	101	108	122	123	113	114	119	109	115	128	124
112	113	108	118	117	115	118	111	115	107	116	113	117	120	115	111	122	116	117	115	111	117	111	115	116	114	106	122	114	112	111	110	108	99	106	103	109	102	112	111	115	108	98	102	121	127	124	105	124	117
115	116	127	119	123	122	115	118	132	122	119	120	124	132	119	121	101	109	107	114	102	113	105	114	111	121	106	102	110	118	104	114	112	113	109	111	103	104	110	102	110	103	112	113	119	112	108	107	123	117
113	114	120	125	123	122	124	125	116	119	115	125	133	146	134	132	127	119	117	122	103	117	115	108	109	111	115	112	112	109	112	110	102	109	111	96	100	105	107	110	115	94	109	97	105	112	109	118	111	115
127	123	139	134	132	111	110	123	126	128	129	128	128	143	141	140	122	118	122	117	122	117	110	116	115	126	126	110	110	118	113	118	123	103	96	96	114	108	92	104	98	93	110	102	105	98	110	97	111	98
132	131	109	108	121	136	126	122	128	129	137	143	137	157	141	141	137	148	141	130	117	128	119	120	125	127	124	120	121	130	115	112	103	99	107	104	112	107	107	110	99	110	101	95	96	109	106	114	105	101
118	127	130	128	129	139	127	135	144	162	136	148	153	164	151	148	137	147	137	136	147	133	128	128	125	125	135	129	135	140	122	118	119	107	110	100	94	108	115	108	107	106	108	101	100	101	95	106	107	107
126	140	123	133	139	138	136	154	154	143	157	153	170	175	167	143	156	143	153	143	131	135	128	138	130	134	122	126	129	120	121	118	109	113	117	110	113	115	97	103	106	110	108	99	97	107	100	105	107	96
118	125	147	134	147	151	152	152	162	167	166	161	164	170	163	168	154	149	147	144	152	142	128	126	129	128	127	128	128	123	132	130	130	129	117	103	111	112	124	117	98	105	111	103	106	98	102	107	108	121
139	136	131	136	153	160	160	165	167	149	155	155	175	161	157	158	168	165	147	154	132	147	147	128	127	131	129	127	140	130	125	102	106	107	125	120	119	111	117	102	108	99	115	100	105	101	113	122	116	103
131	128	145	158	173	151	149	147	161	152	172	179	179	144	155	165	153	164	144	157	156	142	141	131	132	118	119	117	129	128	119	117	136	133	121	101	103	119	112	119	97	98	115	120	109	102	105	110	110	109
148	146	156	148	148	162	150	168	169	161	159	163	162	175	150	157	156	137	159	153	148	136	145	135	137	127	125	110	127	117	132	120	115	111	116	106	121	117	105	101	101	100	106	112	102	101	101	109	118	101
144	134	128	148	158	144	152	149	158	168	161	171	169	157	160	151	162	164	152	150	153	139	157	141	133	124	115	131	124	113	111	104	105	127	114	94	97	101	111	102	103	93	94	103	109	111	106	106	122	111
142	145	144	132	136	135	137	153	156	160	152	161	165	154	147	143	140	130	141	145	153	144	135	137	124	124	111	121	122	126	110	127	122	105	107	104	111	107	104	101	100	104	114	102	102	101	115	122	117	118
127	118	127	138	133	128	126	143	135	146	155	147	159	144	148	133	151	153	160	131	159	162	149	138	144	121	120	128	126	108	115	114	104	111	115	111	99	97	101	97	107	101	106	106	109	116	124	118	104	108
119	128	125	142	132	115	108	139	141	137	144	151	153	168	153	159	123	128	138	132	156	151	140	134	136	134	130	111	100	118	124	115	102	102	108	101	104	93	99	101	104	101	121	113	108	117	105	110	119	113
117	123	123	118	120	116	130	133	138	127	160	163	150	137	141	140	132	121	136	144	146	157	152	147	133	127	119	120	124	119	110	97	107	110	105	114	108	102	109	116	104	102	94	111	114	110	119	123	118	101
107	113	120	120	128	116	124	122	127	154	145	148	145	151	152	138	126	131	132	142	146	148	145	154	151	137	127	135	124	110	116	118	120	112	103	101	104	103	103	96	102	99	111	111	119	112	101	114	113	99
120	128	120	118	110	113	108	124	122	131	140	155	146	149	140	127	133	130	131	154	141	155	159	167	150	158	150	138	123	141	123	121	109	106	110	114	103	100	109	108	109	114	116	102	101	103	103	108	104	108
118	118	124	116	121	108	116	115	128	130	140	134	149	134	131	133	129	129	138	152	148	169	152	148	157	153	143	153	138	129	123	120	114	123	103	100	97	122	123	116	112	101	108	101	105	113	102	104	113	108
116	118	105	115	118	109	130	117	118	123	125	124	151	137	131	117	123	137	127	138	129	138	167	160	156	153	147	148	141	139	146	129	117	105	115	122	111	111	102	106	120	112	116	113	115	108	115	110	108	95
119	119	117	116	112	107	112	118	117	125	133	131	132	133	116	121	129	117	113	132	131	156	150	167	151	152	147	151	150	146	138	133	128	120	118	111	112	109	126	105	121	106	119	102	115	106	109	110	115	116
122	122	121	112	111	110	122	127	106	101	117	128	118	130	120	112	119	122	121	130	123	136	124	135	158	138	143	143	130	138	142	125	121	113	124	119	125	116	104	108	117	117	122	112	122	115	122	128	117	112
117	107	113	112	116	117	103	109	101	117	114	123	112	109	111	112	112	116	109	110	112	125	141	143	135	147	145	137	142	143	134	127	135	125	123	111	108	109	112	130	120	107	100	123	121	114	113	123	107	124
97	125	114	111	98	112	115	122	121	104	113	110	112	110	115	112	109	107	114	117	114	112	121	139	135	133	139	125	118	126	141	105	127	112	117	114	133	111	115	102	119	115	120	129	114	123	122	131	115	118
119	114	115	113	105	117	111	94	111	105	107	94	95	93	116	122	103	116	107	109	120	119	120	130	125	131	143	135	122	124	122	127	120	128	114	112	102	101	108	116	119	112	106	115	126	125	107	112	111	106
115	129	111	124	114	116	108	121	124	120	104	108	112	114	116	96	106	98	107	117	128	114	113	116	119	130	127	136	120	125	136	132	123	106	111	99	113	106	108	108	112	118	116	132	120	124	97	118	125	121
129	124	134	122	126	117	106	113	110	104	113	115	107	106	105	101	109	110	108	100	94	109	114	132	117	122	121	129	124	129	120	115	114	110	95	107	104	99	110	111	113	109	103	103	117	116	115	102	101	99
127	129	135	131	124	119	120	119	125	121	104	109	106	116	114	96	103	102	119	102	110	111	110	109	122	128	122	115	114	112	114	125	127	110	106	95	112	106	103	105	91	94	122	106	117	99	108	108	101	115
139	124	127	125	128	124	131	127	116	113	118	111	114	113	97	102	112	119	102	106	94	110	105	108	113	123	111	116	124	130	120	120	110	105	109	116	115	105	100	100	103	106	93	95	111	96	110	111	101	95
135	132	139	141	136	119	120	131	130	120	108	116	108	98	96	105	97	101	94	103	109	111	105	103	112	114	121	122	122	118	115	117	116	105	100	100	109	108	118	103	96	96	105	100	107	95	100	98	101	104
148	146	137	128	119	128	120	121	122	111	119	130	117	127	104	112	105	109	108	113	99	110	114	123	121	111	107	115	123	132	122	121	113	104	111	102	108	98	106	113	117	107	108	101	102	98	96	98	96	106
140	143	135	133	137	122	117	117	127	123	116	117	101	105	111	104	101	102	108	108	113	107	112	105	100	112	124	111	117	112	108	120	120	117	114	104	112	122	125	112	103	103	99	120	97	105	99	98	108	108
140	135	134	125	121	118	121	109	115	107	105	115	119	104	101	97	105	102	111	105	113	115	124	135	117	122	107	122	111	129	125	124	111	101	105	106	111	111	100	107	116	112	105	102	99	103	108	117	111	105
121	119	134	133	123	111	113	102	136	123	118	117	112	103	112	106	108	100	109	104	116	123	109	101	110	120	118	125	114	115	103	112	120	110	100	104	93	116	118	116	109	107	112	117	119	106	104	109	120	113
123	120	133	124	118	121	125	119	118	107	117	114	103	109	107	111	110	110	108	114	109	113	115	101	109	109	103	115	108	115	123	105	119	100	105	113	112	117	114	107	108	109	123	113	111	113	114	114	117	99
124	133	118	127	120	107	98	102	109	115	111	108	99	102	110	105	106	96	98	109	113	118	117	100	97	104	106	106	101	107	104	113	120	123	108	106	95	107	108	123	113	104	99	119	117	113	111	113	105	112
113	113	111	109	106	109	109	112	118	120	106	106	107	118	112	99	98	100	112	114	97	108	104	115	105	105	115	108	99	104	99	101	104	102	107	109	112	121	111	110	120	118	126	112	114	118	117	123	133	127
124	113	110	110	125	119	109	101	109	104	103	112	105	97	101	112	122	106	101	110	97	105	106	101	96	101	94	105	106	107	93	92	103	116	113	102	111	109	115	127	118	124	109	115	125	126	125	125	128	125
109	125	109	103	110	104	94	98	113	113	107	108	114	116	112	108	97	107	107	108	107	96	110	105	107	91	109	110	113	106	121	102	109	96	97	105	116	119	123	122	120	125	130	117	112	117	129	133	130	134
108	124	105	99	109	113	102	107	109	110	113	116	123	122	103	109	112	109	108	101	103	98	123	107	100	97	104	103	112	97	98	97	100	104	106	115	112	118	120	120	124	113	127	124	99	134	119	135	133	127
114	114	115	109	106	87	98	101	113	109	113	112	105	102	106	113	105	106	86	111	102	115	99	97	99	112	115	108	93	97	103	109	98	100	97	100	117	116	124	118	115	114	121	114	112	105	124	113	110	116
123	112	107	89	115	102	115	97	111	99	116	119	111	106	111	108	106	127	104	103	105	101	102	101	98	109	100	103	118	118	107	104	92	101	102	103	96	104	118	115	118	111	104	112	110	106	115	110	115	110
114	113	112	120	121	110	94	111	111	105	103	110	107	106	108	115	115	98	92	105	108	114	103	98	96	110	107	109	90	101	108	119	108	117	102	103	102	105	110	105	106	98	95	112	121	98	105	99	100	104
127	118	116	105	117	109	117	115	115	103	121	126	119	113	97	111	112	101	105	93	101	110	108	117	105	109	111	106	105	106	105	100	103	108	108	102	111	104	101	100	117	108	94	94	110	104	113	114	102	99
118	117	131	123	120	116	115	113	125	122	108	119	107	122	116	119	115	115	102	99	105	116	107	111	122	114	124	119	106	103	117	110	108	113	116	101	110	109	111	95	105	83	98	99	111	117	109	107	101	94
132	124	127	107	100	108	126	123	116	114	127	123	129	113	123	101	114	112	110	108	110	110	112	124	131	137	134	116	114	118	114	111	112	122	120	128	118	115	106	109	97	120	106	108	105	117	105	103	107	98
125	132	124	123	114	122	125	117	130	137	146	135	115	130	118	127	120	115	115	125	119	125	132	124	141	137	143	124	119	122	130	128	118	109	125	128	122	119	130	142	122	123	111	116	125	116	116	117	107	113
123	109	123	128	127	122	127	124	128	130	133	122	125	116	132	106	122	129	119	129	132	147	135	146	156	137	142	139	122	129	144	135	137	133	152	166	138	127	123	120	119	120	127	123	124	124	133	128	119	114
120	114	119	129	121	116	126	137	118	122	121	123	126	119	133	120	125	112	113	117	126	132	140	142	158	150	132	150	145	143	130	143	148	147	138	138	137	143	136	138	135	132	131	130	139	125	138	118	123	139
109	120	121	129	120	119	119	133	121	126	113	118	119	110	131	115	115	119	139	130	136	131	150	134	154	157	153	152	129	146	143	138	148	140	153	158	145	142	143	143	145	131	139	138	148	138	130	139	131	133
128	102	125	119	125	118	130	112	136	111	119	119	114	115	112	119	108	112	112	113	121	132	142	151	155	156	144	143	139	136	137	136	154	150	169	153	146	134	164	154	137	138	137	147	134	144	143	128	117	134
116	121	120	118	117	119	115	120	130	116	108	111	108	108	115	107	104	104	114	119	123	131	132	137	155	154	161	142	129	144	142	140	145	141	144	166	146	147	132	138	128	141	136	124	138	127	128	141	147	148
100	114	100	93	115	129	125	112	119	106	106	99	106	114	106	114	110	115	108	108	108	125	146	147	134	138	149	140	142	145	131	134	134	145	166	146	148	128	132	143	136	137	119	114	133	148	134	132	127	134
99	102	118	127	115	108	102	118	112	101	109	99	110	121	108	124	109	114	112	114	143	127	120	118	147	130	133	135	127	125	131	130	125	133	133	137	129	138	145	127	118	143	138	140	131	133	135	132	143	141
102	116	103	114	107	111	106	112	109	102	110	114	112	121	115	103	100	117	122	115	125	127	133	141	145	143	138	128	128	127	123	125	131	127	136	143	143	145	129	129	114	134	129	121	119	141	145	141	139	148
118	106	109	115	116	117	93	108	112	115	114	101	107	104	114	108	96	107	99	116	112	144	134	133	140	142	141	131	149	130	126	127	147	133	149	122	139	131	146	128	128	128	146	137	142	136	132	142	147	136
120	128	123	113	106	106	105	108	114	106	98	110	113	105	102	101	109	119	117	112	115	119	115	121	133	137	132	127	125	131	128	127	118	133	139	135	146	158	141	139	139	147	146	144	136	134	139	161	146	154
117	111	114	111	120	121	99	106	111	100	115	100	109	102	113	112	111	107	110	103	116	116	124	113	132	131	140	134	143	120	120	132	139	147	140	143	150	152	136	152	156	153	143	147	149	151	146	145	161	156
107	118	113	114	109	107	95	116	102	100	102	108	119	122	103	101	100	100	105	100	102	109	112	127	126	153	124	144	123	130	132	138	135	122	142	140	152	137	141	149	149	157	158	149	139	143	151	150	155	141
114	112	119	116	109	108	98	101	106	118	114	118	103	94	102	110	104	110	112	107	110	113	114	118	119	135	131	135	123	123	117	122	129	127	129	117	146	148	149	147	138	132	152	140	134	142	148	141	150	150
111	120	117	114	113	106	100	99	101	100	101	99	110	114	105	110	106	94	97	106	99	99	106	111	121	122	114	132	124	122	123	125	135	132	134	125	131	134	144	130	143	147	155	137	140	138	144	135	117	147
111	115	110	124	116	110	96	98	116	108	111	118	97	108	102	107	105	98	107	104	106	107	109	111	102	116	117	129	118	114	105	109	128	128	125	114	126	116	121	125	131	131	132	134	129	131	137	139	125	125
104	106	109	99	102	102	102	113	107	106	104	111	99	106	110	102	100	102	107	106	116	102	102	104	106	119	111	113	116	114	116	117	97	107	120	121	133	127	119	121	121	128	131	136	112	116	123	132	123	127
111	111	108	110	120	99	98	104	102	100	98	118	108	113	112	113	102	108	103	101	112	100	103	111	102	114	106	112	112	109	117	106	107	113	110	112	114	107	111	105	118	115	110	121	119	128	112	113	108	124
114	115	116	109	106	96	101	104	121	110	113	101	101	96	101	105	103	102	98	113	119	107	102	91	102	101	117	108	108	100	115	112	114	101	97	106	107	131	122	106	113	104	111	107	107	110	106	116	110	110
98	117	107	112	101	116	102	115	103	110	107	102	111	110	99	102	116	112	107	100	110	115	104	118	104	109	108	109	102	114	100	94	99	117	116	107	101	95	122	120	113	103	103	107	101	124	111	122	106	113
102	112	121	125	103	107	97	100	100	100	113	110	105	122	119	112	107	110	108	107	112	112	95	100	108	106	104	98	101	103	114	119	108	101	101	101	112	104	106	103	113	98	120	109	105	109	106	96	111	115
115	103	110	111	109	96	98	106	109	105	119	108	120	118	102	97	106	111	112	101	93	103	111	110	103	99	96	107	112	109	100	104	98	113	106	107	110	108	110	106	104	112	105	103	110	103	117	114	114	118
103	103	112	120	114	103	113	101	128	109	109	110	107	102	120	109	97	107	95	106	99	117	104	101	94	118	104	101	98	85	102	100	111	100	102	105	109	110	118	114	114	103	113	112	120	105	95	107	105	115
117	127	110	120	105	105	97	108	101	104	102	109	115	110	107	102	106	104	107	105	102	104	100	99	110	106	115	101	109	109	111	99	107	106	99	110	105	113	100	117	110	126	104	109	92	118	114	108	112	102
104	100	104	110	115	107	102	94	115	104	117	111	94	100	108	119	110	96	96	103	111	110	109	105	105	112	115	109	95	98	94	103	99	99	90	108	101	120	121	118	117	114	102	116	116	119	107	112	114	119
110	106	128	109	110	100	105	108	109	101	96	111	109	112	103	103	110	103	115	100	109	105	105	106	118	123	115	105	108	101	114	114	104	98	112	102	114	113	99	117	113	127	126	122	104	121	121	115	108	117
114	114	104	108	110	105	109	110	99	105	116	115	101	99	104	114	112	105	104	105	109	104	109	107	116	122	125	123	122	101	105	96	107	102	104	101	109	114	121	126	125	125	109	118	119	119	116	107	106	117
99	122	119	106	103	104	118	113	113	115	101	106	120	121	118	116	104	108	114	118	106	102	111	117	126	136	123	114	108	121	105	105	101	103	98	121	117	127	107	119	121	117	112	110	102	104	117	113	117	110
117	115	111	103	109	102	105	108	114	119	114	121	109	116	113	110	104	108	117	126	109	115	111	122	112	114	102	113	103	117	101	110	106	112	105	96	113	103	101	124	121	122	110	99	105	108	113	106	101	103
106	116	127	116	110	114	111	112	126	126	116	114	118	126	115	115	112	111	123	110	111	117	102	112	113	117	108	99	94	102	106	107	108	98	104	108	114	124	114	112	114	112	106	120	98	101	100	109	99	120
130	133	119	125	124	124	127	124	133	125	136	142	127	117	115	114	108	95	116	122	110	110	110	107	106	105	100	103	103	106	104	98	102	111	120	110	109	109	97	115	111	111	98	96	109	105	114	105	104	105
115	128	136	130	125	117	128	131	134	148	131	120	131	132	113	119	103	104	108	117	117	124	111	109	113	118	116	106	103	102	112	119	123	108	102	101	99	105	105	99	100	102	101	98	108	94	97	97	109	112
126	140	118	131	117	137	126	130	129	128	112	119	121	122	106	100	119	117	113	107	102	111	114	112	124	121	112	128	115	120	114	126	113	113	126	111	112	107	100	104	106	98	99	97	90	107	110	108	94	102
129	120	128	126	122	126	112	107	122	124	121	120	119	109	111	114	108	100	109	114	116	116	116	107	127	123	135	134	123	116	126	131	136	121	123	106	111	111	116	107	102	100	98	114	85	107	94	102	101	115
114	133	127	126	105	117	122	127	123	102	107	105	119	111	104	102	98	116	123	107	109	126	122	135	131	124	137	127	135	125	141	146	134	132	139	144	122	106	106	117	111	115	96	111	103	108	110	108	103	93
111	126	117	141	118	110	115	117	115	106	125	111	110	105	103	107	102	113	109	117	124	132	124	120	133	136	139	143	130	128	128	146	156	143	149	139	137	107	108	109	121	111	117	116	109	116	112	107	114	102
125	130	114	117	117	111	105	113	117	107	109	109	92	112	111	109	105	110	121	110	115	113	133	132	131	144	151	144	132	147	161	151	152	148	152	139	146	117	114	117	124	108	120	105	98	100	122	113	111	102
113	114	122	113	126	115	99	102	114	110	108	117	102	104	109	113	114	109	96	113	115	129	131	129	122	150	148	153	137	135	143	136	131	145	144	131	123	130	125	116	119	108	106	108	118	111	107	102	107	101
115	126	126	125	118	97	102	114	114	108	98	116	122	123	108	100	105	98	119	119	116	115	123	143	123	139	130	121	126	137	138	156	140	129	125	129	123	119	111	103	111	121	120	109	102	102	114	110	114	104
122	117	119	104	125	110	100	109	95	108	119	111	104	99	102	114	104	115	103	109	110	122	113	125	121	114	120	144	133	135	122	123	132	123	120	126	128	110	125	115	102	104	102	116	98	104	99	108	110	116
120	117	119	117	118	100	109	118	115	101	101	108	118	118	105	103	101	114	109	106	114	109	110	119	126	130	122	113	118	126	119	121	122	112	117	120	120	115	105	105	102	99	113	102	94	92	104	115	108	100
131	126	115	117	117	107	108	102	99	116	116	108	121	109	112	104	108	110	104	96	105	111	108	111	118	98	114	114	118	108	121	103	119	106	107	108	101	106	114	111	102	110	104	98	102	102	100	85	103	96
108	119	119	125	115	123	106	117	113	116	106	112	111	122	119	117	104	117	111	96	111	101	108	99	117	119	118	108	110	105	104	104	94	94	109	112	110	107	109	103	101	111	97	100	99	108	104	103	101	105
111	114	111	138	132	119	111	126	120	115	113	122	113	120	111	117	122	120	122	113	92	99	101	109	107	102	100	94	111	100	96	113	108	109	105	98	106	106	106	107	107	108	95	100	102	109	101	108	93	101
122	123	127	130	125	121	109	116	126	114	123	106	125	123	120	126	115	111	109	121	106	103	102	104	92	104	118	104	112	105	113	90	106	99	107	93	101	115	104	109	98	97	107	108	108	111	101	104	105	85
128	122	111	116	112	128	122	122	123	95	109	116	113	120	105	98	120	129	130	106	115	104	116	110	104	114	100	105	116	109	113	103	92	102	114	106	93	101	102	99	84	95	95	101	101	109	113	108	101	97
107	119	133	119	126	104	113	124	115	112	108	115	104	115	133	125	116	120	129	110	123	117	118	102	106	107	100	99	100	97	108	108	116	100	98	99	97	104	102	100	90	105	114	115	107	101	94	97	103	117
114	125	114	109	111	115	120	117	116	102	98	110	113	100	106	98	119	129	118	116	110	110	107	111	102	106	100	104	100	111	105	112	98	100	98	108	111	99	106	97	115	98	103	103	116	104	121	110	103	99
95	103	117	118	120	122	109	117	116	113	113	114	107	115	120	112	112	120	111	109	109	116	109	98	96	112	96	97	95	101	99	99	109	113	109	115	101	106	98	109	96	111	119	118	115	122	104	115	114	116
116	118	117	103	111	100	117	108	107	92	103	115	111	101	101	93	95	106	108	111	107	98	105	113	115	107	99	104	104	117	115	116	102	117	104	127	119	109	102	115	115	117	114	105	107	104	111	108	108	105
112	116	105	117	116	106	105	105	107	108	100	98	91	107	103	117	115	115	109	94	119	107	110	105	104	103	110	112	101	101	115	118	117	116	114	114	116	121	106	115	115	114	109	130	127	132	114	122	110	114
111	122	118	106	101	108	100	117	116	106	101	112	111	108	107	103	104	104	114	120	96	96	99	114	108	107	107	97	105	118	113	112	106	102	111	117	111	117	108	112	116	129	125	124	111	119	118	107	122	120
117	106	101	115	117	119	109	99	105	105	110	96	102	100	98	102	107	117	109	99	117	105	111	106	101	104	108	105	109	107	113	113	121	118	132	116	120	106	116	114	105	113	113	117	113	121	115	115	117	111
104	124	116	121	107	103	107	114	107	109	97	113	109	115	106	98	107	106	102	104	102	98	108	102	109	114	108	99	96	101	108	119	112	110	111	121	123	102	117	102	108	113	121	111	118	108	119	103	119	116
117	124	103	110	107	109	112	116	104	106	111	117	112	109	106	100	110	101	100	105	95	108	103	110	109	97	107	113	126	117	122	105	111	116	117	113	110	99	104	114	123	110	110	122	121	119	116	110	105	108
103	105	118	107	117	102	104	111	116	100	97	112	114	118	118	114	110	103	111	116	110	109	103	101	114	119	106	113	115	109	114	113	116	107	109	109	122	114	114	113	126	113	107	118	118	116	109	108	117	119
112	113	116	107	112	109	115	98	103	102	107	108	138	123	110	110	111	111	119	112	100	105	126	112	109	95	107	118	118	109	131	117	123	130	117	115	113	122	105	128	120	124	108	111	116	107	107	123	117	121
106	109	119	114	110	104	113	110	111	106	119	112	113	112	114	121	121	107	115	113	127	108	109	109	113	125	125	125	125	129	130	131	122	120	120	136	118	149	123	132	113	119	125	121	119	127	110	118	129	124
134	126	120	115	110	118	117	113	111	108	119	115	123	117	124	107	121	108	123	119	124	105	122	130	125	110	129	113	135	129	139	133	126	133	139	135	140	138	132	126	133	133	109	110	121	123	114	132	119	127
107	107	127	124	131	102	104	120	130	117	125	122	125	120	120	124	115	120	122	115	133	136	131	126	109	119	128	127	129	135	127	141	151	145	125	132	130	142	141	131	132	119	117	115	130	116	124	123	142	133
118	124	129	114	124	118	123	119	122	115	123	123	128	113	113	119	118	129	118	127	111	111	126	130	123	123	112	131	141	144	142	134	129	144	134	145	139	149	128	142	141	129	121	116	127	130	130	149	130	134
115	118	114	124	131	117	124	110	115	115	132	128	120	132	123	126	116	117	112	114	124	126	128	123	125	108	108	129	116	116	127	135	140	139	142	156	128	119	136	137	123	117	98	127	120	127	118	120	127	129
114	114	128	109	110	101	127	128	132	112	115	132	120	130	118	122	116	125	130	124	118	117	113	134	121	118	106	116	111	125	125	122	123	119	119	117	124	111	113	118	101	112	111	104	102	111	119	124	139	119
107	109	122	115	122	124	120	109	117	117	127	119	114	109	122	131	135	115	107	112	107	102	116	107	106	115	114	116	113	109	101	109	117	120	105	111	105	110	111	109	113	102	102	106	121	123	107	93	108	118
114	125	120	114	113	117	121	129	123	130	110	118	124	137	127	121	136	117	113	115	110	105	101	115	102	105	95	101	106	111	112	110	114	101	113	108	109	111	119	102	105	110	103	96	105	100	102	109	111	116
116	117	120	139	127	142	120	133	125	128	126	126	126	123	121	130	132	123	113	113	104	104	107	118	105	94	102	110	112	96	99	103	109	111	115	106	108	106	110	112	103	110	100	112	106	116	114	114	111	108
123	130	124	140	125	136	136	128	125	127	136	127	136	131	138	139	145	132	125	127	118	122	114	117	124	122	111	107	109	99	106	98	112	109	115	117	115	113	104	116	108	117	111	115	108	112	117	109	105	110
130	131	126	137	141	128	137	157	138	134	151	132	154	133	134	138	154	150	137	132	115	120	119	110	106	114	113	117	120	112	106	101	109	110	117	123	110	121	119	128	126	123	107	113	116	126	152	133	115	116
117	126	132	139	143	130	134	149	158	156	133	138	155	148	152	145	150	157	142	136	128	122	120	117	128	129	130	124	122	110	121	104	106	119	120	123	139	132	134	133	113	116	133	125	132	137	149	140	133	136
138	123	147	145	154	141	145	146	155	149	151	151	140	161	144	152	154	161	163	144	137	127	133	130	112	122	130	118	115	121	107	107	111	128	128	123	130	124	127	127	127	137	122	124	132	146	139	149	141	137
126	131	142	147	136	137	140	145	153	155	139	138	142	146	123	155	145	165	140	152	146	134	127	126	125	119	115	119	125	110	122	112	127	134	120	117	130	142	128	125	112	111	123	140	131	130	137	131	129	153
130	130	121	135	133	144	144	154	143	147	139	141	150	142	134	153	148	147	152	146	129	140	126	140	143	135	115	112	123	127	107	113	120	110	131	118	127	130	114	125	123	137	129	122	124	144	136	129	122	125
122	126	132	146	129	136	132	143	147	149	130	143	125	128	130	144	139	132	123	146	143	147	128	127	117	119	112	105	116	116	121	111	112	124	120	116	126	132	136	131	122	116	127	129	128	134	121	125	126	135
123	144	129	132	105	122	136	165	136	138	127	135	127	134	136	151	143	152	150	144	134	133	137	132	138	134	109	114	115	117	116	114	110	108	121	120	122	119	108	118	117	115	112	110	113	137	132	137	134	120
117	137	130	141	131	133	122	131	134	135	138	147	122	148	138	151	148	153	137	130	145	161	144	137	121	122	121	128	123	117	108	124	112	126	107	107	112	121	113	117	119	120	119	127	124	127	116	118	119	122
147	142	135	147	128	132	135	144	137	135	132	155	139	134	136	147	152	149	155	133	140	130	127	126	134	144	124	119	113	120	121	122	106	107	112	114	130	124	122	125	119	132	133	120	127	122	118	138	109	118
131	132	131	137	142	148	143	130	133	138	148	144	138	137	138	150	161	140	147	134	147	149	141	151	139	131	135	138	131	109	112	115	122	131	110	115	119	127	131	121	121	131	117	127	127	137	130	105	118	116
146	151	146	140	132	138	124	146	142	141	142	149	151	152	137	143	140	147	144	159	154	146	143	153	148	139	124	126	124	132	123	126	122	109	126	119	126	135	115	123	131	127	145	122	125	115	119	127	121	106
127	131	128	139	131	140	128	141	138	143	140	154	136	141	139	154	145	165	147	162	148	153	147	133	152	137	128	138	147	118	122	120	127	119	128	115	115	126	129	120	128	129	137	123	127	119	113	107	114	114
141	138	140	143	125	121	132	140	145	140	150	137	146	152	157	148	142	152	159	160	151	150	141	137	144	146	138	134	123	120	123	138	129	119	111	116	124	140	130	129	122	143	146	135	121	122	114	115	109	122
141	129	122	129	134	135	144	137	135	143	136	142	135	151	146	141	151	158	163	144	152	145	142	150	138	124	130	131	141	129	122	119	119	107	111	120	137	126	126	118	130	132	148	118	118	118	130	123	116	99
128	135	145	139	129	135	139	132	149	158	141	140	135	149	150	161	153	148	158	151	151	146	134	125	139	140	136	122	114	116	128	131	115	112	112	116	140	127	130	113	129	120	122	129	126	115	116	109	104	115
133	124	124	125	129	139	124	126	141	133	143	131	147	143	146	142	143	156	146	150	146	144	130	139	123	125	122	141	126	128	127	111	102	125	119	115	124	118	115	118	132	136	126	113	113	113	119	128	100	107
113	124	133	120	139	120	132	128	137	132	144	118	146	122	142	129	154	132	153	142	148	125	126	121	125	119	121	126	117	122	116	121	106	113	103	117	110	127	117	116	127	120	116	109	115	116	130	117	121	121
118	134	141	120	132	133	135	131	121	125	133	136	140	141	138	139	136	156	139	125	121	115	123	117	122	116	115	120	105	126	130	110	99	116	126	130	128	95	112	110	128	132	126	99	113	115	123	114	93	101
117	118	142	117	141	123	117	118	134	133	132	123	117	119	136	150	132	140	130	129	141	132	123	112	115	109	118	106	106	107	109	121	116	120	106	115	114	107	118	109	122	112	121	116	117	128	116	104	107	110
134	130	144	130	134	127	152	133	139	108	125	130	134	138	137	135	132	133	134	136	117	117	112	108	115	121	114	108	104	111	119	116	122	106	117	129	117	108	98	116	109	120	128	111	118	127	105	114	110	99
131	133	126	139	147	140	134	121	143	136	139	140	126	139	129	130	142	121	123	110	130	126	121	106	106	113	105	104	103	108	102	123	126	118	119	112	113	120	108	113	114	124	118	119	114	125	119	110	105	113
138	141	140	157	142	148	129	160	143	144	128	143	125	137	142	129	152	135	150	126	128	125	117	111	114	117	116	102	112	105	132	111	126	111	116	117	138	118	119	110	127	119	126	120	102	130	132	127	114	104
131	149	140	164	158	168	162	142	154	152	155	135	150	134	156	157	151	152	153	144	137	137	121	118	125	114	135	110	115	116	109	118	126	118	127	115	114	119	114	125	137	134	119	130	119	136	114	111	108	124
140	151	180	171	168	160	172	180	174	161	162	155	163	155	160	157	158	167	155	159	144	136	124	137	124	121	111	124	121	124	135	133	120	120	124	143	119	129	118	129	135	135	130	139	139	147	133	121	122	125
166	153	163	162	173	192	196	168	162	187	175	155	166	165	167	166	171	180	169	150	144	133	124	122	120	130	116	129	131	122	126	123	129	142	129	138	121	133	122	135	128	145	142	149	158	155	154	132	120	114
167	176	176	182	179	173	167	188	186	189	188	175	172	166	165	147	162	167	160	174	130	151	132	128	117	131	112	125	108	129	125	157	124	131	135	152	125	157	140	155	143	141	161	144	161	141	145	121	133	136
161	183	181	186	186	180	189	197	188	161	186	168	164	163	156	156	157	180	164	159	138	132	128	125	108	126	124	139	125	126	120	138	117	125	123	150	141	139	138	154	161	165	150	144	153	148	164	148	139	126
161	174	184	187	186	180	173	193	180	162	156	157	151	164	154	158	151	147	152	131	122	142	126	128	121	134	129	133	121	119	110	126	120	135	129	137	147	151	135	138	137	144	147	152	168	166	150	143	140	128
175	173	176	183	180	157	169	174	180	152	157	150	154	151	143	143	153	151	146	124	129	119	130	126	115	115	109	117	122	123	122	121	106	126	123	150	138	133	153	147	160	163	146	142	151	150	167	143	139	118
166	162	179	158	170	152	160	162	167	153	160	136	142	128	149	144	135	134	147	136	128	126	128	120	115	126	124	129	114	110	110	132	104	110	106	132	130	158	150	145	126	134	152	143	151	162	146	135	140	131
166	170	169	180	148	159	167	161	164	137	144	136	143	149	141	131	133	134	143	146	131	125	129	123	133	123	119	122	116	119	129	125	101	110	113	134	134	127	130	126	146	146	130	140	135	139	151	140	137	121
160	167	164	176	170	154	153	153	160	158	153	141	154	129	143	147	126	145	130	135	139	119	123	123	110	130	110	121	102	116	103	121	106	124	110	129	131	143	140	136	132	138	141	141	158	158	149	141	146	131
160	180	174	167	161	148	161	163	166	152	144	141	143	144	127	130	122	132	135	131	119	116	110	123	124	123	123	114	104	121	114	114	111	113	125	136	147	139	139	139	148	147	144	142	124	147	154	142	146	139
176	172	152	162	173	159	176	153	145	137	145	148	144	144	131	134	136	143	124	122	125	132	131	106	123	117	114	113	120	120	109	107	120	123	129	124	142	128	142	140	148	128	141	132	147	149	145	141	143	124
165	179	183	159	177	159	165	158	171	147	145	140	133	145	138	141	129	131	135	137	132	139	118	117	133	123	122	116	115	120	120	119	117	115	127	135	137	150	148	133	145	132	126	126	131	135	157	134	148	135
161	164	179	167	182	177	163	146	160	161	149	150	136	129	125	128	130	126	138	136	118	112	123	116	110	109	115	121	117	100	109	114	107	122	114	141	130	129	157	136	133	140	136	133	140	144	149	137	141	118
161	176	196	204	178	170	168	172	156	165	154	129	141	137	124	134	126	129	136	122	136	110	101	107	110	111	115	102	106	114	116	125	123	123	118	129	130	133	141	145	124	140	136	130	126	139	133	130	131	121
166	165	174	176	180	192	169	176	151	165	149	137	125	133	121	120	139	150	132	117	109	118	108	123	107	111	113	122	114	110	114	123	113	124	130	133	129	130	142	129	130	124	126	132	130	129	143	113	123	121
177	177	193	182	164	181	157	166	158	167	135	131	138	116	121	124	120	102	120	111	121	121	110	100	109	115	109	104	110	109	122	125	128	131	126	122	128	144	153	137	133	126	130	124	124	115	118	126	126	120
186	193	170	191	166	167	158	165	155	153	142	140	126	120	121	122	119	123	112	125	114	102	107	109	113	115	107	102	118	121	124	118	122	119	138	126	136	144	153	140	142	132	129	109	121	126	136	128	133	128
174	181	188	189	178	166	144	156	159	137	133	124	127	122	120	118	118	104	108	103	122	109	120	99	107	116	118	94	109	116	128	120	129	142	137	131	131	141	159	132	127	143	126	126	140	117	117	133	129	125
169	164	160	168	159	152	147	152	150	132	132	142	146	113	109	105	114	107	116	101	110	112	111	106	109	104	101	104	114	122	132	118	124	118	134	125	118	144	134	130	134	134	116	119	112	135	105	121	122	122
163	162	159	183	152	140	132	149	157	137	127	114	121	121	114	117	114	107	102	110	102	100	106	88	92	111	105	117	118	103	110	114	133	122	131	115	123	140	138	126	119	120	113	125	119	113	112	111	124	121
172	156	146	147	142	157	141	132	143	127	127	120	129	127	106	104	102	103	107	98	105	105	108	114	110	114	108	104	111	117	117	115	106	123	121	128	124	121	114	116	112	125	121	120	106	95	103	115	119	117
157	130	141	149	132	131	125	129	132	143	128	114	121	109	88	123	108	117	97	95	112	117	111	108	102	108	105	117	110	110	106	104	118	115	114	118	117	120	127	121	119	106	109	113	100	118	97	101	109	117
122	142	134	142	120	121	137	143	140	111	119	128	123	108	119	113	118	112	114	102	108	99	110	105	116	116	91	112	94	104	95	104	103	117	103	120	116	119	113	113	113	121	106	117	104	110	102	113	113	116
124	128	136	137	130	128	124	128	124	127	122	139	115	99	109	112	99	110	100	98	95	113	106	101	105	102	101	113	104	115	110	100	114	113	122	111	104	117	116	125	125	111	101	102	98	109	108	105	113	110
125	119	128	129	127	113	117	132	147	127	117	116	111	114	112	115	107	115	118	100	104	102	99	104	112	117	100	101	103	112	104	105	99	93	101	113	125	120	114	121	113	116	103	104	114	113	118	115	117	111
132	129	123	121	137	131	111	109	111	121	118	130	113	115	100	110	101	108	105	105	98	102	107	110	96	91	106	104	112	109	105	105	109	115	130	118	117	113	117	128	128	127	117	124	117	126	101	113	108	120
122	126	132	113	119	114	115	114	127	117	110	116	112	121	114	105	102	104	105	104	106	105	100	113	100	107	107	105	106	115	108	117	110	110	111	113	118	107	129	124	138	143	133	133	136	119	121	127	123	127
122	113	120	114	111	111	121	122	124	110	116	131	115	115	99	99	122	109	97	107	96	104	97	110	108	102	101	107	117	118	114	109	108	109	120	117	131	117	125	134	157	141	142	125	135	132	132	121	119	129
109	121	120	128	119	112	98	101	124	106	109	103	103	116	115	105	109	103	107	112	110	108	99	100	120	112	116	101	103	110	114	122	128	123	113	115	124	129	129	128	134	155	143	146	131	130	131	124	132	128
116	114	117	114	110	104	111	114	107	119	117	111	109	103	96	113	101	108	106	104	101	102	110	99	103	97	105	112	123	125	117	106	111	125	126	127	120	120	129	140	137	142	126	129	147	125	141	126	139	122
108	119	116	120	114	111	108	109	111	108	106	108	107	107	122	118	111	106	92	103	103	105	107	107	110	119	115	115	106	105	101	110	109	116	112	114	116	128	122	128	120	137	149	154	140	125	123	111	131	124
125	127	116	115	95	103	105	116	115	111	100	107	110	109	107	95	105	103	109	102	117	102	92	112	108	104	98	99	101	117	113	115	99	109	109	110	110	106	117	116	130	134	124	120	114	110	115	113	115	116
106	112	113	114	107	103	103	116	113	116	104	102	102	101	113	109	106	110	95	112	112	106	98	102	104	108	106	116	98	109	97	104	101	95	109	104	116	122	107	113	111	118	122	105	115	116	102	112	114	114
127	136	107	111	98	98	108	105	105	99	101	110	114	109	107	96	102	102	114	118	94	102	96	113	120	120	104	99	108	113	105	101	94	93	103	109	102	105	102	103	105	110	108	112	99	103	98	109	114	96
121	120	116	99	118	104	116	109	107	118	105	108	111	108	103	120	106	116	89	110	105	101	104	103	106	99	107	115	108	104	98	100	91	106	107	96	99	100	119	105	102	100	103	109	114	109	101	111	104	111
108	119	116	102	110	107	115	110	112	107	110	102	113	122	112	111	109	105	116	100	115	103	117	110	106	115	106	98	113	103	108	111	91	105	105	115	111	107	108	106	95	103	103	104	91	99	107	105	111	112
122	124	106	108	115	114	124	108	114	122	124	121	114	107	105	98	108	101	101	110	112	128	116	114	101	109	100	113	122	125	116	112	108	122	101	109	106	103	109	106	101	99	99	109	102	102	100	97	100	105
115	116	115	121	112	106	112	124	127	120	109	106	119	112	116	109	107	102	106	118	115	126	117	124	118	119	113	107	118	118	112	121	120	114	99	104	118	113	101	97	100	102	101	94	93	99	98	108	106	108
126	118	116	130	125	130	108	121	129	121	121	117	118	107	106	108	117	118	121	106	115	122	124	111	112	127	108	121	117	124	113	111	127	108	109	109	100	101	105	111	120	97	96	106	109	103	98	88	105	112
128	131	126	137	114	123	120	131	140	133	116	115	119	123	116	110	105	116	109	122	118	118	111	111	107	117	121	113	122	138	120	123	132	94	109	111	109	113	107	104	101	112	104	110	104	111	101	107	113	120
115	135	122	118	117	131	129	132	122	122	127	118	124	115	108	113	122	119	131	118	117	120	120	129	116	112	109	118	119	123	118	109	115	112	113	110	107	92	106	104	107	116	97	96	104	110	110	109	105	104
126	140	159	132	118	119	121	118	117	117	113	119	119	122	121	110	113	114	110	124	125	126	114	119	124	117	127	110	127	127	126	129	116	102	96	90	96	105	90	104	100	108	120	123	101	104	104	103	108	110
122	132	122	120	117	130	134	130	118	105	117	116	118	103	109	118	122	120	121	116	111	114	116	115	121	109	108	111	120	127	125	110	115	106	110	106	109	98	102	102	100	108	95	101	91	111	108	114	96	103
118	130	132	139	131	123	115	114	121	118	131	121	115	118	119	115	110	110	117	115	111	127	124	119	113	118	121	108	98	111	109	110	118	107	102	98	104	99	104	107	103	91	117	110	110	105	100	105	106	105
136	145	133	139	129	123	116	123	120	102	124	119	116	102	117	98	111	121	109	103	103	109	111	110	107	101	105	94	112	119	116	120	102	104	102	101	109	108	102	110	116	109	100	104	105	111	113	108	104	96
126	140	115	139	128	124	116	113	126	127	120	120	116	105	101	129	110	118	108	115	112	105	114	110	116	107	123	121	118	127	106	105	111	107	111	100	101	106	106	106	105	93	101	113	115	109	110	109	99	108
128	137	132	132	126	130	132	109	134	106	121	121	131	120	114	117	107	121	115	124	113	107	110	114	110	106	98	111	111	115	112	112	95	109	100	102	97	110	97	111	114	109	112	105	98	107	108	124	111	110
147	128	120	137	129	134	126	121	122	139	114	132	122	121	104	131	128	122	129	123	113	125	101	115	98	114	110	120	114	122	112	101	102	104	103	105	103	106	117	117	106	103	112	99	119	120	117	110	108	117
138	145	145	141	130	117	119	129	123	103	123	126	113	126	119	122	123	125	111	116	123	109	114	108	115	123	118	113	112	116	125	123	117	103	101	114	112	106	99	102	107	108	117	116	112	108	116	115	105	110
146	133	127	130	142	133	132	111	136	124	120	136	134	116	117	114	112	123	124	132	114	122	110	120	106	108	100	108	118	118	105	112	101	114	109	118	109	117	108	125	114	116	114	118	109	108	121	118	120	119
127	138	132	141	129	112	102	118	117	119	118	122	121	133	117	120	107	119	124	105	114	110	110	115	126	120	121	115	103	106	112	115	110	103	108	108	102	107	104	110	109	109	101	113	112	119	121	125	106	123
136	125	125	117	129	123	119	101	107	116	115	127	111	116	123	119	127	122	116	122	117	116	110	109	105	105	115	123	118	119	111	106	112	134	117	114	99	97	112	112	119	109	109	116	117	112	126	113	115	123
128	124	114	133	131	111	106	110	125	125	116	118	115	126	116	116	113	102	113	114	112	119	102	114	106	111	113	111	103	107	110	115	110	110	114	109	113	110	127	99	111	104	121	115	121	111	120	118	124	120
130	124	127	120	128	120	111	110	106	111	113	121	124	117	110	107	121	112	102	101	108	114	102	118	97	105	105	105	98	111	116	109	108	122	123	113	120	99	113	111	114	117	107	100	111	110	112	96	99	107
115	116	134	129	121	103	106	115	112	105	106	100	116	122	110	118	98	109	112	106	114	117	107	106	112	111	110	110	104	100	106	118	109	109	110	112	116	119	103	104	102	111	115	112	107	86	117	103	102	107
132	110	104	111	119	99	112	107	112	101	115	109	112	101	107	92	105	116	112	103	108	103	100	118	110	110	101	113	111	111	104	105	107	107	114	117	112	101	108	113	90	106	98	98	102	103	112	114	99	99
114	118	120	129	121	106	104	104	106	112	106	106	109	109	115	118	112	107	111	102	103	107	101	102	98	109	117	107	106	96	103	108	106	98	104	104	103	108	112	110	99	96	102	107	105	104	98	109	101	105
129	129	118	113	118	112	112	116	101	85	100	100	121	112	112	109	119	123	123	112	105	101	117	116	111	105	104	118	112	108	106	102	93	97	101	101	110	108	98	113	114	110	105	95	95	104	114	115	114	101
116	112	100	118	112	111	107	105	112	104	116	109	103	114	107	130	116	110	116	118	127	101	129	117	106	121	131	112	120	112	106	110	109	113	109	113	95	113	106	118	102	99	103	104	106	122	107	100	112	101
122	118	120	109	110	109	108	107	106	109	102	106	128	123	123	118	106	123	133	146	147	138	136	116	127	116	133	131	121	127	136	121	140	104	111	110	118	126	127	114	116	114	126	107	112	107	109	110	116	111
115	106	110	114	122	123	115	110	111	118	112	114	111	116	140	139	159	137	143	135	144	147	157	126	142	146	139	141	151	140	137	139	147	157	136	129	129	129	122	128	106	125	123	123	121	115	126	119	116	113
112	116	120	126	121	116	113	126	114	125	116	135	140	150	142	154	155	151	160	162	176	150	157	144	163	159	169	157	151	155	143	145	155	126	142	144	138	147	138	107	126	134	138	135	128	124	131	123	125	122
127	114	126	140	129	144	133	129	143	137	151	146	153	139	161	150	170	176	188	167	170	178	169	155	163	171	165	176	174	178	172	161	177	167	157	158	156	161	151	154	130	137	139	128	145	143	146	138	129	118
139	143	126	145	145	136	154	142	171	145	147	152	156	153	184	165	196	186	193	196	200	178	181	162	164	180	177	175	186	173	168	175	170	178	164	151	165	191	148	142	145	143	145	133	142	145	148	152	145	142
124	152	145	144	183	174	159	160	173	153	182	155	176	180	189	193	214	179	191	191	190	198	207	176	184	180	186	176	169	178	173	175	194	194	159	172	149	157	139	142	151	151	136	146	154	156	143	156	139	157
151	151	169	164	167	161	168	152	181	170	173	175	173	189	205	179	200	201	183	206	231	198	195	178	177	187	194	188	184	172	179	189	188	178	145	164	162	169	153	146	157	140	147	154	132	157	129	162	167	135
167	164	162	173	176	166	176	184	156	182	170	179	191	198	172	205	195	208	196	205	199	208	184	188	192	175	179	183	186	185	170	175	169	158	171	176	156	168	146	136	146	160	134	155	143	141	155	139	142	145
165	166	186	179	171	185	164	157	164	166	173	174	161	188	180	177	191	175	180	182	197	192	178	166	176	178	169	177	186	173	184	177	171	174	161	140	153	155	155	156	147	167	161	137	151	140	146	151	143	138
176	179	177	201	181	181	201	151	166	178	162	171	176	163	177	176	192	182	168	173	183	174	161	167	174	167	156	166	172	174	173	165	156	143	156	157	154	149	148	158	150	158	149	155	136	153	153	150	145	140
157	178	180	169	195	172	161	156	155	160	158	149	150	150	156	172	185	143	156	157	155	163	153	137	161	164	162	162	163	173	160	159	163	170	142	156	142	153	154	143	146	157	133	149	149	126	144	131	149	145
175	177	169	170	160	166	162	159	163	139	165	162	164	135	151	129	143	137	147	152	156	135	147	138	149	140	153	146	168	156	147	164	116	140	132	148	133	145	149	158	141	178	142	149	127	133	133	133	153	125
169	161	164	164	181	144	153	141	137	133	147	126	145	117	139	134	142	129	122	128	147	135	142	136	144	130	148	148	144	150	132	126	133	152	135	137	127	157	145	145	123	131	132	143	127	140	139	128	117	136
154	168	153	148	162	138	137	132	141	127	145	126	128	130	133	121	129	112	124	142	132	114	130	125	121	133	127	128	125	146	145	140	122	127	115	127	124	140	132	140	111	131	123	135	119	115	118	129	116	123
154	137	137	143	140	130	143	110	125	128	125	123	118	98	119	111	113	130	113	108	135	130	138	131	125	123	139	148	133	136	123	120	119	127	119	129	125	138	124	130	115	112	110	114	109	118	105	113	105	113
138	136	123	127	133	125	127	122	118	114	104	106	121	128	117	122	101	113	123	128	130	129	119	127	145	121	133	130	114	122	120	123	117	123	108	119	126	125	131	99	106	120	124	113	116	105	116	108	114	110
124	125	115	118	120	118	113	108	112	111	123	118	113	104	111	109	110	113	118	131	127	136	139	130	123	122	114	131	127	121	107	111	112	123	124	118	105	122	106	122	117	112	106	98	116	106	118	97	108	105
137	114	120	116	116	110	111	119	121	124	101	105	103	104	124	118	110	122	129	136	152	124	107	128	126	134	136	119	105	114	121	107	105	119	102	106	116	137	124	109	114	109	114	114	103	102	110	110	111	104
136	121	113	106	108	116	111	98	103	93	107	106	115	110	119	114	131	113	132	132	140	129	137	129	137	125	105	126	115	127	120	119	100	119	119	115	105	108	113	119	120	111	103	112	100	100	102	97	103	107
127	117	107	120	112	106	111	111	116	110	99	108	106	118	123	121	115	107	133	148	146	125	131	114	127	125	127	113	128	112	109	113	118	103	104	116	103	127	112	110	105	107	115	114	94	116	111	113	115	114
130	123	114	110	114	119	115	103	101	107	111	116	112	114	116	117	115	119	122	122	132	122	118	125	123	118	112	120	115	134	135	108	109	121	122	120	121	115	108	125	115	115	112	117	95	103	120	118	104	96
117	124	116	121	112	117	107	97	112	124	122	104	115	104	129	114	125	120	122	134	143	126	121	109	110	131	118	120	123	104	120	118	110	112	108	120	127	109	135	120	124	109	136	124	116	105	108	107	120	121
122	133	125	132	111	115	107	120	105	105	111	107	120	113	120	118	123	131	137	116	129	115	121	118	123	124	116	114	123	128	130	121	141	111	137	136	139	116	132	119	129	118	133	112	125	124	136	132	113	101
134	113	135	128	122	106	107	101	102	115	118	115	113	130	132	133	128	122	130	131	132	134	128	130	126	128	125	134	119	128	136	125	135	134	134	124	136	124	133	136	124	117	130	135	135	135	128	133	121	107
140	127	116	97	103	111	111	111	125	100	110	111	127	127	132	129	122	132	157	146	140	133	127	136	136	144	129	116	144	146	145	136	134	118	149	146	137	147	131	123	139	136	130	146	123	133	138	134	126	118
124	120	122	114	116	121	103	104	111	133	122	110	115	130	148	140	141	122	145	139	143	142	145	149	130	135	150	135	140	138	148	125	156	150	151	149	146	156	153	133	128	147	138	136	146	134	152	135	119	105
126	118	120	122	109	108	101	112	119	121	110	117	142	142	143	125	134	130	155	147	141	140	156	167	138	148	141	143	152	145	160	166	136	147	165	172	158	158	130	145	146	144	156	125	128	155	139	124	135	124
108	104	105	114	118	110	112	103	118	114	123	121	112	135	130	154	146	142	153	135	144	148	158	154	154	154	132	139	157	157	142	138	132	139	173	162	124	142	146	131	158	128	121	132	145	132	142	133	114	135
110	112	119	121	106	104	113	117	128	109	118	116	128	151	152	138	145	138	153	147	138	137	148	155	160	151	147	139	134	136	151	142	141	134	156	154	150	127	138	135	124	143	134	126	141	137	124	124	121	134
118	111	107	101	107	111	117	112	130	112	127	143	134	132	133	137	144	141	150	128	143	144	149	143	145	136	128	132	141	130	134	133	138	137	144	131	126	120	113	125	121	115	124	111	132	140	131	116	122	118
106	106	123	121	108	108	115	124	118	111	112	118	128	136	132	137	124	121	135	139	138	128	131	136	135	137	141	119	120	113	110	124	117	121	119	139	118	133	112	102	102	105	111	117	130	118	112	118	118	132
117	116	108	112	111	132	109	110	114	118	116	131	125	130	118	118	109	126	120	125	114	117	113	135	119	129	122	116	126	120	118	117	99	123	125	117	107	104	118	102	115	112	112	112	119	119	104	120	117	104
109	113	112	102	121	107	122	120	132	128	126	111	112	107	122	114	110	114	117	129	115	104	122	105	112	111	98	108	102	99	108	103	109	112	106	111	102	118	120	111	101	100	100	110	112	114	106	105	112	125
106	110	109	106	113	112	114	111	114	105	110	112	117	111	112	101	120	114	119	105	114	111	119	108	111	101	102	101	108	115	95	94	101	110	115	121	99	113	112	115	99	110	88	112	112	116	110	115	101	111
110	104	130	121	112	98	101	112	105	112	110	112	116	111	98	108	101	107	95	108	125	116	114	98	108	112	121	105	108	95	118	117	116	109	110	103	107	108	104	98	96	100	106	106	100	86	90	96	116	115
119	114	113	115	104	116	117	106	106	102	103	100	107	107	113	104	118	110	115	109	109	115	97	108	97	109	94	100	100	105	96	99	106	103	100	111	110	105	103	98	96	105	103	104	105	97	111	112	115	98
121	124	116	117	120	105	100	97	102	102	112	119	102	106	121	108	104	104	104	105	114	113	113	103	107	108	95	113	94	99	97	102	116	113	105	84	99	117	93	95	101	98	102	108	113	111	97	100	87	105
132	116	128	115	106	106	104	113	112	100	115	109	118	99	105	106	106	106	108	105	96	100	102	104	99	114	102	109	102	103	104	91	100	104	103	95	112	104	105	112	107	102	110	95	101	96	101	104	97	101
120	117	117	108	111	107	93	99	102	99	102	91	96	96	114	114	106	105	99	109	104	103	114	111	110	117	118	117	114	104	103	99	106	106	101	100	104	111	110	91	91	102	105	105	103	108	103	108	99	110
121	135	127	119	104	105	108	110	107	108	101	97	105	116	109	103	105	107	115	103	112	105	117	111	116	114	121	117	115	118	110	120	102	103	108	108	106	118	96	100	103	109	113	109	103	104	107	120	100	99
121	117	122	114	117	105	108	105	101	104	104	92	117	105	112	114	123	127	116	108	108	123	127	126	119	124	126	116	127	106	102	112	110	106	119	114	113	97	100	89	99	100	108	102	109	111	114	106	112	106
123	123	127	116	111	104	107	109	112	96	114	110	112	121	126	118	116	124	127	130	125	127	118	109	125	138	132	117	110	117	104	123	110	109	97	108	120	102	103	114	100	107	108	105	110	99	111	119	128	114
134	125	125	128	114	111	109	114	119	117	124	114	136	124	126	120	130	128	127	116	123	135	127	126	122	128	123	120	127	124	120	122	119	113	101	98	118	108	106	117	109	103	118	116	114	112	130	116	115	116
117	120	121	123	124	109	111	121	124	117	112	111	129	129	131	130	151	141	129	144	130	138	116	132	135	151	124	130	109	122	112	117	121	111	114	114	121	117	104	101	107	97	114	105	114	109	119	120	133	119
132	128	133	114	125	115	107	112	131	114	122	139	123	134	129	136	132	157	145	137	143	129	128	133	133	140	130	125	126	130	125	113	106	109	111	104	110	100	100	107	114	119	111	101	106	120	120	122	111	116
132	113	116	125	129	114	112	123	133	128	124	117	124	125	136	133	137	140	125	124	133	136	128	121	129	138	131	130	115	118	118	121	114	120	103	110	111	125	119	110	98	95	109	110	106	114	113	113	126	125
124	124	128	125	131	130	128	119	129	110	126	117	127	129	126	133	146	145	128	132	128	126	126	127	119	130	116	121	104	123	118	112	116	112	126	129	110	110	108	106	98	117	103	103	107	121	119	107	123	111
126	121	120	135	138	115	119	113	124	120	123	125	125	124	136	131	138	132	127	126	136	123	128	126	132	127	134	127	114	111	115	118	115	108	103	115	107	110	108	113	100	104	104	104	114	109	101	105	110	109
125	129	117	108	125	125	127	141	128	112	109	123	113	134	127	128	135	135	141	135	126	130	139	117	144	142	125	122	133	132	127	118	116	114	132	126	120	107	100	110	106	103	99	100	102	122	131	122	122	116
107	119	126	131	142	129	116	110	126	121	128	117	107	123	138	136	137	133	121	137	143	133	140	134	123	136	135	121	134	128	118	116	121	131	121	118	105	111	107	125	107	109	112	114	122	118	111	114	99	119
120	119	122	129	120	115	127	115	126	123	116	124	122	128	126	129	124	128	158	129	135	128	128	137	131	146	135	139	134	147	144	128	130	126	124	123	122	111	114	106	123	117	118	114	116	113	125	124	114	114
114	120	107	111	133	128	121	128	127	118	118	116	121	124	128	121	137	139	124	142	131	140	133	154	136	150	142	145	151	140	145	135	132	142	137	126	112	119	130	124	109	119	102	117	113	144	124	114	108	116
120	126	130	132	107	120	121	127	134	112	114	117	127	118	126	122	137	133	136	133	150	134	122	148	140	139	143	141	132	154	151	144	143	135	122	151	123	126	128	115	119	129	129	138	119	127	130	130	115	113
115	127	123	124	127	129	124	121	124	120	125	108	122	117	113	120	127	124	137	128	124	130	139	129	139	140	139	147	149	144	141	140	130	148	150	154	130	133	126	127	130	117	134	113	139	145	150	120	109	119
117	120	128	121	121	125	114	125	112	121	114	112	114	134	116	112	115	124	128	121	137	127	126	128	129	147	142	135	134	152	133	148	132	131	141	149	137	135	127	119	126	141	141	140	130	128	139	119	131	116
124	118	115	119	135	123	122	118	117	117	112	131	123	111	119	122	121	130	127	114	123	127	119	116	131	122	134	131	130	150	140	124	125	123	141	149	138	131	130	129	136	129	144	124	152	149	149	141	127	124
114	110	131	120	115	110	107	125	119	117	115	122	114	116	120	105	121	111	121	120	121	116	129	114	124	135	136	113	125	121	123	120	144	128	142	134	140	142	128	129	131	121	135	141	136	137	137	134	132	131
120	138	129	119	118	121	114	116	127	112	114	114	109	111	107	114	102	115	115	110	127	115	117	129	129	118	120	116	129	138	146	109	123	128	142	143	125	136	127	116	132	134	132	134	135	137	139	135	142	133
115	115	112	108	123	116	117	115	125	123	113	114	111	103	116	117	120	111	110	111	118	122	107	108	113	131	121	139	123	125	121	116	116	121	126	140	131	130	141	131	128	131	135	123	141	134	139	126	130	127
118	122	111	119	120	112	117	111	122	106	105	114	121	107	105	107	108	120	108	106	113	109	115	126	121	125	110	108	124	127	122	125	119	139	142	143	121	143	123	137	122	113	141	140	128	144	141	132	136	112
123	115	119	117	129	120	108	102	108	111	105	100	105	102	101	116	102	108	100	100	123	129	108	102	125	122	123	135	131	134	124	124	130	133	144	138	129	127	145	128	125	122	112	138	134	124	140	127	121	119
114	119	115	107	120	116	123	117	111	103	98	105	93	105	98	96	111	116	125	114	110	113	125	121	123	117	126	126	127	122	136	133	134	135	139	143	141	124	110	118	114	118	124	115	131	130	127	142	126	112
128	110	114	117	120	126	98	108	112	116	114	125	100	102	115	104	115	115	110	110	129	130	123	107	117	119	132	128	147	138	140	131	141	143	148	143	132	140	134	138	121	117	114	140	127	141	119	120	121	138
105	132	117	124	113	97	97	123	116	111	103	119	107	111	112	108	109	117	123	107	130	98	121	118	141	128	154	138	154	122	150	135	140	137	137	139	152	135	125	125	121	126	123	127	127	121	119	131	132	127
114	123	120	119	128	131	121	105	116	113	107	122	103	99	126	111	111	117	117	116	126	119	139	119	118	131	154	138	149	128	140	142	143	148	162	138	127	153	142	138	133	119	131	128	123	134	113	104	119	129
133	129	133	142	113	113	122	112	120	111	93	104	114	108	115	111	112	125	119	124	132	124	115	114	127	124	165	130	152	166	156	141	157	139	139	145	140	157	148	124	118	141	123	139	123	120	119	126	128	125
119	131	120	122	130	126	126	129	108	102	116	104	108	113	103	123	130	125	124	116	133	131	136	119	133	128	140	151	154	149	154	153	134	140	135	137	139	128	129	133	107	111	115	106	116	132	118	114	116	98
135	141	143	130	126	122	116	121	114	118	105	108	105	120	127	104	99	112	111	123	125	112	116	122	138	149	144	147	128	133	139	151	143	140	130	128	120	123	126	107	116	118	119	121	106	100	106	101	105	92
140	143	124	133	114	120	121	119	112	113	112	110	110	96	96	110	112	109	125	111	117	108	123	101	131	123	139	141	134	152	149	126	131	130	140	137	124	105	114	117	125	112	108	104	108	106	108	113	95	103
126	135	129	122	108	108	104	127	110	115	106	114	101	115	113	104	101	107	107	109	106	112	112	112	125	141	125	119	129	125	142	125	134	128	116	117	126	120	117	107	117	101	121	105	109	100	97	112	105	101
145	119	126	109	116	109	103	103	120	118	109	119	116	117	109	105	105	113	113	103	109	102	109	122	109	127	109	112	120	130	129	128	108	119	109	111	113	114	111	110	114	115	108	91	99	96	106	105	105	97
114	119	113	119	124	116	105	106	121	105	112	113	107	114	130	114	112	108	102	106	109	102	100	104	99	117	123	126	123	106	118	104	122	114	116	101	116	123	118	112	102	107	120	119	119	117	106	95	102	106
120	117	124	113	107	119	118	119	111	112	112	117	118	112	105	106	91	113	96	107	100	104	110	111	110	107	117	116	117	121	112	117	116	115	115	117	124	110	107	100	109	114	113	112	105	104	118	109	108	106
120	114	108	120	106	117	110	122	107	116	122	120	91	128	112	120	109	106	97	115	117	111	110	106	104	100	117	120	115	110	111	121	116	111	115	113	123	105	111	117	108	105	108	118	106	111	101	95	117	114
121	132	111	127	115	120	115	108	107	105	104	117	109	113	114	118	109	120	114	113	108	115	110	107	118	113	113	117	131	117	129	127	118	114	121	119	126	104	100	108	104	110	108	116	117	123	103	119	105	106
106	118	108	120	112	112	103	120	117	106	111	119	115	120	109	116	116	110	111	108	104	118	114	112	104	111	112	123	121	126	116	120	137	128	125	110	110	112	122	119	110	107	105	127	121	119	103	98	102	113
121	119	126	103	113	112	121	110	115	108	119	111	109	110	104	108	102	96	102	118	105	117	105	119	113	126	126	130	125	118	120	113	121	116	103	115	125	119	107	111	103	105	115	107	111	108	111	110	113	110
124	126	113	116	130	115	118	97	110	108	115	114	113	99	119	116	115	110	106	107	99	117	110	110	113	123	113	119	108	118	106	117	128	127	134	121	119	119	108	110	115	102	103	115	113	116	117	105	113	102
122	114	124	113	107	108	115	104	114	103	106	111	102	114	115	116	101	103	98	109	117	110	102	108	108	126	130	110	113	120	124	125	114	115	98	115	123	104	105	106	102	101	115	105	103	111	104	100	112	110
117	111	113	118	113	107	113	102	109	103	115	106	109	100	110	113	112	109	101	98	119	108	109	116	117	111	119	132	118	120	114	121	103	130	118	118	107	106	89	110	110	97	98	109	117	116	107	108	103	113
107	133	121	115	113	111	104	103	103	118	111	104	106	113	120	117	106	97	110	124	128	122	102	105	116	118	116	110	112	104	124	121	116	103	104	98	105	105	113	102	99	104	122	118	121	113	108	110	109	116
128	121	109	114	107	125	101	116	103	110	115	127	109	121	108	118	109	115	99	112	109	115	111	105	111	108	107	106	113	113	116	93	94	102	113	101	111	101	102	117	118	97	121	106	115	113	118	112	115	101
119	119	117	139	100	113	107	109	110	117	118	111	101	104	113	124	99	101	101	106	110	118	108	106	113	120	105	107	104	100	109	112	111	108	106	91	102	108	111	107	110	116	122	127	130	122	116	113	113	116
119	133	116	127	127	127	115	107	111	119	113	119	112	116	102	114	108	99	110	105	99	114	123	116	115	99	103	102	112	92	105	107	103	107	108	109	111	105	113	122	121	119	117	117	125	139	117	128	114	111
124	129	127	128	116	119	98	107	125	111	117	110	113	113	113	123	107	104	99	108	104	107	125	107	103	107	120	103	114	106	95	105	114	104	108	101	104	110	115	115	106	114	124	138	123	133	123	125	109	125
[truncated: 1,342 more columns]

## Sheet: WG_24_Fig4b
129	129	137	122	120	117	119	129	124	119	124	122	118	118	110	106	107	105	114	102	110	102	103	105	101	100	103	104	117	112	107	99	106	101	103	94	110	92	104	101	104	100	86	99	88	92	98	99	105	109
118	140	123	122	125	110	114	117	131	112	112	122	107	115	104	104	106	107	103	90	108	98	99	97	108	97	110	118	110	114	113	116	114	121	109	103	100	106	105	108	109	98	100	103	108	109	110	106	111	105
119	121	118	124	112	114	110	106	122	106	111	105	114	102	115	103	100	105	109	103	104	104	106	121	112	114	123	128	137	122	129	122	112	123	100	107	109	98	116	101	110	100	98	110	110	96	115	96	103	102
117	125	119	128	121	104	112	107	108	112	106	108	100	109	101	100	115	106	107	103	118	105	107	101	116	121	128	131	121	120	127	121	127	120	122	116	117	120	107	102	103	104	114	104	111	113	110	115	106	102
128	134	124	122	113	100	109	102	102	117	97	108	103	113	97	107	106	110	106	120	115	107	117	115	119	127	145	128	141	134	122	133	118	114	122	118	123	114	111	111	109	99	104	96	113	98	114	113	107	107
124	128	123	125	126	114	119	102	125	102	116	109	106	106	107	118	112	115	110	119	119	123	108	110	122	126	136	129	136	133	134	135	124	117	118	121	119	120	115	120	118	119	110	111	110	110	107	106	109	93
137	135	127	126	116	117	112	121	109	127	114	103	110	98	107	104	111	117	117	119	122	117	124	125	126	132	124	136	132	143	143	131	123	128	119	127	116	118	112	98	113	104	99	107	107	109	108	104	106	101
139	127	140	129	120	115	117	122	137	126	125	106	107	104	112	91	116	111	114	110	134	118	123	116	131	128	127	128	137	142	132	141	128	125	115	116	105	127	113	112	103	110	106	104	110	109	106	104	107	109
140	137	137	114	106	106	114	119	136	129	119	118	109	115	104	118	106	112	110	124	131	132	122	132	139	132	136	126	146	147	146	125	113	111	107	107	111	118	106	106	103	100	102	100	102	106	107	103	107	111
147	141	130	133	120	131	109	129	130	124	132	120	117	103	108	108	108	110	118	125	133	130	116	137	138	134	131	140	129	147	146	130	129	123	113	122	121	104	111	106	121	105	99	98	94	111	107	103	107	102
153	131	145	138	129	117	125	128	124	131	113	128	115	114	112	114	121	109	115	118	124	125	140	131	137	148	135	149	124	149	133	131	117	118	126	126	121	96	108	111	111	104	102	101	114	107	110	102	100	102
135	139	147	127	129	107	121	119	136	113	126	110	125	121	121	120	119	114	128	119	123	130	123	140	140	144	135	135	130	126	127	130	112	111	105	121	110	111	104	101	93	110	103	102	105	96	109	102	108	96
122	133	138	128	124	107	117	106	127	107	108	110	108	118	119	115	124	111	114	126	114	151	133	131	140	161	134	129	122	122	125	131	128	113	110	98	102	103	98	95	103	86	107	105	100	97	95	100	99	107
133	122	123	115	112	117	108	118	120	112	112	119	117	124	121	121	116	125	127	124	125	118	128	128	118	136	116	129	114	118	113	116	104	117	102	100	110	102	105	101	103	102	97	101	101	105	111	107	94	106
115	116	126	115	123	110	122	115	124	117	111	113	124	121	116	111	119	129	132	120	128	130	130	127	126	122	124	117	122	115	116	110	107	110	106	102	98	101	100	99	115	113	96	92	103	109	115	105	106	101
103	108	109	107	112	115	105	114	113	109	116	117	120	129	117	112	117	123	126	127	130	129	116	123	119	120	110	106	118	110	114	100	102	102	116	104	111	106	101	111	106	112	106	102	108	105	114	102	103	105
111	123	109	123	102	114	115	115	117	128	112	121	129	123	125	124	122	122	127	135	129	116	126	134	118	123	127	122	110	118	116	116	108	103	102	97	116	100	102	103	105	106	104	113	104	119	116	106	106	107
122	106	116	110	118	104	114	104	112	124	113	127	115	130	126	132	118	134	134	138	126	126	130	129	129	135	122	129	115	116	112	111	106	107	107	110	108	107	103	102	114	106	114	103	111	103	113	105	102	104
110	111	106	115	122	107	115	115	123	120	126	128	131	132	122	131	126	148	130	144	133	143	131	140	128	139	134	130	130	125	130	119	122	116	97	110	115	95	99	106	109	106	109	101	98	111	125	109	100	104
118	110	119	123	114	102	103	107	120	122	117	124	129	136	146	131	132	146	145	145	138	140	136	156	136	155	140	147	127	126	134	128	123	117	105	110	104	99	100	110	116	109	92	125	97	104	108	97	105	105
106	125	114	115	118	109	116	115	122	121	109	124	126	147	136	139	134	144	144	156	141	146	154	147	146	141	131	138	131	129	123	132	113	121	106	124	107	109	109	107	114	114	112	100	109	97	105	111	109	103
107	118	110	102	105	103	109	102	117	122	117	125	132	142	137	137	136	146	145	146	156	143	152	139	149	154	154	146	137	141	134	119	125	116	112	113	116	114	120	113	114	113	109	95	97	105	116	111	128	104
116	109	113	124	113	104	102	107	110	114	122	128	135	142	136	136	143	152	148	147	139	150	142	141	147	141	127	148	139	137	137	124	117	121	115	116	116	116	121	111	117	110	111	109	103	115	115	116	106	107
120	111	114	103	102	117	107	114	115	117	117	125	126	130	140	123	127	146	144	130	134	136	128	140	130	142	141	143	126	139	116	126	118	107	116	126	123	112	130	118	121	115	112	109	111	115	121	123	103	108
107	110	106	109	111	107	103	104	111	109	108	114	122	119	120	126	120	131	129	127	150	138	136	122	146	133	139	137	135	134	129	119	122	126	110	123	123	120	124	120	107	116	106	107	113	107	114	119	110	108
107	118	109	113	111	108	106	99	108	102	107	118	125	122	123	122	131	118	121	132	132	129	126	128	126	122	126	130	140	135	121	107	118	114	119	118	119	99	108	102	105	108	107	111	112	107	117	112	109	106
109	117	112	101	106	116	107	111	98	106	111	122	106	108	118	110	126	129	131	118	136	125	120	121	119	117	123	119	132	121	116	105	108	109	107	103	114	104	114	111	110	105	106	103	117	115	93	127	112	121
117	117	118	100	96	104	112	104	110	94	116	117	110	114	104	115	111	105	112	117	119	112	107	130	130	114	133	122	119	111	112	111	89	104	100	103	95	101	95	114	102	112	111	103	116	111	112	110	115	102
116	118	109	115	109	112	101	109	111	111	103	101	118	109	109	102	104	118	101	112	106	126	117	125	121	114	116	104	117	103	108	108	107	101	108	97	107	104	106	104	96	102	109	114	107	110	105	113	117	108
125	120	122	119	123	101	108	110	106	106	101	115	108	120	108	109	115	106	107	107	111	126	112	120	112	116	103	112	108	117	105	102	104	100	107	103	110	103	106	109	107	102	115	113	124	115	118	111	106	113
128	122	129	116	122	108	103	103	115	108	106	103	112	114	110	120	111	116	113	111	114	118	127	124	113	117	112	106	105	107	98	107	96	104	105	106	100	95	107	94	111	106	117	117	118	115	120	124	118	108
129	132	119	123	119	108	106	98	107	117	113	102	112	108	117	117	111	108	105	124	115	112	112	107	109	106	103	106	105	97	105	102	107	94	105	96	99	104	100	115	102	123	112	126	117	122	115	110	117	114
126	121	130	114	108	105	117	108	107	105	112	118	103	105	121	106	122	116	113	113	120	111	115	121	115	114	116	118	109	113	102	97	106	102	109	112	100	104	104	108	109	105	110	115	123	118	116	121	125	124
123	122	116	112	110	105	105	112	109	112	106	127	106	112	105	116	101	107	118	115	122	120	123	114	105	111	110	116	118	120	107	103	88	101	101	97	91	100	115	111	113	116	119	113	128	113	130	124	132	125
116	126	135	107	113	110	108	101	120	114	119	109	118	113	108	114	108	93	103	116	101	117	117	120	119	116	103	102	110	111	104	115	115	106	116	117	114	134	106	111	110	119	121	127	136	132	134	133	133	125
118	132	123	126	108	103	104	112	114	107	107	105	109	102	107	105	108	108	103	115	109	110	113	114	114	118	118	118	95	101	108	116	107	116	107	113	111	126	118	113	124	114	132	131	134	128	141	128	150	137
114	124	122	108	111	111	113	109	111	106	110	112	104	115	107	108	103	95	101	113	112	105	91	107	120	112	111	105	103	118	105	121	114	118	122	124	129	131	120	114	128	129	134	142	144	138	151	151	147	131
107	106	106	115	113	112	107	107	100	109	107	118	102	100	118	111	105	106	93	103	112	103	118	110	119	116	109	101	116	98	125	119	123	119	123	135	135	139	132	130	139	128	144	144	141	138	154	154	150	133
116	128	118	117	112	109	106	107	107	107	111	105	105	100	114	105	103	100	113	97	102	111	104	112	105	122	102	106	111	109	126	121	135	142	132	131	148	145	147	144	145	137	143	152	144	140	155	157	140	130
118	122	111	101	103	112	106	97	101	99	103	117	103	118	99	101	98	93	109	105	102	112	100	111	99	109	106	108	116	122	127	123	123	130	128	137	147	144	156	142	156	139	152	144	134	143	153	150	123	135
109	113	111	99	96	118	111	109	108	106	105	103	105	118	95	104	102	106	97	117	110	114	106	114	105	94	110	101	103	99	116	128	112	143	112	139	135	160	143	131	125	140	143	137	140	139	140	147	129	138
101	98	107	99	106	103	101	96	99	94	100	107	114	105	101	108	117	105	106	116	104	112	98	109	102	106	108	114	111	107	112	110	128	123	134	124	139	135	139	134	126	143	143	131	143	126	134	130	133	137
109	111	104	115	109	104	98	110	97	109	101	128	99	117	107	115	117	113	112	113	109	100	104	99	98	110	103	115	117	114	115	116	128	121	124	121	137	145	142	126	126	140	128	125	122	132	122	127	125	140
113	118	105	114	117	110	119	111	111	100	109	114	121	106	114	112	126	114	120	115	122	118	126	112	104	115	100	108	108	111	110	129	123	125	126	129	131	143	125	128	128	121	129	128	132	128	137	132	133	134
108	109	101	99	111	110	113	102	110	111	110	119	119	110	121	119	121	124	118	130	124	131	126	116	115	125	119	122	125	129	120	120	129	137	130	115	130	138	141	134	122	110	113	130	131	115	120	129	143	142
114	103	111	107	113	103	98	109	113	116	110	109	119	120	129	119	132	124	140	123	131	126	132	147	122	144	131	131	133	143	135	133	136	134	133	122	141	125	120	122	123	122	106	123	119	129	127	133	122	137
108	99	118	105	109	114	102	113	123	117	128	125	117	125	137	131	136	141	142	149	144	152	142	145	145	153	131	148	138	149	149	154	153	147	126	129	122	127	121	116	119	103	105	110	110	112	125	129	130	127
117	110	116	113	121	120	120	116	133	122	121	125	122	129	135	148	130	156	143	162	160	154	144	155	155	148	141	132	162	151	145	157	147	146	135	134	133	134	123	118	112	111	119	109	119	109	114	126	124	120
105	121	104	108	100	116	112	116	131	119	118	130	131	136	131	152	144	154	140	167	155	180	150	154	148	144	151	144	164	152	143	139	151	146	140	132	136	128	120	117	115	111	118	104	118	124	115	110	110	122
125	128	122	112	124	123	131	120	129	125	125	116	129	145	131	149	144	137	165	145	174	157	151	167	147	166	165	153	159	154	164	163	143	137	142	136	144	135	133	121	119	118	115	106	110	117	121	114	112	107
108	121	115	129	135	111	131	122	125	119	123	142	121	144	142	152	136	140	148	160	162	158	160	156	175	156	154	163	155	157	160	162	148	158	129	137	133	132	120	109	112	111	103	116	110	99	105	95	109	110
128	121	122	129	123	120	125	127	130	133	118	126	125	126	146	131	127	150	136	162	151	163	157	165	152	160	160	158	164	161	154	167	165	136	145	134	146	122	126	120	112	119	101	109	111	101	113	108	106	96
121	120	127	120	129	123	108	114	123	115	116	117	127	124	112	135	120	140	148	154	144	153	173	170	159	153	154	164	155	154	157	141	133	141	129	115	132	128	122	111	122	105	111	93	99	109	113	115	110	96
117	129	126	118	110	119	105	110	101	101	106	107	113	108	128	130	129	125	130	135	151	129	161	145	155	157	152	153	159	150	155	144	147	133	117	131	130	122	120	106	113	107	114	100	112	100	100	102	97	98
125	119	114	120	105	107	116	107	114	103	109	99	103	106	117	116	118	125	128	139	124	149	125	145	143	136	137	152	154	148	134	143	130	116	118	125	118	133	102	104	108	121	105	100	103	104	109	108	105	100
131	128	126	125	106	107	107	108	108	115	105	104	108	103	117	106	117	123	108	114	123	135	119	133	127	144	123	153	128	136	123	125	119	116	121	121	116	120	115	111	108	108	106	107	108	106	93	102	100	99
129	123	120	123	112	109	111	94	98	105	103	103	108	110	107	100	107	114	109	109	115	120	114	123	136	124	117	121	125	123	114	118	113	113	111	109	99	98	100	103	113	108	104	98	102	109	103	108	97	102
138	123	115	109	110	104	105	109	110	110	107	97	101	104	115	108	112	111	114	98	104	121	108	117	116	115	122	125	124	124	114	104	106	110	107	106	102	117	97	109	98	106	101	102	112	106	105	111	99	108
114	122	116	109	116	125	113	99	111	105	107	103	101	106	119	104	117	93	113	104	105	114	114	108	103	105	103	110	123	109	110	101	105	102	102	100	108	115	100	106	107	109	105	109	114	121	115	111	94	121
117	110	127	112	115	102	99	103	107	114	114	111	96	101	107	97	110	104	98	103	107	108	107	102	115	103	112	111	103	102	101	106	106	113	98	104	94	102	111	109	120	101	105	116	108	112	106	112	106	113
111	114	117	122	114	105	97	89	107	100	106	109	110	111	104	108	91	104	94	103	101	106	109	107	108	90	111	108	112	92	111	109	112	110	100	102	98	116	106	104	115	109	111	110	120	113	113	107	111	111
118	113	118	113	119	105	104	116	108	100	108	113	126	110	110	107	110	113	96	94	99	103	107	109	102	118	95	104	99	97	102	105	104	116	109	112	116	109	103	112	117	122	117	113	104	118	106	108	112	101
113	113	122	111	111	107	109	116	119	107	100	112	103	109	107	102	93	94	110	96	110	99	108	106	102	117	110	103	107	112	95	103	93	104	103	110	116	103	115	100	108	111	112	116	112	114	106	111	94	104
114	121	115	130	117	113	111	106	111	104	107	104	114	110	107	94	107	108	104	100	99	111	118	107	108	97	110	113	110	112	117	105	111	116	106	113	95	107	96	114	100	100	108	106	102	102	113	101	110	99
119	125	125	120	108	110	109	92	109	101	109	112	109	110	108	100	110	93	96	110	107	108	101	108	108	115	118	117	103	117	111	110	112	105	101	100	95	99	103	102	100	110	103	103	111	97	106	96	104	96
121	127	130	129	112	120	112	119	119	106	111	116	112	101	96	103	101	99	104	100	104	112	104	107	100	114	105	109	116	118	104	114	105	97	109	106	111	103	113	109	119	109	106	102	106	107	97	106	102	106
121	126	126	127	117	117	120	120	123	99	111	113	115	104	104	107	99	97	102	97	102	105	98	103	114	103	107	105	108	112	108	106	101	109	98	116	98	109	101	108	102	102	103	103	98	101	109	112	116	112
134	133	121	128	129	119	124	121	121	119	110	112	117	116	110	106	109	102	108	113	107	106	99	104	111	106	96	95	106	95	109	97	96	95	99	103	107	108	107	107	116	121	111	102	99	110	128	122	129	120
132	124	120	127	113	123	111	114	127	123	123	120	108	115	112	111	111	108	108	106	99	102	98	109	109	108	105	103	99	110	101	103	110	97	114	108	105	108	116	106	110	108	111	105	116	116	114	113	119	118
128	129	115	128	124	121	113	115	116	114	122	115	112	111	98	108	103	94	110	105	112	108	118	103	110	103	105	105	100	109	107	109	104	118	112	111	111	119	112	112	118	116	112	107	122	119	112	111	120	124
117	119	122	130	122	111	115	107	119	108	114	104	104	107	104	112	107	112	105	112	96	109	100	112	101	107	115	105	108	103	105	109	109	110	115	105	109	105	118	108	108	109	109	105	106	112	110	107	110	120
106	119	114	118	109	119	99	110	102	102	110	99	107	101	119	105	105	106	108	103	99	96	102	104	101	106	112	102	105	103	98	103	100	98	112	115	117	109	117	107	99	108	103	106	91	109	105	116	101	102
113	120	121	113	118	105	109	113	116	100	102	96	111	117	100	102	107	101	100	104	114	105	108	99	111	93	102	97	104	101	103	111	94	110	96	102	103	110	112	118	102	105	109	95	105	102	99	112	111	111
106	112	106	119	99	110	111	101	113	97	107	107	103	110	106	97	108	110	101	104	99	104	105	108	111	115	111	108	102	108	107	103	100	102	109	108	110	105	101	104	97	110	110	95	102	101	98	102	104	102
113	112	104	111	103	112	102	101	107	97	112	97	106	101	109	99	104	97	102	113	103	107	108	109	111	109	93	104	107	101	112	104	109	95	107	111	90	107	99	110	92	105	100	103	103	105	97	107	107	112
113	113	117	108	110	110	102	104	103	105	104	97	100	100	108	106	97	109	107	115	112	116	106	118	110	112	109	118	118	121	111	120	112	111	99	96	96	110	114	98	100	93	122	104	95	96	106	98	99	94
111	112	107	104	103	101	100	102	105	106	104	112	110	118	108	103	107	103	116	118	108	112	128	112	129	109	129	122	120	127	130	120	118	112	108	114	111	109	119	108	111	116	112	109	98	102	106	99	108	109
106	112	117	115	103	101	103	108	115	103	106	113	114	103	113	108	115	109	119	120	126	100	113	110	108	124	124	123	130	118	125	122	128	118	109	108	114	123	109	113	107	125	112	113	105	103	108	105	108	100
118	115	106	109	93	104	109	117	115	123	103	111	103	112	106	110	107	114	121	123	113	111	111	116	105	111	129	122	127	125	133	127	139	115	122	133	131	126	121	120	126	123	129	115	115	120	112	121	97	105
105	114	105	115	108	101	100	102	102	116	105	103	106	120	118	124	116	118	112	108	132	114	112	124	128	115	125	130	132	125	147	140	137	123	134	121	123	129	125	121	137	137	133	122	113	123	99	94	102	102
110	107	103	106	100	105	104	102	114	97	115	107	114	117	111	109	106	133	129	128	120	128	122	118	123	116	128	128	126	146	145	147	129	133	141	140	123	143	132	137	144	136	128	126	114	112	115	102	115	104
104	114	103	110	101	111	104	107	109	111	117	122	106	114	111	112	120	106	128	115	136	126	124	119	125	128	135	126	129	145	136	142	142	138	140	138	133	133	134	135	137	125	126	129	122	116	104	111	101	110
109	107	107	110	113	112	107	99	108	106	109	112	124	115	124	117	114	109	131	124	123	121	124	116	142	127	122	127	118	146	136	142	135	138	134	132	135	131	122	114	126	130	131	125	119	112	112	120	99	99
105	112	107	114	107	102	114	107	113	106	104	99	109	110	126	114	116	125	117	122	114	134	126	125	123	122	132	118	131	126	128	142	137	140	125	120	133	128	129	117	111	119	118	121	116	112	109	116	102	96
104	114	110	118	112	114	106	119	109	116	104	118	118	120	123	112	118	122	122	121	119	110	122	129	122	129	136	122	134	112	144	121	137	124	122	129	125	122	116	113	107	116	127	124	116	122	108	122	106	114
116	106	103	104	111	105	100	99	120	115	108	107	106	114	116	109	118	105	125	114	112	107	121	121	130	133	125	135	133	139	120	131	124	134	121	126	120	120	125	115	100	105	116	109	97	101	107	105	99	103
115	117	110	115	130	115	110	103	114	115	109	119	115	125	121	122	113	122	110	118	104	112	107	118	124	121	123	123	122	125	125	127	122	131	125	119	125	120	116	112	117	118	119	110	106	112	117	111	108	102
109	114	111	119	108	111	99	105	109	107	114	111	122	124	126	119	115	103	105	106	114	110	116	118	122	126	119	119	122	117	122	129	128	134	132	131	111	117	115	110	116	122	108	116	110	110	107	104	107	101
112	122	120	115	119	112	107	113	113	116	120	102	116	111	114	112	95	104	107	110	117	105	99	105	119	117	121	118	123	123	132	139	120	116	122	120	117	131	118	115	110	114	105	120	109	98	108	112	112	107
119	113	111	108	109	105	110	106	106	97	105	113	117	114	104	121	103	108	104	96	107	107	109	101	115	115	124	114	124	124	123	123	115	127	116	124	116	124	125	114	117	110	106	102	111	103	109	109	94	103
114	113	119	117	101	106	117	113	109	105	102	110	110	102	106	105	110	111	100	102	103	94	104	124	110	119	114	128	115	125	121	129	123	127	108	117	118	116	113	105	111	115	110	107	113	101	108	100	103	103
115	111	104	100	113	114	110	110	103	110	102	114	101	103	115	107	107	103	110	99	116	100	110	110	95	106	111	123	109	121	108	116	118	114	113	118	117	95	111	121	118	111	109	114	102	114	105	96	97	105
122	121	112	107	122	96	108	96	112	113	96	106	94	104	110	121	105	105	97	119	109	114	112	105	118	102	109	119	119	123	111	114	118	124	116	114	106	105	115	105	111	96	102	104	118	98	108	108	104	105
118	121	115	102	99	104	112	107	120	100	118	99	110	115	97	99	97	115	115	114	103	113	107	110	117	118	119	118	121	111	118	128	116	117	106	111	109	101	111	106	102	111	98	97	98	109	111	113	108	103
106	118	122	112	108	111	106	108	118	106	114	113	109	109	107	101	106	114	105	105	100	115	94	109	110	123	122	127	109	112	121	111	117	114	105	111	108	109	115	115	119	115	114	111	106	107	111	100	102	102
121	125	117	109	102	111	114	118	102	115	107	94	97	103	111	100	105	107	106	98	110	98	114	117	115	114	107	117	116	123	127	123	120	113	111	116	113	121	115	111	108	111	103	103	107	106	96	100	99	110
128	134	113	120	112	111	103	110	111	110	102	105	105	106	115	108	104	112	104	104	100	103	106	89	125	109	118	113	120	118	131	108	112	123	112	119	108	129	113	115	97	107	107	108	109	103	108	110	93	107
145	142	109	121	112	125	117	111	111	94	110	112	111	114	116	101	99	93	112	96	114	105	103	109	124	115	113	116	111	119	113	119	116	112	121	116	120	118	118	126	119	116	123	107	104	105	95	102	102	105
148	131	131	116	123	113	113	110	111	105	101	101	106	102	95	104	104	98	95	96	106	108	108	111	108	132	122	128	108	130	123	125	113	126	121	120	127	114	135	117	126	119	105	117	107	93	98	101	95	109
140	133	124	119	129	113	114	121	119	99	112	107	109	108	107	113	102	107	103	105	103	104	101	120	118	121	111	106	114	106	102	108	111	120	115	123	105	129	104	110	111	117	120	107	116	117	121	122	114	101
147	146	130	134	128	132	122	114	109	111	116	114	111	99	110	105	104	103	104	108	101	109	107	118	106	113	100	107	115	109	120	112	110	116	108	116	109	119	111	130	129	120	118	114	111	100	110	106	112	110
150	136	130	130	121	119	112	122	110	118	108	122	116	110	115	102	101	107	108	102	95	106	100	105	97	116	108	110	109	119	117	117	94	111	117	126	120	128	127	122	131	120	112	107	105	111	106	119	98	99
140	143	131	136	127	126	121	125	129	119	124	117	113	110	118	105	112	99	103	105	101	105	115	112	113	107	107	111	118	114	102	106	128	117	125	126	113	126	122	119	116	118	99	115	108	112	109	119	97	99
143	149	142	137	133	129	106	114	123	118	127	110	117	121	107	96	99	113	105	106	110	110	122	108	103	106	111	119	117	107	127	120	116	125	119	108	127	129	121	125	126	113	102	122	106	107	101	105	100	105
139	143	137	124	135	126	124	129	115	124	120	122	136	121	122	115	108	106	114	114	120	108	106	123	113	116	113	116	118	119	120	129	119	114	120	123	126	121	114	111	114	99	102	109	105	106	104	107	101	106
143	131	141	124	142	132	133	124	119	122	114	125	114	129	117	129	98	108	114	106	111	118	126	114	111	124	129	122	119	116	124	132	111	123	123	111	120	115	130	124	119	103	117	106	104	94	100	100	108	104
142	141	137	139	149	141	148	130	121	114	113	123	121	121	121	119	104	118	114	120	110	112	118	134	126	122	128	130	130	121	123	121	129	128	123	118	125	110	117	101	107	104	99	100	109	112	108	104	116	109
127	138	152	147	148	144	126	127	125	129	121	116	128	129	124	107	105	109	118	120	97	119	122	131	118	125	124	126	121	116	124	110	124	115	120	102	120	102	112	111	110	109	98	108	97	113	109	116	111	116
134	134	132	153	159	134	127	130	127	116	120	126	122	126	119	120	108	107	111	111	121	113	121	120	134	120	116	101	115	101	110	112	113	112	106	115	106	112	115	99	100	109	117	108	100	108	106	127	119	120
143	134	135	143	146	127	135	126	135	121	126	115	116	117	111	115	106	116	112	121	108	114	111	118	107	116	106	107	121	110	107	116	119	116	116	104	106	107	109	105	108	113	107	101	121	110	122	120	132	126
134	149	142	155	122	130	121	128	125	120	108	118	115	95	116	104	122	115	108	118	108	111	112	109	112	121	113	119	108	122	114	108	114	106	107	104	103	111	109	115	110	120	113	113	112	129	128	133	119	116
139	137	137	127	119	115	118	119	118	104	112	111	104	112	113	105	120	108	120	110	113	108	117	95	105	110	106	121	107	112	111	102	109	106	106	102	100	116	119	124	132	122	117	119	123	127	124	137	132	139
133	130	129	120	127	114	113	109	109	108	97	102	108	105	111	115	111	115	108	109	106	106	101	106	119	101	114	118	117	111	118	116	104	107	110	107	108	118	120	120	126	133	120	123	130	130	121	132	131	119
134	121	119	118	116	120	105	108	100	110	121	103	115	109	106	106	101	112	114	110	98	108	107	116	103	104	92	120	108	108	93	110	101	111	115	106	114	117	128	123	129	131	132	125	130	128	130	131	138	138
126	115	117	109	110	115	114	103	108	100	106	104	104	105	108	102	111	121	118	109	112	108	107	110	96	92	102	107	101	106	112	113	113	108	111	110	104	119	120	135	132	130	132	129	123	129	122	142	132	132
116	113	112	112	105	121	96	94	106	100	111	116	114	115	112	104	111	106	102	99	102	102	108	101	115	100	106	100	108	101	101	104	106	115	105	102	101	104	110	122	121	119	127	114	122	133	113	128	118	120
105	110	107	112	120	116	99	102	111	109	98	104	108	103	117	101	107	97	111	108	107	104	104	105	95	101	101	100	108	97	97	106	111	109	93	98	105	109	132	122	115	111	107	123	116	118	113	113	117	115
112	104	97	108	103	109	107	109	111	103	99	109	115	117	117	108	114	116	115	102	123	111	101	107	98	109	100	105	101	112	105	108	102	95	109	106	106	109	114	119	117	118	115	117	103	110	115	121	111	108
111	107	119	106	112	88	115	101	108	106	104	114	104	121	105	117	102	91	96	106	107	112	99	102	103	109	97	100	101	111	99	110	94	115	100	97	101	110	121	125	116	118	118	116	113	107	112	104	122	110
103	109	109	108	102	102	103	100	108	106	110	122	111	111	103	108	119	116	115	107	114	114	102	105	108	107	107	108	111	112	105	106	100	107	103	104	114	114	119	111	124	123	112	111	105	113	121	103	116	123
97	103	105	118	98	105	100	113	111	101	101	110	114	109	109	118	118	108	112	99	100	119	111	109	107	109	104	112	111	108	108	109	111	109	117	113	122	121	128	124	118	118	111	110	122	122	115	112	114	125
114	108	121	104	96	105	110	111	124	112	116	120	112	116	118	116	107	111	101	99	116	97	101	102	111	109	112	105	98	106	104	110	102	116	122	122	144	134	141	137	140	117	117	111	116	129	123	129	115	134
111	108	119	120	127	120	122	110	111	107	119	117	119	122	112	117	104	115	106	106	106	112	104	112	112	114	112	114	118	118	111	111	115	131	131	137	133	144	129	127	135	132	124	118	132	111	124	125	133	127
112	125	112	134	112	113	116	107	116	115	109	120	128	128	137	125	129	123	104	114	105	111	118	107	114	116	115	127	114	125	117	123	128	118	131	130	141	142	138	129	140	121	129	122	122	118	124	113	120	125
117	102	117	123	126	117	103	116	130	136	121	131	136	138	124	128	127	112	108	113	118	121	108	108	115	121	119	127	121	129	117	121	124	133	138	136	143	134	151	133	137	121	120	120	119	128	112	117	117	120
117	116	126	127	136	129	131	135	138	129	134	137	135	130	123	131	132	108	104	126	118	115	111	107	116	109	121	118	122	117	113	122	128	127	135	144	129	136	138	127	120	113	127	113	120	116	130	128	139	118
132	133	136	132	128	124	133	135	134	135	134	135	141	138	132	136	130	135	104	114	105	119	121	105	108	108	95	113	121	119	132	123	127	120	136	138	135	131	129	121	128	121	121	117	116	123	118	120	120	114
130	134	136	136	127	139	132	134	127	138	120	142	134	128	133	134	139	118	116	100	106	109	109	105	111	113	112	125	122	125	112	112	116	127	120	121	117	125	107	126	109	121	100	116	102	122	115	122	123	123
146	133	142	141	150	145	156	146	134	136	132	125	123	129	122	129	122	115	113	100	101	103	100	96	111	106	110	116	113	118	110	108	118	121	123	118	121	108	119	110	110	107	114	105	104	110	111	104	105	118
150	147	150	160	148	151	147	148	136	127	142	130	130	111	133	129	117	110	114	102	103	94	99	96	104	113	114	99	120	121	123	125	121	120	106	115	118	127	111	116	112	120	107	121	109	106	115	113	109	101
140	138	144	149	163	153	151	147	132	124	135	131	132	115	117	107	117	105	114	99	97	108	101	99	108	110	116	117	115	108	109	106	106	104	116	117	112	108	112	112	112	116	103	97	104	105	101	113	108	119
148	149	155	151	159	142	139	129	128	111	116	125	120	115	118	123	116	106	103	116	103	98	96	103	113	114	113	115	128	110	118	108	113	120	122	108	108	114	114	104	110	114	111	113	111	112	117	105	102	118
132	146	133	143	133	141	140	112	139	107	112	126	111	114	106	120	107	114	104	110	102	107	104	114	116	107	115	110	118	113	121	108	116	112	110	115	97	108	107	102	105	99	104	96	101	92	114	111	112	106
140	138	152	148	141	133	137	131	128	117	120	105	119	108	130	126	118	106	107	102	107	123	109	118	120	109	115	116	107	119	105	122	100	118	125	114	106	109	122	99	96	102	94	105	118	112	106	111	103	104
148	166	148	150	148	129	132	116	125	124	125	116	109	129	127	125	120	113	114	115	114	110	107	117	113	109	108	108	102	108	107	116	108	111	122	108	110	118	108	107	110	99	110	109	107	119	109	104	98	111
141	155	147	164	155	145	149	128	143	118	126	115	127	132	117	118	112	111	113	112	110	109	106	108	114	112	113	101	101	116	112	116	112	121	119	112	102	105	108	100	104	109	103	108	108	103	108	114	122	114
135	157	152	146	148	137	141	121	120	118	130	123	132	117	127	123	118	109	115	127	106	116	110	111	102	108	101	111	101	103	100	112	108	114	107	109	103	100	103	102	98	102	102	111	112	110	112	109	112	98
159	148	141	147	148	136	129	128	115	114	106	115	111	99	110	110	115	108	106	116	111	108	113	90	110	103	102	115	104	108	106	106	117	115	110	105	110	100	108	104	100	100	100	98	110	108	110	113	103	99
136	138	156	139	137	116	116	114	118	111	107	118	101	110	98	115	105	108	99	114	113	105	97	111	91	106	110	100	98	112	118	108	104	110	99	114	107	107	107	104	96	101	109	110	108	100	109	110	109	106
131	139	141	123	129	121	117	107	107	105	100	104	100	101	108	98	95	103	86	109	95	109	109	109	109	103	98	106	107	95	110	99	107	105	109	101	111	109	100	102	110	106	106	110	113	110	105	96	107	101
143	125	128	107	120	122	119	117	97	107	114	108	107	102	107	104	110	99	97	101	107	96	95	103	95	108	111	108	105	107	102	111	91	106	103	111	110	108	104	110	117	110	110	107	101	106	99	112	99	106
122	114	110	114	119	107	103	97	111	106	114	107	114	109	105	108	103	114	107	96	107	105	111	97	102	100	99	104	106	98	99	108	101	109	105	96	95	106	102	105	98	89	101	104	100	117	100	100	104	104
104	127	122	111	114	108	98	102	105	99	115	116	109	104	115	118	95	105	103	103	104	109	101	99	113	110	108	104	101	100	107	101	101	105	109	95	101	99	102	107	101	98	100	104	100	102	99	98	116	116
121	118	108	112	120	115	107	105	102	112	105	104	104	103	108	118	102	105	100	109	101	106	97	109	101	105	94	103	109	107	107	106	107	108	114	86	109	102	112	101	114	95	104	107	100	104	101	107	106	107
112	113	109	113	109	93	100	104	96	107	100	116	108	115	113	110	107	119	115	112	114	111	104	108	103	108	98	104	108	100	103	103	103	102	105	91	97	109	106	101	113	101	105	97	115	106	114	104	106	110
112	111	109	105	104	122	116	106	113	106	99	113	105	118	115	124	120	119	105	121	112	109	92	114	110	101	104	98	108	106	97	92	104	103	112	104	105	96	114	101	97	95	105	108	111	105	116	108	113	107
118	112	106	113	103	108	104	112	117	113	120	106	111	126	118	119	117	112	112	123	113	112	110	117	101	102	103	109	106	112	113	118	106	108	100	112	106	110	105	112	99	112	109	116	110	109	111	98	106	102
105	108	110	110	122	114	101	117	117	115	112	122	120	113	126	122	113	123	117	123	129	111	118	106	123	111	96	99	108	96	102	105	109	113	113	105	120	108	118	105	108	96	113	96	110	101	103	117	122	118
118	117	102	100	106	111	127	111	108	115	122	126	120	123	130	136	132	130	124	137	125	115	114	118	125	106	121	114	109	104	105	104	106	117	99	123	107	117	114	112	102	108	96	112	103	114	111	115	115	109
117	119	115	119	120	116	109	116	121	116	127	138	125	116	138	134	131	125	121	135	130	123	113	132	121	110	97	111	103	111	111	104	108	116	121	109	119	117	110	109	105	108	109	113	108	109	115	105	108	98
137	124	124	133	136	151	121	132	120	133	135	135	120	124	145	139	143	126	133	130	121	117	122	110	110	109	112	116	108	110	104	122	115	115	123	116	111	116	115	113	109	105	100	99	105	116	109	106	113	114
116	131	127	131	131	129	125	135	129	112	129	130	140	140	152	147	145	128	134	126	139	130	123	117	112	119	125	115	121	118	127	113	102	125	107	115	111	110	108	105	97	112	102	105	106	111	106	101	113	114
128	123	122	134	136	144	141	143	146	131	139	144	148	145	146	142	141	140	136	124	135	120	128	121	130	113	121	124	119	111	127	127	118	124	115	108	121	119	121	113	101	111	101	115	101	106	112	109	117	118
120	135	123	139	133	151	144	146	135	147	145	147	147	150	148	152	148	153	135	133	130	125	123	126	143	130	123	111	116	126	123	123	119	123	130	113	98	118	108	105	107	104	114	105	105	119	111	127	105	110
134	127	137	146	140	137	143	144	133	149	154	152	149	150	155	152	143	130	133	130	132	131	130	121	145	127	139	122	133	140	132	134	126	132	121	119	123	125	116	112	109	106	112	121	106	108	87	119	97	101
118	122	129	141	141	132	133	142	148	151	145	148	156	153	156	153	144	141	134	138	141	133	129	132	131	122	136	132	129	129	140	122	131	124	120	111	102	118	101	106	105	112	114	111	103	98	111	112	112	99
131	124	128	128	152	124	134	137	149	138	140	143	152	144	153	139	155	143	133	136	131	122	126	132	120	130	133	133	141	132	131	124	115	118	117	115	114	114	112	108	95	114	108	104	111	118	109	118	107	108
129	129	130	126	146	132	142	131	136	134	144	138	144	142	164	152	152	126	126	131	148	124	133	138	123	126	126	122	117	132	103	112	119	125	108	112	109	103	117	108	115	110	109	97	104	116	105	113	109	103
124	126	125	128	128	141	121	139	134	126	123	126	137	144	142	159	141	128	127	124	132	131	132	114	132	133	135	118	131	120	108	106	107	104	116	109	106	113	104	105	114	123	116	109	109	115	120	108	116	106
113	114	124	126	114	119	130	123	129	115	130	125	147	126	133	141	131	130	126	113	123	122	120	118	125	135	123	125	110	112	112	106	95	108	98	98	102	107	113	106	106	104	106	105	109	113	113	107	116	104
127	116	128	124	122	115	121	125	123	126	114	132	135	136	125	132	120	129	128	114	112	120	127	130	117	135	117	121	112	132	112	100	105	99	100	105	107	97	112	111	119	104	123	106	120	108	108	108	114	112
108	124	109	117	108	109	120	107	117	120	109	110	123	112	115	124	123	126	113	125	124	122	126	130	124	123	129	122	125	122	117	113	107	111	98	110	105	106	108	92	104	103	102	100	103	111	118	104	114	109
119	115	118	120	110	121	115	107	117	120	101	116	115	112	115	115	124	118	114	125	118	128	125	134	124	129	122	128	115	135	113	108	114	112	117	102	103	105	110	104	111	103	106	105	117	117	106	109	119	103
127	116	125	114	122	117	110	120	118	119	116	110	105	115	117	121	131	123	126	114	123	128	120	131	118	121	120	120	107	135	115	119	111	115	110	95	109	110	113	107	113	111	115	115	106	112	108	106	116	115
121	120	130	131	123	118	119	124	125	112	112	114	119	123	117	119	123	123	121	115	133	126	116	113	110	112	111	117	120	117	118	116	107	118	117	108	110	100	113	106	107	102	103	99	122	105	100	102	104	128
122	126	121	136	135	118	118	120	121	117	124	112	118	112	118	118	123	137	116	123	122	118	119	105	106	111	108	124	115	111	125	115	115	109	104	109	97	107	118	110	119	116	111	108	106	117	110	117	110	110
131	112	132	124	133	121	114	124	122	113	122	125	118	121	127	130	141	126	129	131	121	123	108	101	107	123	110	122	117	109	110	111	116	99	112	103	109	106	107	110	97	102	115	125	103	102	104	106	109	112
128	142	132	134	123	130	118	116	121	123	122	131	117	139	115	133	127	118	127	121	110	124	118	103	108	105	105	107	118	100	113	110	105	108	104	99	100	102	109	118	109	113	116	118	119	100	106	104	105	120
136	120	136	146	127	131	125	129	138	129	126	120	132	124	130	113	125	119	117	122	119	115	114	107	115	109	115	111	119	106	112	106	115	107	109	107	112	126	114	117	108	120	105	116	100	92	92	93	104	103
121	134	129	130	120	119	118	133	140	129	125	115	131	135	129	126	114	121	126	120	116	105	102	110	111	112	113	113	111	103	114	106	103	106	110	103	120	116	118	106	106	114	110	111	106	98	102	102	109	109
110	138	131	138	129	115	107	124	125	121	130	137	132	138	129	128	126	121	122	123	123	119	112	105	113	121	117	112	108	116	111	105	106	107	107	107	102	120	123	110	111	109	105	106	105	99	101	98	104	95
125	124	138	130	125	125	129	125	132	118	129	132	138	129	133	133	125	125	112	120	116	115	111	118	126	109	132	112	108	107	105	102	108	102	108	115	108	123	107	115	112	104	118	108	109	103	113	104	111	99
122	133	134	129	129	127	116	119	116	110	122	130	129	135	132	130	128	123	112	111	124	126	120	115	124	125	128	119	113	114	108	110	116	97	108	106	116	108	109	109	93	106	107	104	102	97	99	113	93	100
[truncated: 195 more rows]
[truncated: 1,342 more columns]

## Sheet: WG_42_Fig4b
109	120	126	115	123	116	121	113	111	106	111	103	124	106	112	124	132	117	117	125	118	112	112	109	113	116	110	115	120	121	114	128	130	131	119	121	127	133	127	135	146	158	158	168	189	196	205	202	188	196
[truncated: 342 more rows]
[truncated: 1,342 more columns]

[truncated: 4 more sheets: WG_46_Fig4b, WG_intensities_Fig4cd, EOR_Fig4c, Chirality_Fig4d]
